# Supplementary material for: Exploring Acylcarnitine Metabolism Using Reverse Metabolomics
Source: Anal Chem. 2026 Jun 4;98(23):17217–25. doi: 10.1021/acs.analchem.6c01418 (PMC13276854; doi:10.1021/acs.analchem.6c01418)
Supplement: Supplementary file 2 [file ac6c01418_si_002.xlsx]

## Sheet: Table S1
acylcarnitine	Exact Mass	SMILES	USI	GNPS Task ID	GNPS Job Link	Collision Energy	Supplier
C2:0 AC	204.123	OC(CC(C[N+](C)(C)C)OC(C)=O)=O	mzspec:GNPS2:TASK-788e9b544a3e4e9a90e382c06d520066-spectra/AJK-2-16b.mzML:scan:244	35990385f9ec4c75be7cf95a324c2cd1	https://gnps2.org/status?task=35990385f9ec4c75be7cf95a324c2cd1	40	Sigma-Aldrich
C2:0 AC (commercial)	204.123	OC(CC(C[N+](C)(C)C)OC(C)=O)=O	mzspec:GNPS2:TASK-e51ea8c88d444d46824addf95e3e212b-spectra/AJK-C2_0_pure.mzML:scan:239	d596d7eef1814bd2ab3246990d984784	https://gnps2.org/status?task=d596d7eef1814bd2ab3246990d984784	40	Ambeed
C3:0 AC	218.139	OC(CC(C[N+](C)(C)C)OC(CC)=O)=O	mzspec:GNPS2:TASK-788e9b544a3e4e9a90e382c06d520066-spectra/AJK-2-17b.mzML:scan:290	3b9e139692a748559d51cb0c706b55fb	https://gnps2.org/status?task=3b9e139692a748559d51cb0c706b55fb	40	Sigma-Aldrich
C3:0 AC (commercial)	218.139	OC(CC(C[N+](C)(C)C)OC(CC)=O)=O	mzspec:GNPS2:TASK-e5734787e8c1426ab2953c2c8f74c367-spectra/AJK-C3_0_pure.mzML:scan:280	7b66aec49eb54af0a59f6723a2c45f59	https://gnps2.org/status?task=7b66aec49eb54af0a59f6723a2c45f59	40	Ambeed
C4:0 AC	232.154	OC(CC(C[N+](C)(C)C)OC(CCC)=O)=O	mzspec:GNPS2:TASK-788e9b544a3e4e9a90e382c06d520066-spectra/AJK-2-18b.mzML:scan:476	6c6a493d80694ddea5e6365531f3dbd3	https://gnps2.org/status?task=6c6a493d80694ddea5e6365531f3dbd3	40	Sigma-Aldrich
C4:0 AC (commercial)	232.154	OC(CC(C[N+](C)(C)C)OC(CCC)=O)=O	mzspec:GNPS2:TASK-e5734787e8c1426ab2953c2c8f74c367-spectra/AJK-C4_0_pure.mzML:scan:491	67c9bf9cae634e18b8b8e19c611d3639	https://gnps2.org/status?task=67c9bf9cae634e18b8b8e19c611d3639	40	Sigma-Aldrich
C5:0 AC	246.17	OC(CC(C[N+](C)(C)C)OC(CCCC)=O)=O	mzspec:GNPS2:TASK-788e9b544a3e4e9a90e382c06d520066-spectra/AJK-2-19c.mzML:scan:1198	1d30a7df47a9424086ed5b62b5d00288	https://gnps2.org/status?task=1d30a7df47a9424086ed5b62b5d00288	35	Sigma-Aldrich
C6:0 AC	260.186	OC(CC(C[N+](C)(C)C)OC(CCCCC)=O)=O	mzspec:GNPS2:TASK-788e9b544a3e4e9a90e382c06d520066-spectra/AJK-2-8b.mzML:scan:1964	1d2a94b6114440c5a1da1eb7b34155f3	https://gnps2.org/status?task=1d2a94b6114440c5a1da1eb7b34155f3	35	Sigma-Aldrich
C7:0 AC	274.201	OC(CC(C[N+](C)(C)C)OC(CCCCCC)=O)=O	mzspec:GNPS2:TASK-788e9b544a3e4e9a90e382c06d520066-spectra/AJK-2-38.mzML:scan:2553	4f7491e79a9949348c7f055d7735d347	https://gnps2.org/status?task=4f7491e79a9949348c7f055d7735d347	33	TCI
C8:0 AC	288.217	OC(CC(C[N+](C)(C)C)OC(CCCCCCC)=O)=O	mzspec:GNPS2:TASK-5093d835a5324674a901cad8f11890b1-spectra/AJK-3-170.mzML:scan:4911	942d05e18fd546978ead02382b76688b	https://gnps2.org/status?task=942d05e18fd546978ead02382b76688b	35	TCI
C9:0 AC	302.233	OC(CC(C[N+](C)(C)C)OC(CCCCCCCC)=O)=O	mzspec:GNPS2:TASK-788e9b544a3e4e9a90e382c06d520066-spectra/AJK-2-39b.mzML:scan:3403	eff237ba8f5b45fd839f815687f006e4	https://gnps2.org/status?task=eff237ba8f5b45fd839f815687f006e4	35	TCI
C10:0 AC	316.248	OC(CC(C[N+](C)(C)C)OC(CCCCCCCCC)=O)=O	mzspec:GNPS2:TASK-788e9b544a3e4e9a90e382c06d520066-spectra/AJK-2-40b.mzML:scan:3475	00324a68554a47698ee5127672dd0e3e	https://gnps2.org/status?task=00324a68554a47698ee5127672dd0e3e	35	TCI
C11:0 AC	330.264	OC(CC(C[N+](C)(C)C)OC(CCCCCCCCCC)=O)=O	mzspec:GNPS2:TASK-788e9b544a3e4e9a90e382c06d520066-spectra/AJK-2-41b.mzML:scan:3523	fda53348a6f24092838d41780f9d55a7	https://gnps2.org/status?task=fda53348a6f24092838d41780f9d55a7	35	TCI
C12:0 AC	344.279	OC(CC(C[N+](C)(C)C)OC(CCCCCCCCCCC)=O)=O	mzspec:GNPS2:TASK-788e9b544a3e4e9a90e382c06d520066-spectra/AJK-2-42b.mzML:scan:3543	ad2d319d31b14ed09145401ecca258c2	https://gnps2.org/status?task=ad2d319d31b14ed09145401ecca258c2	35	ThermoScientific
C13:0 AC	358.295	OC(CC(C[N+](C)(C)C)OC(CCCCCCCCCCCC)=O)=O	mzspec:GNPS2:TASK-788e9b544a3e4e9a90e382c06d520066-spectra/AJK-2-43b.mzML:scan:3575	3c2580f27e2f4db0ad885fef8e8a7618	https://gnps2.org/status?task=3c2580f27e2f4db0ad885fef8e8a7618	35	ThermoScientific
C14:0 AC	372.311	OC(CC(C[N+](C)(C)C)OC(CCCCCCCCCCCCC)=O)=O	mzspec:GNPS2:TASK-788e9b544a3e4e9a90e382c06d520066-spectra/AJK-2-44b.mzML:scan:3619	53cd8844cfa9424f979ada877924d80f	https://gnps2.org/status?task=53cd8844cfa9424f979ada877924d80f	35	TCI
C15:0 AC	386.327	OC(CC(C[N+](C)(C)C)OC(CCCCCCCCCCCCCC)=O)=O	mzspec:GNPS2:TASK-788e9b544a3e4e9a90e382c06d520066-spectra/AJK-2-45b.mzML:scan:3646	f93c622a517d4a69bd4304c51a9deeb3	https://gnps2.org/status?task=f93c622a517d4a69bd4304c51a9deeb3	35	TCI
C16:0 AC	400.342	OC(CC(C[N+](C)(C)C)OC(CCCCCCCCCCCCCCC)=O)=O	mzspec:GNPS2:TASK-788e9b544a3e4e9a90e382c06d520066-spectra/AJK-2-46b.mzML:scan:3687	39b40eb213a24461a964f65af98f61e2	https://gnps2.org/status?task=39b40eb213a24461a964f65af98f61e2	35	TCI
C17:0 AC	414.358	OC(CC(C[N+](C)(C)C)OC(CCCCCCCCCCCCCCCC)=O)=O	mzspec:GNPS2:TASK-788e9b544a3e4e9a90e382c06d520066-spectra/AJK-2-47b.mzML:scan:3716	a52c3f841a9c4d91bb2071ba16fb746e	https://gnps2.org/status?task=a52c3f841a9c4d91bb2071ba16fb746e	35	Alfa Aesar
C18:0 AC	428.373	OC(CC(C[N+](C)(C)C)OC(CCCCCCCCCCCCCCCCC)=O)=O	mzspec:GNPS2:TASK-788e9b544a3e4e9a90e382c06d520066-spectra/AJK-2-48b.mzML:scan:3796	7a64a071ca3a4214881598211efe1a33	https://gnps2.org/status?task=7a64a071ca3a4214881598211efe1a33	35	Ambeed
C19:0 AC	442.389	OC(CC(C[N+](C)(C)C)OC(CCCCCCCCCCCCCCCCCC)=O)=O	mzspec:GNPS2:TASK-788e9b544a3e4e9a90e382c06d520066-spectra/AJK-2-10e.mzML:scan:3786	85d4323c8f4e45a3bc5b5695fca57f61	https://gnps2.org/status?task=85d4323c8f4e45a3bc5b5695fca57f61	35	ThermoScientific
C20:0 AC	456.405	OC(CC(C[N+](C)(C)C)OC(CCCCCCCCCCCCCCCCCCC)=O)=O	mzspec:GNPS2:TASK-788e9b544a3e4e9a90e382c06d520066-spectra/AJK-2-2g.mzML:scan:3842	105606bf9c8845439439e60794bbf6ed	https://gnps2.org/status?task=105606bf9c8845439439e60794bbf6ed	35	Ambeed
C21:0 AC	470.42	OC(CC(C[N+](C)(C)C)OC(CCCCCCCCCCCCCCCCCCCC)=O)=O	mzspec:GNPS2:TASK-cf13b16b87fc470597d39db23ebdeee5-spectra/AJK-2-13_new.mzML:scan:3832	b7cf50b5aef1455dabb2da3bfe446ab5	https://gnps2.org/status?task=b7cf50b5aef1455dabb2da3bfe446ab5	35	Thermoscientific
C4:1 AC	230.139	OC(CC(C[N+](C)(C)C)OC(/C=C/C)=O)=O	mzspec:GNPS2:TASK-7134c42170b046ba960deaac3cf64a0b-spectra/AJK-2-60b.mzML:scan:416	2099ae46e78d4139b039a9707aae46e2	https://gnps2.org/status?task=2099ae46e78d4139b039a9707aae46e2	35	ThermoScientific
C5:1 AC	244.154	OC(CC(C[N+](C)(C)C)OC(C/C=C/C)=O)=O	mzspec:GNPS2:TASK-7134c42170b046ba960deaac3cf64a0b-spectra/AJK-2-61b.mzML:scan:736	44310b257d984f338cff1c85b377cc93	https://gnps2.org/status?task=44310b257d984f338cff1c85b377cc93	35	TCI
C6:1 AC	258.17	OC(CC(C[N+](C)(C)C)OC(C/C=C/CC)=O)=O	mzspec:GNPS2:TASK-7134c42170b046ba960deaac3cf64a0b-spectra/AJK-2-62b.mzML:scan:1606	23791168ef824dcc9a4f8ef77d1f67cc	https://gnps2.org/status?task=23791168ef824dcc9a4f8ef77d1f67cc	35	Ambeed
C7:1 AC	272.186	OC(CC(C[N+](C)(C)C)OC(C/C=C\CCC)=O)=O	mzspec:GNPS2:TASK-7134c42170b046ba960deaac3cf64a0b-spectra/AJK-2-63b.mzML:scan:2273	dffe1070e315406195b5911db5637faa	https://gnps2.org/status?task=dffe1070e315406195b5911db5637faa	35	TCI
C8:1 AC	286.201	OC(CC(C[N+](C)(C)C)OC(C/C=C/CCCC)=O)=O	mzspec:GNPS2:TASK-7134c42170b046ba960deaac3cf64a0b-spectra/AJK-2-114.mzML:scan:3116	9fdc4acdff20418fb09657cf86a0b796	https://gnps2.org/status?task=9fdc4acdff20418fb09657cf86a0b796	35	Sigma-Aldrich
C9:1 AC	300.217	OC(CC(C[N+](C)(C)C)OC(C/C=C/CCCCC)=O)=O	mzspec:GNPS2:TASK-7134c42170b046ba960deaac3cf64a0b-spectra/AJK-2-109b.mzML:scan:3640	b3da8957ad5c478b96e7219cdbf1ea0b	https://gnps2.org/status?task=b3da8957ad5c478b96e7219cdbf1ea0b	35	TCI
C10:1 AC	314.233	OC(CC(C[N+](C)(C)C)OC(C/C=C/CCCCCC)=O)=O	mzspec:GNPS2:TASK-7134c42170b046ba960deaac3cf64a0b-spectra/AJK-2-64b.mzML:scan:3409	2386fb3880d549ac8576f0eec6a9298a	https://gnps2.org/status?task=2386fb3880d549ac8576f0eec6a9298a	35	Ambeed
C11:1 AC	328.248	OC(CC(C[N+](C)(C)C)OC(CCCCCCCCC=C)=O)=O	mzspec:GNPS2:TASK-7134c42170b046ba960deaac3cf64a0b-spectra/AJK-2-65b.mzML:scan:3477	5cca1a500829417a95727c883c8257d2	https://gnps2.org/status?task=5cca1a500829417a95727c883c8257d2	35	TCI
C12:1 AC	342.264	OC(CC(C[N+](C)(C)C)OC(CCC/C=C\CCCCCC)=O)=O	mzspec:GNPS2:TASK-7134c42170b046ba960deaac3cf64a0b-spectra/AJK-2-66b.mzML:scan:3537	6b349dbb9dcf42e494962acc9f11f8df	https://gnps2.org/status?task=6b349dbb9dcf42e494962acc9f11f8df	35	Ambeed
C13:1 AC	356.279	OC(CC(C[N+](C)(C)C)OC(CCCCCCCCCCC=C)=O)=O	mzspec:GNPS2:TASK-7134c42170b046ba960deaac3cf64a0b-spectra/AJK-2-20b.mzML:scan:3554	43bdc32a2c6240908eed7987b1dd8e4a	https://gnps2.org/status?task=43bdc32a2c6240908eed7987b1dd8e4a	35	TCI
C14:1 AC	370.295	OC(CC(C[N+](C)(C)C)OC(CCCCCCC/C=C/CCCC)=O)=O	mzspec:GNPS2:TASK-7134c42170b046ba960deaac3cf64a0b-spectra/AJK-2-67b.mzML:scan:3629	bb20b076ab564a8885233c4dccbb8db8	https://gnps2.org/status?task=bb20b076ab564a8885233c4dccbb8db8	35	Ambeed
C15:1 AC	384.311	OC(CC(C[N+](C)(C)C)OC(CCCCCCCCC=CCCCC)=O)=O	mzspec:GNPS2:TASK-7134c42170b046ba960deaac3cf64a0b-spectra/AJK-2-110b.mzML:scan:3685	348225dbf79e475c84d29ca8f2e683cc	https://gnps2.org/status?task=348225dbf79e475c84d29ca8f2e683cc	35	Synthonix
C16:1 AC	398.327	OC(CC(C[N+](C)(C)C)OC(CCCCCCC/C=C\CCCCCC)=O)=O	mzspec:GNPS2:TASK-7134c42170b046ba960deaac3cf64a0b-spectra/AJK-2-21b.mzML:scan:3657	e00e012527e042649865bb5d485f9978	https://gnps2.org/status?task=e00e012527e042649865bb5d485f9978	35	Agros Organics
C17:1 AC	412.342	OC(CC(C[N+](C)(C)C)OC(CCCCCCCC/C=C\CCCCCC)=O)=O	mzspec:GNPS2:TASK-7134c42170b046ba960deaac3cf64a0b-spectra/AJK-2-59b.mzML:scan:3678	23c4ac9036b246c1accf8d1de5bf0739	https://gnps2.org/status?task=23c4ac9036b246c1accf8d1de5bf0739	35	Ambeed
C18:1(9Z) AC	426.358	OC(CC(C[N+](C)(C)C)OC(CCCCCCC/C=C\CCCCCCCC)=O)=O	mzspec:GNPS2:TASK-d5b26c5dbcd142e5af8db837795d6f42-spectra/AJK-2-50b.mzML:scan:3691	14a4014936774efe9132ec9ba564d49a	https://gnps2.org/status?task=14a4014936774efe9132ec9ba564d49a	35	Ambeed
C18:1(9E) AC	426.358	OC(CC(C[N+](C)(C)C)OC(CCCCCCC/C=C/CCCCCCCC)=O)=O	mzspec:GNPS2:TASK-d5b26c5dbcd142e5af8db837795d6f42-spectra/AJK-2-28b.mzML:scan:3695	882f65e0e2cc4211a09252bc070171d6	https://gnps2.org/status?task=882f65e0e2cc4211a09252bc070171d6	35	MP Biomedicals
C18:1(11Z) AC	426.358	OC(CC(C[N+](C)(C)C)OC(CCCCCCCCCCC/C=C\CCCCCC)=O)=O	mzspec:GNPS2:TASK-d5b26c5dbcd142e5af8db837795d6f42-spectra/AJK-2-27b.mzML:scan:3683	c2670402d5d544e9a3ace942fcb705ae	https://gnps2.org/status?task=c2670402d5d544e9a3ace942fcb705ae	35	MP Biomedicals
C18:1(11E) AC	426.358	OC(CC(C[N+](C)(C)C)OC(CCCCCCCCCCC/C=C/CCCCCC)=O)=O	mzspec:GNPS2:TASK-d5b26c5dbcd142e5af8db837795d6f42-spectra/AJK-2-49b.mzML:scan:3687	8a06b19667c84a05ad7237b8b97a1737	https://gnps2.org/status?task=8a06b19667c84a05ad7237b8b97a1737	35	MP Biomedicals
C18:2(9Z,12Z) AC	424.342	OC(CC(C[N+](C)(C)C)OC(CCCCCCCCC/C=C\C/C=C\CCCCC)=O)=O	mzspec:GNPS2:TASK-d5b26c5dbcd142e5af8db837795d6f42-spectra/AJK-2-29b.mzML:scan:3671	54e4c837b54745c69366bac4145706bc	https://gnps2.org/status?task=54e4c837b54745c69366bac4145706bc	35	Ambeed
C18:2(9E,12E) AC	424.342	OC(CC(C[N+](C)(C)C)OC(CCCCCCCCC/C=C/C/C=C/CCCCC)=O)=O	mzspec:GNPS2:TASK-d5b26c5dbcd142e5af8db837795d6f42-spectra/AJK-2-30b.mzML:scan:3682	0317aa17c32740e785dc4ca05acc268e	https://gnps2.org/status?task=0317aa17c32740e785dc4ca05acc268e	35	MP Biomedicals
C19:1 AC	440.373	OC(CC(C[N+](C)(C)C)OC(CCCCCCCC/C=C\CCCCCCCCC)=O)=O	mzspec:GNPS2:TASK-7134c42170b046ba960deaac3cf64a0b-spectra/AJK-2-23b.mzML:scan:3722	2a6fc717b1f54f07b60ab1982d59b5e4	https://gnps2.org/status?task=2a6fc717b1f54f07b60ab1982d59b5e4	35	Cayman Chemical Company
C20:1 AC	454.389	OC(CC(C[N+](C)(C)C)OC(CCCCCCCCC/C=C/CCCCCCCC)=O)=O	mzspec:GNPS2:TASK-7134c42170b046ba960deaac3cf64a0b-spectra/AJK-2-24b.mzML:scan:3758	3ce93e862ac247ea8f9c300c0147ffdc	https://gnps2.org/status?task=3ce93e862ac247ea8f9c300c0147ffdc	35	Ambeed
C20:2 AC	452.373	OC(CC(C[N+](C)(C)C)OC(CCCCCCCCC/C=C\C/C=C\CCCCC)=O)=O	mzspec:GNPS2:TASK-7134c42170b046ba960deaac3cf64a0b-spectra/AJK-2-70b.mzML:scan:3799	c656b3bb915640cc8604d90ef95a7a35	https://gnps2.org/status?task=c656b3bb915640cc8604d90ef95a7a35	35	Ambeed
C20:4 AC	448.342	OC(CC(OC(CCC/C=C\C/C=C\C/C=C\C/C=C\CCCCC)=O)C[N+](C)(C)C)=O	mzspec:GNPS2:TASK-7134c42170b046ba960deaac3cf64a0b-spectra/AJK-2-72b.mzML:scan:3673	5e31187d57364834bd152033685cfb5e	https://gnps2.org/status?task=5e31187d57364834bd152033685cfb5e	35	Ambeed
C20:5 AC	446.326	OC(CC(C[N+](C)(C)C)OC(CCC/C=C\C/C=C\C/C=C\C/C=C\C/C=C\CC)=O)=O	mzspec:GNPS2:TASK-7134c42170b046ba960deaac3cf64a0b-spectra/AJK-2-74b.mzML:scan:3596	5ce612fd0ed847bf9c04576b46a518e9	https://gnps2.org/status?task=5ce612fd0ed847bf9c04576b46a518e9	35	Ambeed
C21:1 AC	468.405	OC(CC(C[N+](C)(C)C)OC(CCCCCCCCCC/C=C\CCCCCCCC)=O)=O	mzspec:GNPS2:TASK-5093d835a5324674a901cad8f11890b1-spectra/AJK-3-171.mzML:scan:6116	106e4b1182744a49b5525e703ebecb18	https://gnps2.org/status?task=106e4b1182744a49b5525e703ebecb18	35	Indofine Chemical Company
DC4:0 AC	262.129	OC(CC(OC(CCC(O)=O)=O)C[N+](C)(C)C)=O	mzspec:GNPS2:TASK-877df8642e484a7fb2265eafb782a978-spectra/DJW-1-28cc.mzML:scan:246	e757b6250ba84ec5adaa79d501497f58	https://gnps2.org/status?task=e757b6250ba84ec5adaa79d501497f58	40	TCI
DC5:0 AC	276.144	OC(CC(OC(CCCC(O)=O)=O)C[N+](C)(C)C)=O	mzspec:GNPS2:TASK-877df8642e484a7fb2265eafb782a978-spectra/DJW-1-28dc.mzML:scan:269	5984620bb39c41d0ac0bf64ff94854b4	https://gnps2.org/status?task=5984620bb39c41d0ac0bf64ff94854b4	40	TCI
DC6:0 AC	290.16	OC(CC(OC(CCCCC(O)=O)=O)C[N+](C)(C)C)=O	mzspec:GNPS2:TASK-877df8642e484a7fb2265eafb782a978-spectra/DJW-1-28gc.mzML:scan:393	8608d440861849c38ab78c5cdbc17291	https://gnps2.org/status?task=8608d440861849c38ab78c5cdbc17291	42	TCI
DC7:0 AC	304.176	OC(CC(OC(CCCCCC(O)=O)=O)C[N+](C)(C)C)=O	mzspec:GNPS2:TASK-877df8642e484a7fb2265eafb782a978-spectra/DJW-1-28jc.mzML:scan:787	df4a8c5d9f464daaa6965f7b7359a138	https://gnps2.org/status?task=df4a8c5d9f464daaa6965f7b7359a138	40	ThermoScientific
DC8:0 AC	318.191	OC(CC(OC(CCCCCCC(O)=O)=O)C[N+](C)(C)C)=O	mzspec:GNPS2:TASK-877df8642e484a7fb2265eafb782a978-spectra/DJW-1-28kb.mzML:scan:1537	5c35389812dd4373a1f7d2e12b74e42c	https://gnps2.org/status?task=5c35389812dd4373a1f7d2e12b74e42c	35	TCI
DC9:0 AC	332.207	OC(CC(OC(CCCCCCCC(O)=O)=O)C[N+](C)(C)C)=O	mzspec:GNPS2:TASK-877df8642e484a7fb2265eafb782a978-spectra/AJK-2-111d.mzML:scan:2013	866943d822424a558a851962144f7d17	https://gnps2.org/status?task=866943d822424a558a851962144f7d17	40	ThermoScientific
DC10:0 AC	346.223	OC(CC(OC(CCCCCCCCC(O)=O)=O)C[N+](C)(C)C)=O	mzspec:GNPS2:TASK-877df8642e484a7fb2265eafb782a978-spectra/DJW-1-28mc.mzML:scan:2412	c8cb1d3df9dd4202b34fbdd83bab0e78	https://gnps2.org/status?task=c8cb1d3df9dd4202b34fbdd83bab0e78	40	TCI
DC11:0 AC	360.238	OC(CC(OC(CCCCCCCCCC(O)=O)=O)C[N+](C)(C)C)=O	mzspec:GNPS2:TASK-877df8642e484a7fb2265eafb782a978-spectra/DJW-1-28nc.mzML:scan:2778	04a5082a36684c9ba7433a5346c3e4c6	https://gnps2.org/status?task=04a5082a36684c9ba7433a5346c3e4c6	40	MCE
DC12:0 AC	374.254	OC(CC(OC(CCCCCCCCCCC(O)=O)=O)C[N+](C)(C)C)=O	mzspec:GNPS2:TASK-877df8642e484a7fb2265eafb782a978-spectra/DJW-1-28ob.mzML:scan:3098	07e8a9bcd85c48f98b30ef4753c0acdc	https://gnps2.org/status?task=07e8a9bcd85c48f98b30ef4753c0acdc	35	TCI
DC13:0 AC	388.27	OC(CC(OC(CCCCCCCCCCCC(O)=O)=O)C[N+](C)(C)C)=O	mzspec:GNPS2:TASK-877df8642e484a7fb2265eafb782a978-spectra/DJW-1-28qb.mzML:scan:3453	4164dc1e75454b3d91dc50b264def592	https://gnps2.org/status?task=4164dc1e75454b3d91dc50b264def592	35	ThermoScientific
DC14:0 AC	402.286	OC(CC(OC(CCCCCCCCCCCCC(O)=O)=O)C[N+](C)(C)C)=O	mzspec:GNPS2:TASK-877df8642e484a7fb2265eafb782a978-spectra/DJW-1-28rb.mzML:scan:3441	09585128ca1b406c8664ac763b3c19a8	https://gnps2.org/status?task=09585128ca1b406c8664ac763b3c19a8	35	Ambeed
DC15:0 AC	416.301	OC(CC(OC(CCCCCCCCCCCCCC(O)=O)=O)C[N+](C)(C)C)=O	mzspec:GNPS2:TASK-877df8642e484a7fb2265eafb782a978-spectra/DJW-1-28sb.mzML:scan:3595	a939c20f48fc499ab015177d695f9f4e	https://gnps2.org/status?task=a939c20f48fc499ab015177d695f9f4e	35	Ambeed
DC16:0 AC	430.317	OC(CC(OC(CCCCCCCCCCCCCCC(O)=O)=O)C[N+](C)(C)C)=O	mzspec:GNPS2:TASK-877df8642e484a7fb2265eafb782a978-spectra/DJW-1-28td.mzML:scan:3490	6b85a60c6dd04ec6810bfbf0b2b9e441	https://gnps2.org/status?task=6b85a60c6dd04ec6810bfbf0b2b9e441	39	TCI
DC17:0 AC	444.333	OC(CC(OC(CCCCCCCCCCCCCCCC(O)=O)=O)C[N+](C)(C)C)=O	mzspec:GNPS2:TASK-877df8642e484a7fb2265eafb782a978-spectra/AJK-2-112b.mzML:scan:3514	99cde41a37a643de8e4be2e6b9aae85f	https://gnps2.org/status?task=99cde41a37a643de8e4be2e6b9aae85f	35	TCI
DC18:0 AC	458.348	OC(CC(OC(CCCCCCCCCCCCCCCCC(O)=O)=O)C[N+](C)(C)C)=O	mzspec:GNPS2:TASK-877df8642e484a7fb2265eafb782a978-spectra/DJW-1-28ub.mzML:scan:3540	25a1880ddbfc42f8bff2bcf895f0a17e	https://gnps2.org/status?task=25a1880ddbfc42f8bff2bcf895f0a17e	35	TCI
DC19:0 AC	472.364	OC(CC(OC(CCCCCCCCCCCCCCCCCC(O)=O)=O)C[N+](C)(C)C)=O	mzspec:GNPS2:TASK-877df8642e484a7fb2265eafb782a978-spectra/DJW-1-28vb.mzML:scan:3601	889e8a27d624410f8de7df5da5be9f87	https://gnps2.org/status?task=889e8a27d624410f8de7df5da5be9f87	35	Ambeed
DC20:0 AC	486.38	OC(CC(OC(CCCCCCCCCCCCCCCCCCC(O)=O)=O)C[N+](C)(C)C)=O	mzspec:GNPS2:TASK-666ba085c1ca4a33824762d1101db190-spectra/AJK-3-84_2.mzML:scan:3673	f1892a92b6954ce384fe61dae4e673dd	https://gnps2.org/status?task=f1892a92b6954ce384fe61dae4e673dd	35	Ambeed
DC21:0 AC	500.395	OC(CC(C[N+](C)(C)C)OC(CCCCCCCCCCCCCCCCCCCC(O)=O)=O)=O	mzspec:GNPS2:TASK-666ba085c1ca4a33824762d1101db190-spectra/AJK-3-85_2.mzML:scan:3688	8b9a772d42a14d17af28c8f05f7df04b	https://gnps2.org/status?task=8b9a772d42a14d17af28c8f05f7df04b	35	Ambeed
C6:0;6OH	276.18	OC(CC(OC(CCCCCO)=O)C[N+](C)(C)C)=O	mzspec:GNPS2:TASK-8e55094fd8034ac1b9b0e84378590c3a-spectra/AJK-2-86b.mzML:scan:358	722bc2109a08466986dfa16b95dcef1f	https://gnps2.org/status?task=722bc2109a08466986dfa16b95dcef1f	35	Ambeed
C7:0;7OH	290.196	OC(CC(OC(CCCCCCO)=O)C[N+](C)(C)C)=O	mzspec:GNPS2:TASK-8e55094fd8034ac1b9b0e84378590c3a-spectra/AJK-2-88b.mzML:scan:798	85ca72a065a04fbc8b70a52eaf6ab7c5	https://gnps2.org/status?task=85ca72a065a04fbc8b70a52eaf6ab7c5	45	Ambeed
C8:0;3OH	304.212	OC(CC(C[N+](C)(C)C)OC(CC(O)CCCCC)=O)=O	mzspec:GNPS2:TASK-5be07fb63304499dbaff3b48dbbbfcf9-spectra/AJK-2-90d.mzML:scan:2168	7bd103cda041498f96ab299aede9de5d	https://gnps2.org/status?task=7bd103cda041498f96ab299aede9de5d	43	Ambeed
C8:0;8OH	304.212	OC(CC(OC(CCCCCCCO)=O)C[N+](C)(C)C)=O	mzspec:GNPS2:TASK-5be07fb63304499dbaff3b48dbbbfcf9-spectra/AJK-2-89d.mzML:scan:1602	c6f6b66629694e8c968732ad0cb5d029	https://gnps2.org/status?task=c6f6b66629694e8c968732ad0cb5d029	43	Ambeed
C9:0;9OH	318.228	OC(CC(OC(CCCCCCCCO)=O)C[N+](C)(C)C)=O	mzspec:GNPS2:TASK-8e55094fd8034ac1b9b0e84378590c3a-spectra/AJK-2-92b.mzML:scan:2061	ba8157f8b0c749c981cfc2d9a64ddc77	https://gnps2.org/status?task=ba8157f8b0c749c981cfc2d9a64ddc77	45	Ambeed
C10:0;10OH	332.243	OC(CC(OC(CCCCCCCCCO)=O)C[N+](C)(C)C)=O	mzspec:GNPS2:TASK-8e55094fd8034ac1b9b0e84378590c3a-spectra/AJK-2-93b.mzML:scan:2454	5b2163239cb54dd9804127cc0e075aff	https://gnps2.org/status?task=5b2163239cb54dd9804127cc0e075aff	43	Ambeed
C11:0;11OH	346.259	OC(CC(OC(CCCCCCCCCCO)=O)C[N+](C)(C)C)=O	mzspec:GNPS2:TASK-8e55094fd8034ac1b9b0e84378590c3a-spectra/AJK-2-95b.mzML:scan:2829	4d26084af2be4d11ac62e47ce54ad996	https://gnps2.org/status?task=4d26084af2be4d11ac62e47ce54ad996	43	Ambeed
C12:0;12OH	360.274	OC(CC(OC(CCCCCCCCCCCO)=O)C[N+](C)(C)C)=O	mzspec:GNPS2:TASK-8e55094fd8034ac1b9b0e84378590c3a-spectra/AJK-2-96b.mzML:scan:3174	aab48b07c6f94a43b3845d22a42ef9b3	https://gnps2.org/status?task=aab48b07c6f94a43b3845d22a42ef9b3	40	Ambeed
C13:0;13OH	374.29	OC(CC(OC(CCCCCCCCCCCCO)=O)C[N+](C)(C)C)=O	mzspec:GNPS2:TASK-8e55094fd8034ac1b9b0e84378590c3a-spectra/AJK-2-98b.mzML:scan:3378	7b5b632566f444e585d6afe3e346e08d	https://gnps2.org/status?task=7b5b632566f444e585d6afe3e346e08d	43	Ambeed
C14:0;14OH	388.306	OC(CC(OC(CCCCCCCCCCCCCO)=O)C[N+](C)(C)C)=O	mzspec:GNPS2:TASK-8e55094fd8034ac1b9b0e84378590c3a-spectra/AJK-2-100b.mzML:scan:3437	b308691bd9a34e28865ecf2e4d16d736	https://gnps2.org/status?task=b308691bd9a34e28865ecf2e4d16d736	43	Ambeed
C15:0;15OH	402.321	OC(CC(OC(CCCCCCCCCCCCCCO)=O)C[N+](C)(C)C)=O	mzspec:GNPS2:TASK-8e55094fd8034ac1b9b0e84378590c3a-spectra/AJK-2-101b.mzML:scan:3465	4e8a4fcd2f3c4611b4bc3c6cad2d93ac	https://gnps2.org/status?task=4e8a4fcd2f3c4611b4bc3c6cad2d93ac	43	Ambeed
C16:0;16OH	416.337	OC(CC(OC(CCCCCCCCCCCCCCCO)=O)C[N+](C)(C)C)=O	mzspec:GNPS2:TASK-8e55094fd8034ac1b9b0e84378590c3a-spectra/AJK-2-103d.mzML:scan:3500	790bce881b5d41a7a851ff6ae0792e9a	https://gnps2.org/status?task=790bce881b5d41a7a851ff6ae0792e9a	35	Ambeed
C17:0;17OH	430.353	OC(CC(C[N+](C)(C)C)OC(CCCCCCCCCCCCCCCCO)=O)=O	mzspec:GNPS2:TASK-2988d3469feb4051be93b4e2b65d6ec1-spectra/AJK-2-113bl.mzML:scan:3537	eccfe3dabb4843a8a7c8914165694bd6	https://gnps2.org/status?task=eccfe3dabb4843a8a7c8914165694bd6	42	Ambeed
C18:0;18OH	444.368	OC(CC(C[N+](C)(C)C)OC(CCCCCCCCCCCCCCCCCO)=O)=O	mzspec:GNPS2:TASK-2988d3469feb4051be93b4e2b65d6ec1-spectra/AJK-3-128.mzML:scan:1568	28345449ae8949b092b7e56361a82a2b	https://gnps2.org/status?task=28345449ae8949b092b7e56361a82a2b	42	Ambeed
C19:0;19OH	458.384	OC(CC(OC(CCCCCCCCCCCCCCCCCCO)=O)C[N+](C)(C)C)=O	mzspec:GNPS2:TASK-2988d3469feb4051be93b4e2b65d6ec1-spectra/AJK-3-127.mzML:scan:1604	2b9b976ac01a45288d30c7d13caac915	https://gnps2.org/status?task=2b9b976ac01a45288d30c7d13caac915	40	Ambeed
C20:0;20OH	472.4	OC(CC(OC(CCCCCCCCCCCCCCCCCCCO)=O)C[N+](C)(C)C)=O	mzspec:GNPS2:TASK-2988d3469feb4051be93b4e2b65d6ec1-spectra/AJK-3-129.mzML:scan:1652	2defebfe869e4767ba70e17f3f3d8856	https://gnps2.org/status?task=2defebfe869e4767ba70e17f3f3d8856	43	Ambeed
C21:0;21OH	486.415	OC(CC(C[N+](C)(C)C)OC(CCCCCCCCCCCCCCCCCCCCO)=O)=O	mzspec:GNPS2:TASK-2988d3469feb4051be93b4e2b65d6ec1-spectra/AJK-3-130.mzML:scan:1722	c56449880bd74252a872ac3813360597	https://gnps2.org/status?task=c56449880bd74252a872ac3813360597	45	Ambeed

## Sheet: Table S2
	C2:0	C3:0	C4:0	C5:0	C6:0	C7:0	C8:0	C9:0	C10:0	C11:0	C12:0	C13:0	C14:0	C15:0	C16:0	C17:0	C18:0	C19:0	C20:0	C21:0	C4:1	C5:1	C6:1	C7:1	C8:1	C9:1	C10:1	C11:1	C12:1	C13:1	C14:1	C15:1	C16:1	C17:1	C18:1	C18:2	C19:1	C20:1	C20:2	C20:4	C20:5	C21:1	DC4:0	DC5:0	DC6:0	DC7:0	DC8:0	DC9:0	DC10:0
mzspec:MTBLS12560:FILES/DERIVED_FILES/POS/S1901.mzML	0	1	0	0	0	0	0	0	0	0	0	0	0	0	0	0	0	0	0	0	0	0	0	0	0	0	0	0	0	0	0	0	0	0	0	0	0	0	0	0	0	0	0	0	0	0	0	0	0
mzspec:MSV000088842:peak/mzML/5B.mzML	0	1	0	0	0	0	0	0	0	0	0	0	0	0	0	0	0	0	0	0	0	0	0	0	0	0	0	0	0	0	0	0	0	0	0	0	0	0	0	0	0	0	0	0	0	0	0	0	0
mzspec:MSV000088842:ccms_peak/Raw/5B.mzML	0	1	0	0	0	0	0	0	0	0	0	0	0	0	0	0	0	0	0	0	0	0	0	0	0	0	0	0	0	0	0	0	0	0	0	0	0	0	0	0	0	0	0	0	0	0	0	0	0
mzspec:MSV000098437:peak/Urine_Hzrd_P1_P2_mzml/P1_B8_647225.mzML	0	1	0	0	0	0	0	0	0	0	0	0	0	0	0	0	0	0	0	0	0	0	0	0	0	0	0	0	0	0	0	0	0	0	0	0	0	0	0	0	0	0	0	0	0	0	0	0	0
mzspec:MSV000092032:peak/mzML/BAXplate6_B4.mzML	0	0	0	1	0	0	0	0	0	0	0	0	0	0	0	0	0	0	0	0	0	0	0	0	0	0	0	0	0	0	0	0	0	0	0	0	0	0	0	0	0	0	0	0	0	0	0	0	0
mzspec:MSV000094957:peak/POLAR_POSITIVE/B07_Polar_Daph_WAX1_Phenyl_LCMS_Pos_DIMSn.mzML	0	0	0	1	0	0	0	0	0	0	0	0	0	0	0	0	0	0	0	0	0	0	0	0	0	0	0	0	0	0	0	0	0	0	0	0	0	0	0	0	0	0	0	0	0	0	0	0	0
mzspec:MSV000083791:ccms_peak/data_raw/JB232_80_r2.mzML	0	0	0	1	0	0	0	0	0	0	0	0	0	0	0	0	0	0	0	0	0	0	0	0	0	0	0	0	0	0	0	0	0	0	0	0	0	0	0	0	0	0	0	0	0	0	0	0	0
mzspec:MSV000089313:ccms_peak/Samples_raw/14HM576.mzML	0	0	0	1	0	0	0	0	0	0	0	0	0	0	0	0	0	0	0	0	0	0	0	0	0	0	0	0	0	0	0	0	0	0	0	0	0	0	0	0	0	0	0	0	0	0	0	0	0
mzspec:MSV000092032:ccms_peak/raw/BAXplate6_C1.mzML	0	0	0	1	0	0	0	0	0	0	0	0	0	0	0	0	0	0	0	0	0	0	0	0	0	0	0	0	0	0	0	0	0	0	0	0	0	0	0	0	0	0	0	0	0	0	0	0	0
mzspec:MSV000092032:peak/mzML/BAXplate6_C1.mzML	0	0	0	1	0	0	0	0	0	0	0	0	0	0	0	0	0	0	0	0	0	0	0	0	0	0	0	0	0	0	0	0	0	0	0	0	0	0	0	0	0	0	0	0	0	0	0	0	0
mzspec:MSV000095905:peak/Set5_mzML/MCMK_RTE2023_Exploris240_440_R1.mzML	0	0	0	1	0	0	0	0	0	0	0	0	0	0	0	0	0	0	0	0	0	0	0	0	0	0	0	0	0	0	0	0	0	0	0	0	0	0	0	0	0	0	0	0	0	0	0	0	0
mzspec:MSV000092032:ccms_peak/raw/BAXplate6_E4.mzML	0	0	0	1	0	0	0	0	0	0	0	0	0	0	0	0	0	0	0	0	0	0	0	0	0	0	0	0	0	0	0	0	0	0	0	0	0	0	0	0	0	0	0	0	0	0	0	0	0
mzspec:MSV000092032:peak/mzML/BAXplate6_E4.mzML	0	0	0	1	0	0	0	0	0	0	0	0	0	0	0	0	0	0	0	0	0	0	0	0	0	0	0	0	0	0	0	0	0	0	0	0	0	0	0	0	0	0	0	0	0	0	0	0	0
mzspec:MSV000095905:peak/Set1_mzML/MCMK_RTE2023_Exploris240_694_R2.mzML	0	0	0	1	0	0	0	0	0	0	0	0	0	0	0	0	0	0	0	0	0	0	0	0	0	0	0	0	0	0	0	0	0	0	0	0	0	0	0	0	0	0	0	0	0	0	0	0	0
mzspec:MTBLS2273:FILES/DERIVED_FILES/B07_Polar_Daph_WAX1_Phenyl_LCMS_Pos_DIMSn.mzML	0	0	0	1	0	0	0	0	0	0	0	0	0	0	0	0	0	0	0	0	0	0	0	0	0	0	0	0	0	0	0	0	0	0	0	0	0	0	0	0	0	0	0	0	0	0	0	0	0
mzspec:MSV000092571:peak/mzML/P1_B8_A21_2_CrF.mzML	0	0	0	1	0	0	0	0	0	0	0	0	0	0	0	0	0	0	0	0	0	0	0	0	0	0	0	0	0	0	0	0	0	0	0	0	0	0	0	0	0	0	0	0	0	0	0	0	0
mzspec:MSV000092571:peak/mzML/P13_E2_A28_1_UNMAT.mzML	0	0	0	1	0	0	0	0	0	0	0	0	0	0	0	0	0	0	0	0	0	0	0	0	0	0	0	0	0	0	0	0	0	0	0	0	0	0	0	0	0	0	0	0	0	0	0	0	0
mzspec:MSV000092571:peak/mzML/P1_A8_A18_1_CrF.mzML	0	0	0	1	0	0	0	0	0	0	0	0	0	0	0	0	0	0	0	0	0	0	0	0	0	0	0	0	0	0	0	0	0	0	0	0	0	0	0	0	0	0	0	0	0	0	0	0	0
mzspec:MSV000092571:peak/mzML/P3_E5_A53_4_CrF.mzML	0	0	0	1	0	0	0	0	0	0	0	0	0	0	0	0	0	0	0	0	0	0	0	0	0	0	0	0	0	0	0	0	0	0	0	0	0	0	0	0	0	0	0	0	0	0	0	0	0
mzspec:MSV000092571:peak/mzML/P3_H2_A62_3_CrF.mzML	0	0	0	1	0	0	0	0	0	0	0	0	0	0	0	0	0	0	0	0	0	0	0	0	0	0	0	0	0	0	0	0	0	0	0	0	0	0	0	0	0	0	0	0	0	0	0	0	0
mzspec:MSV000092571:peak/mzML/P9_B5_A83_1_MAT.mzML	0	0	0	1	0	0	0	0	0	0	0	0	0	0	0	0	0	0	0	0	0	0	0	0	0	0	0	0	0	0	0	0	0	0	0	0	0	0	0	0	0	0	0	0	0	0	0	0	0
mzspec:MSV000092571:peak/mzML/P1_B10_A21_4_CrF.mzML	0	0	0	1	0	0	0	0	0	0	0	0	0	0	0	0	0	0	0	0	0	0	0	0	0	0	0	0	0	0	0	0	0	0	0	0	0	0	0	0	0	0	0	0	0	0	0	0	0
mzspec:MSV000092571:peak/mzML/P3_G11_A62_1_CrF.mzML	0	0	0	1	0	0	0	0	0	0	0	0	0	0	0	0	0	0	0	0	0	0	0	0	0	0	0	0	0	0	0	0	0	0	0	0	0	0	0	0	0	0	0	0	0	0	0	0	0
mzspec:MSV000083791:ccms_peak/data_raw/JB232_80_r3.mzML	0	0	0	1	0	0	0	0	0	0	0	0	0	0	0	0	0	0	0	0	0	0	0	0	0	0	0	0	0	0	0	0	0	0	0	0	0	0	0	0	0	0	0	0	0	0	0	0	0
mzspec:MSV000098055:peak/mzML/11829.mzML	0	0	0	1	0	0	0	0	0	0	0	0	0	0	0	0	0	0	0	0	0	0	0	0	0	0	0	0	0	0	0	0	0	0	0	0	0	0	0	0	0	0	0	0	0	0	0	0	0
mzspec:MSV000092571:peak/mzML/P7_D8_A69_1_UinvG.mzML	0	0	0	1	0	0	0	0	0	0	0	0	0	0	0	0	0	0	0	0	0	0	0	0	0	0	0	0	0	0	0	0	0	0	0	0	0	0	0	0	0	0	0	0	0	0	0	0	0
mzspec:MSV000092032:ccms_peak/raw/BAXplate6_E7.mzML	0	0	0	1	0	0	0	0	0	0	0	0	0	0	0	0	0	0	0	0	0	0	0	0	0	0	0	0	0	0	0	0	0	0	0	0	0	0	0	0	0	0	0	0	0	0	0	0	0
mzspec:MSV000092571:peak/mzML/P3_D8_A52_1_CrF.mzML	0	0	0	1	0	0	0	0	0	0	0	0	0	0	0	0	0	0	0	0	0	0	0	0	0	0	0	0	0	0	0	0	0	0	0	0	0	0	0	0	0	0	0	0	0	0	0	0	0
mzspec:MSV000092571:peak/mzML/P10_B2_A21_1_MAT.mzML	0	0	0	1	0	0	0	0	0	0	0	0	0	0	0	0	0	0	0	0	0	0	0	0	0	0	0	0	0	0	0	0	0	0	0	0	0	0	0	0	0	0	0	0	0	0	0	0	0
mzspec:MSV000095905:peak/Set1_mzML/MCMK_RTE2023_Exploris240_699_R2.mzML	0	0	0	1	0	0	0	0	0	0	0	0	0	0	0	0	0	0	0	0	0	0	0	0	0	0	0	0	0	0	0	0	0	0	0	0	0	0	0	0	0	0	0	0	0	0	0	0	0
mzspec:MSV000092571:peak/mzML/P3_D9_A52_2_CrF.mzML	0	0	0	1	0	0	0	0	0	0	0	0	0	0	0	0	0	0	0	0	0	0	0	0	0	0	0	0	0	0	0	0	0	0	0	0	0	0	0	0	0	0	0	0	0	0	0	0	0
mzspec:MSV000092571:peak/mzML/P3_F10_A58_2_CrF.mzML	0	0	0	1	0	0	0	0	0	0	0	0	0	0	0	0	0	0	0	0	0	0	0	0	0	0	0	0	0	0	0	0	0	0	0	0	0	0	0	0	0	0	0	0	0	0	0	0	0
mzspec:MSV000092032:peak/mzML/BAXplate6_E7.mzML	0	0	0	1	0	0	0	0	0	0	0	0	0	0	0	0	0	0	0	0	0	0	0	0	0	0	0	0	0	0	0	0	0	0	0	0	0	0	0	0	0	0	0	0	0	0	0	0	0
mzspec:MSV000092571:peak/mzML/P3_D6_A51_1_CrF.mzML	0	0	0	1	0	0	0	0	0	0	0	0	0	0	0	0	0	0	0	0	0	0	0	0	0	0	0	0	0	0	0	0	0	0	0	0	0	0	0	0	0	0	0	0	0	0	0	0	0
mzspec:MSV000092571:peak/mzML/P7_C10_A61_1_UinvG.mzML	0	0	0	1	0	0	0	0	0	0	0	0	0	0	0	0	0	0	0	0	0	0	0	0	0	0	0	0	0	0	0	0	0	0	0	0	0	0	0	0	0	0	0	0	0	0	0	0	0
mzspec:MSV000092571:peak/mzML/P8_B3_A105_1_UinvG.mzML	0	0	0	1	0	0	0	0	0	0	0	0	0	0	0	0	0	0	0	0	0	0	0	0	0	0	0	0	0	0	0	0	0	0	0	0	0	0	0	0	0	0	0	0	0	0	0	0	0
mzspec:MSV000092571:peak/mzML/P2_B10_A98_4_CrF.mzML	0	0	0	1	0	0	0	0	0	0	0	0	0	0	0	0	0	0	0	0	0	0	0	0	0	0	0	0	0	0	0	0	0	0	0	0	0	0	0	0	0	0	0	0	0	0	0	0	0
mzspec:MSV000092571:peak/mzML/P3_H4_A62_5_CrF.mzML	0	0	0	1	0	0	0	0	0	0	0	0	0	0	0	0	0	0	0	0	0	0	0	0	0	0	0	0	0	0	0	0	0	0	0	0	0	0	0	0	0	0	0	0	0	0	0	0	0
mzspec:MSV000092571:peak/mzML/P13_F8_A63_1_DIST.mzML	0	0	0	1	0	0	0	0	0	0	0	0	0	0	0	0	0	0	0	0	0	0	0	0	0	0	0	0	0	0	0	0	0	0	0	0	0	0	0	0	0	0	0	0	0	0	0	0	0
mzspec:MSV000092571:peak/mzML/P3_D11_A52_4_CrF.mzML	0	0	0	1	0	0	0	0	0	0	0	0	0	0	0	0	0	0	0	0	0	0	0	0	0	0	0	0	0	0	0	0	0	0	0	0	0	0	0	0	0	0	0	0	0	0	0	0	0
mzspec:MSV000092571:peak/mzML/P5_A1_A06_1_InVG.mzML	0	0	0	1	0	0	0	0	0	0	0	0	0	0	0	0	0	0	0	0	0	0	0	0	0	0	0	0	0	0	0	0	0	0	0	0	0	0	0	0	0	0	0	0	0	0	0	0	0
mzspec:MSV000092571:peak/mzML/P3_F9_A58_1_CrF.mzML	0	0	0	1	0	0	0	0	0	0	0	0	0	0	0	0	0	0	0	0	0	0	0	0	0	0	0	0	0	0	0	0	0	0	0	0	0	0	0	0	0	0	0	0	0	0	0	0	0
mzspec:MSV000092571:peak/mzML/P3_E10_A55_3_CrF.mzML	0	0	0	1	0	0	0	0	0	0	0	0	0	0	0	0	0	0	0	0	0	0	0	0	0	0	0	0	0	0	0	0	0	0	0	0	0	0	0	0	0	0	0	0	0	0	0	0	0
mzspec:MSV000098257:peak/mzML/POOLQC_exu_23.mzML	0	0	0	1	0	0	0	0	0	0	0	0	0	0	0	0	0	0	0	0	0	0	0	0	0	0	0	0	0	0	0	0	0	0	0	0	0	0	0	0	0	0	0	0	0	0	0	0	0
mzspec:MSV000096550:peak/Bigelow_76.mzML	0	0	0	1	0	0	0	0	0	0	0	0	0	0	0	0	0	0	0	0	0	0	0	0	0	0	0	0	0	0	0	0	0	0	0	0	0	0	0	0	0	0	0	0	0	0	0	0	0
mzspec:MSV000096550:ccms_peak/Bigelow_76.mzML	0	0	0	1	0	0	0	0	0	0	0	0	0	0	0	0	0	0	0	0	0	0	0	0	0	0	0	0	0	0	0	0	0	0	0	0	0	0	0	0	0	0	0	0	0	0	0	0	0
mzspec:MSV000091568:peak/mzML_4/312.mzML	0	0	0	1	0	0	0	0	0	0	0	0	0	0	0	0	0	0	0	0	0	0	0	0	0	0	0	0	0	0	0	0	0	0	0	0	0	0	0	0	0	0	0	0	0	0	0	0	0
mzspec:MSV000088332:ccms_peak/RAW/POS/190225_AR_BS_18_Pos.mzML	0	0	0	1	0	0	0	0	0	0	0	0	0	0	0	0	0	0	0	0	0	0	0	0	0	0	0	0	0	0	0	0	0	0	0	0	0	0	0	0	0	0	0	0	0	0	0	0	0
mzspec:MSV000097542:peak/Plate1to4_3X/P3_G6_G75751_1.mzML	0	0	0	1	0	0	0	0	0	0	0	0	0	0	0	0	0	0	0	0	0	0	0	0	0	0	0	0	0	0	0	0	0	0	0	0	0	0	0	0	0	0	0	0	0	0	0	0	0
mzspec:MSV000090696:peak/mzML/Tray_5_P_246.mzML	0	0	0	1	0	0	0	0	0	0	0	0	0	0	0	0	0	0	0	0	0	0	0	0	0	0	0	0	0	0	0	0	0	0	0	0	0	0	0	0	0	0	0	0	0	0	0	0	0
mzspec:MSV000092571:peak/mzML/P10_A6_A14_1_MAT.mzML	0	0	0	1	0	0	0	0	0	0	0	0	0	0	0	0	0	0	0	0	0	0	0	0	0	0	0	0	0	0	0	0	0	0	0	0	0	0	0	0	0	0	0	0	0	0	0	0	0
mzspec:MSV000092571:peak/mzML/P3_D4_A50_2_CrF.mzML	0	0	0	1	0	0	0	0	0	0	0	0	0	0	0	0	0	0	0	0	0	0	0	0	0	0	0	0	0	0	0	0	0	0	0	0	0	0	0	0	0	0	0	0	0	0	0	0	0
mzspec:MSV000098257:peak/mzML/extr045_511.mzML	0	0	0	1	0	0	0	0	0	0	0	0	0	0	0	0	0	0	0	0	0	0	0	0	0	0	0	0	0	0	0	0	0	0	0	0	0	0	0	0	0	0	0	0	0	0	0	0	0
mzspec:MSV000092571:peak/mzML/P5_E4_A73_1_InVG.mzML	0	0	0	1	0	0	0	0	0	0	0	0	0	0	0	0	0	0	0	0	0	0	0	0	0	0	0	0	0	0	0	0	0	0	0	0	0	0	0	0	0	0	0	0	0	0	0	0	0
mzspec:MSV000094528:peak/mzml_20220601_positive/20220613_100AGC_60000Res_pluskal_mce_1D2_K1_id.mzML	0	0	0	1	0	0	0	0	0	0	0	0	0	0	0	0	0	0	0	0	0	0	0	0	0	0	0	0	0	0	0	0	0	0	0	0	0	0	0	0	0	0	0	0	0	0	0	0	0
mzspec:MSV000091520:ccms_peak/Samples/14HM895.mzML	0	0	0	1	0	0	0	0	0	0	0	0	0	0	0	0	0	0	0	0	0	0	0	0	0	0	0	0	0	0	0	0	0	0	0	0	0	0	0	0	0	0	0	0	0	0	0	0	0
mzspec:MSV000091520:peak/Samples_mzML/14HM895.mzML	0	0	0	1	0	0	0	0	0	0	0	0	0	0	0	0	0	0	0	0	0	0	0	0	0	0	0	0	0	0	0	0	0	0	0	0	0	0	0	0	0	0	0	0	0	0	0	0	0
mzspec:NORMAN-27df0a3e-3578-4a30-b9e4-1505f9da010d:webform/sample/21534/UoA_POS_DataDependent_LC-ESI-QTOF_LIFE APEX 30 Harbour Porpoise liver from UK 05_Liverpool_UK_01.01.2017_LIFE APEX_34808.mzML	0	0	0	1	0	0	0	0	0	0	0	0	0	0	0	0	0	0	0	0	0	0	0	0	0	0	0	0	0	0	0	0	0	0	0	0	0	0	0	0	0	0	0	0	0	0	0	0	0
mzspec:MSV000092604:peak/mzml-pos/MGC2301319_JF_TARA_TREC_SPE_DOM_004_Z00_PPL_5.mzML	0	0	0	1	0	0	0	0	0	0	0	0	0	0	0	0	0	0	0	0	0	0	0	0	0	0	0	0	0	0	0	0	0	0	0	0	0	0	0	0	0	0	0	0	0	0	0	0	0
mzspec:MSV000095905:peak/Set6_mzML/MCMK_RTE2023_Exploris240_727_R1.mzML	0	0	0	1	0	0	0	0	0	0	0	0	0	0	0	0	0	0	0	0	0	0	0	0	0	0	0	0	0	0	0	0	0	0	0	0	0	0	0	0	0	0	0	0	0	0	0	0	0
mzspec:MSV000090696:peak/mzML/Tray_3_P_147.mzML	0	0	0	1	0	0	0	0	0	0	0	0	0	0	0	0	0	0	0	0	0	0	0	0	0	0	0	0	0	0	0	0	0	0	0	0	0	0	0	0	0	0	0	0	0	0	0	0	0
mzspec:MSV000095620:peak/mzML/EB80EHD10_S.mzML	0	0	0	1	0	0	0	0	0	0	0	0	0	0	0	0	0	0	0	0	0	0	0	0	0	0	0	0	0	0	0	0	0	0	0	0	0	0	0	0	0	0	0	0	0	0	0	0	0
mzspec:MSV000091520:ccms_peak/Samples/14HM618.mzML	0	0	0	1	0	0	0	0	0	0	0	0	0	0	0	0	0	0	0	0	0	0	0	0	0	0	0	0	0	0	0	0	0	0	0	0	0	0	0	0	0	0	0	0	0	0	0	0	0
mzspec:MSV000091520:peak/Samples_mzML/14HM618.mzML	0	0	0	1	0	0	0	0	0	0	0	0	0	0	0	0	0	0	0	0	0	0	0	0	0	0	0	0	0	0	0	0	0	0	0	0	0	0	0	0	0	0	0	0	0	0	0	0	0
mzspec:MSV000095702:peak/mzML/BP_010_F.mzML	0	0	0	1	0	0	0	0	0	0	0	0	0	0	0	0	0	0	0	0	0	0	0	0	0	0	0	0	0	0	0	0	0	0	0	0	0	0	0	0	0	0	0	0	0	0	0	0	0
mzspec:MSV000092032:ccms_peak/raw/BAXplate6_H10.mzML	0	0	0	1	0	0	0	0	0	0	0	0	0	0	0	0	0	0	0	0	0	0	0	0	0	0	0	0	0	0	0	0	0	0	0	0	0	0	0	0	0	0	0	0	0	0	0	0	0
mzspec:MSV000092032:peak/mzML/BAXplate6_H10.mzML	0	0	0	1	0	0	0	0	0	0	0	0	0	0	0	0	0	0	0	0	0	0	0	0	0	0	0	0	0	0	0	0	0	0	0	0	0	0	0	0	0	0	0	0	0	0	0	0	0
mzspec:MSV000092032:ccms_peak/raw/BAXplate6_G5.mzML	0	0	0	1	0	0	0	0	0	0	0	0	0	0	0	0	0	0	0	0	0	0	0	0	0	0	0	0	0	0	0	0	0	0	0	0	0	0	0	0	0	0	0	0	0	0	0	0	0
mzspec:MSV000092571:peak/mzML/P4_A8_A66_2_CrF.mzML	0	0	0	1	0	0	0	0	0	0	0	0	0	0	0	0	0	0	0	0	0	0	0	0	0	0	0	0	0	0	0	0	0	0	0	0	0	0	0	0	0	0	0	0	0	0	0	0	0
mzspec:MSV000092032:peak/mzML/BAXplate6_G5.mzML	0	0	0	1	0	0	0	0	0	0	0	0	0	0	0	0	0	0	0	0	0	0	0	0	0	0	0	0	0	0	0	0	0	0	0	0	0	0	0	0	0	0	0	0	0	0	0	0	0
mzspec:MSV000092571:peak/mzML/P6_D7_A42_1_SuFat.mzML	0	0	0	1	0	0	0	0	0	0	0	0	0	0	0	0	0	0	0	0	0	0	0	0	0	0	0	0	0	0	0	0	0	0	0	0	0	0	0	0	0	0	0	0	0	0	0	0	0
mzspec:MSV000092571:peak/mzML/P3_G7_A60_4_CrF.mzML	0	0	0	1	0	0	0	0	0	0	0	0	0	0	0	0	0	0	0	0	0	0	0	0	0	0	0	0	0	0	0	0	0	0	0	0	0	0	0	0	0	0	0	0	0	0	0	0	0
mzspec:MSV000096138:peak/mzML/3a_Asperg_control_cell.mzML	0	0	0	1	0	0	0	0	0	0	0	0	0	0	0	0	0	0	0	0	0	0	0	0	0	0	0	0	0	0	0	0	0	0	0	0	0	0	0	0	0	0	0	0	0	0	0	0	0
mzspec:MSV000096138:ccms_peak/raw/3a_Asperg_control_cell.mzML	0	0	0	1	0	0	0	0	0	0	0	0	0	0	0	0	0	0	0	0	0	0	0	0	0	0	0	0	0	0	0	0	0	0	0	0	0	0	0	0	0	0	0	0	0	0	0	0	0
mzspec:MSV000092571:peak/mzML/P1_C10_A26_3_CrF.mzML	0	0	0	1	0	0	0	0	0	0	0	0	0	0	0	0	0	0	0	0	0	0	0	0	0	0	0	0	0	0	0	0	0	0	0	0	0	0	0	0	0	0	0	0	0	0	0	0	0
mzspec:MSV000092571:peak/mzML/P1_C8_A26_1_CrF.mzML	0	0	0	1	0	0	0	0	0	0	0	0	0	0	0	0	0	0	0	0	0	0	0	0	0	0	0	0	0	0	0	0	0	0	0	0	0	0	0	0	0	0	0	0	0	0	0	0	0
mzspec:MSV000092571:peak/mzML/P3_G8_A60_5_CrF.mzML	0	0	0	1	0	0	0	0	0	0	0	0	0	0	0	0	0	0	0	0	0	0	0	0	0	0	0	0	0	0	0	0	0	0	0	0	0	0	0	0	0	0	0	0	0	0	0	0	0
mzspec:MSV000092571:peak/mzML/P1_B9_A21_3_CrF.mzML	0	0	0	1	0	0	0	0	0	0	0	0	0	0	0	0	0	0	0	0	0	0	0	0	0	0	0	0	0	0	0	0	0	0	0	0	0	0	0	0	0	0	0	0	0	0	0	0	0
mzspec:MSV000092571:peak/mzML/P10_F11_A60_2_MAT.mzML	0	0	0	1	0	0	0	0	0	0	0	0	0	0	0	0	0	0	0	0	0	0	0	0	0	0	0	0	0	0	0	0	0	0	0	0	0	0	0	0	0	0	0	0	0	0	0	0	0
mzspec:MSV000092571:peak/mzML/P3_E8_A55_1_CrF.mzML	0	0	0	1	0	0	0	0	0	0	0	0	0	0	0	0	0	0	0	0	0	0	0	0	0	0	0	0	0	0	0	0	0	0	0	0	0	0	0	0	0	0	0	0	0	0	0	0	0
mzspec:MSV000092571:peak/mzML/P2_C9_A103_4_CrF.mzML	0	0	0	1	0	0	0	0	0	0	0	0	0	0	0	0	0	0	0	0	0	0	0	0	0	0	0	0	0	0	0	0	0	0	0	0	0	0	0	0	0	0	0	0	0	0	0	0	0
mzspec:MSV000092571:peak/mzML/P3_F4_A56_4_CrF.mzML	0	0	0	1	0	0	0	0	0	0	0	0	0	0	0	0	0	0	0	0	0	0	0	0	0	0	0	0	0	0	0	0	0	0	0	0	0	0	0	0	0	0	0	0	0	0	0	0	0
mzspec:MSV000092571:peak/mzML/P3_A9_A42_5_CrF.mzML	0	0	0	1	0	0	0	0	0	0	0	0	0	0	0	0	0	0	0	0	0	0	0	0	0	0	0	0	0	0	0	0	0	0	0	0	0	0	0	0	0	0	0	0	0	0	0	0	0
mzspec:MSV000092571:peak/mzML/P3_C4_A47_2_CrF.mzML	0	0	0	1	0	0	0	0	0	0	0	0	0	0	0	0	0	0	0	0	0	0	0	0	0	0	0	0	0	0	0	0	0	0	0	0	0	0	0	0	0	0	0	0	0	0	0	0	0
mzspec:MSV000092571:peak/mzML/P10_A9_A16_1_MAT.mzML	0	0	0	1	0	0	0	0	0	0	0	0	0	0	0	0	0	0	0	0	0	0	0	0	0	0	0	0	0	0	0	0	0	0	0	0	0	0	0	0	0	0	0	0	0	0	0	0	0
mzspec:MSV000095704:peak/mzML/BP_010_F.mzML	0	0	0	1	0	0	0	0	0	0	0	0	0	0	0	0	0	0	0	0	0	0	0	0	0	0	0	0	0	0	0	0	0	0	0	0	0	0	0	0	0	0	0	0	0	0	0	0	0
mzspec:MSV000095704:peak/mzML/ST_011_F.mzML	0	0	0	1	0	0	0	0	0	0	0	0	0	0	0	0	0	0	0	0	0	0	0	0	0	0	0	0	0	0	0	0	0	0	0	0	0	0	0	0	0	0	0	0	0	0	0	0	0
mzspec:MSV000092571:peak/mzML/P4_B11_A73_1_CrF.mzML	0	0	0	1	0	0	0	0	0	0	0	0	0	0	0	0	0	0	0	0	0	0	0	0	0	0	0	0	0	0	0	0	0	0	0	0	0	0	0	0	0	0	0	0	0	0	0	0	0
mzspec:MSV000092032:ccms_peak/raw/BAXplate6_C4.mzML	0	0	0	1	0	0	0	0	0	0	0	0	0	0	0	0	0	0	0	0	0	0	0	0	0	0	0	0	0	0	0	0	0	0	0	0	0	0	0	0	0	0	0	0	0	0	0	0	0
mzspec:MSV000092571:peak/mzML/P10_F9_A59_1_MAT.mzML	0	0	0	1	0	0	0	0	0	0	0	0	0	0	0	0	0	0	0	0	0	0	0	0	0	0	0	0	0	0	0	0	0	0	0	0	0	0	0	0	0	0	0	0	0	0	0	0	0
mzspec:MSV000092571:peak/mzML/P7_A8_A29_1_UinvG.mzML	0	0	0	1	0	0	0	0	0	0	0	0	0	0	0	0	0	0	0	0	0	0	0	0	0	0	0	0	0	0	0	0	0	0	0	0	0	0	0	0	0	0	0	0	0	0	0	0	0
mzspec:MSV000092032:peak/mzML/BAXplate6_C4.mzML	0	0	0	1	0	0	0	0	0	0	0	0	0	0	0	0	0	0	0	0	0	0	0	0	0	0	0	0	0	0	0	0	0	0	0	0	0	0	0	0	0	0	0	0	0	0	0	0	0
mzspec:MSV000092571:peak/mzML/P2_A4_A93_1_CrF.mzML	0	0	0	1	0	0	0	0	0	0	0	0	0	0	0	0	0	0	0	0	0	0	0	0	0	0	0	0	0	0	0	0	0	0	0	0	0	0	0	0	0	0	0	0	0	0	0	0	0
mzspec:MSV000082387:ccms_peak/data_mzxml_yogurtp2/Samples/G95961_BB10_01_31688.mzML	0	0	0	1	0	0	0	0	0	0	0	0	0	0	0	0	0	0	0	0	0	0	0	0	0	0	0	0	0	0	0	0	0	0	0	0	0	0	0	0	0	0	0	0	0	0	0	0	0
mzspec:MSV000092571:peak/mzML/P3_D7_A51_2_CrF.mzML	0	0	0	1	0	0	0	0	0	0	0	0	0	0	0	0	0	0	0	0	0	0	0	0	0	0	0	0	0	0	0	0	0	0	0	0	0	0	0	0	0	0	0	0	0	0	0	0	0
mzspec:MSV000092571:peak/mzML/P4_A7_A66_1_CrF.mzML	0	0	0	1	0	0	0	0	0	0	0	0	0	0	0	0	0	0	0	0	0	0	0	0	0	0	0	0	0	0	0	0	0	0	0	0	0	0	0	0	0	0	0	0	0	0	0	0	0
mzspec:MSV000092571:peak/mzML/P3_G3_A59_2_CrF.mzML	0	0	0	1	0	0	0	0	0	0	0	0	0	0	0	0	0	0	0	0	0	0	0	0	0	0	0	0	0	0	0	0	0	0	0	0	0	0	0	0	0	0	0	0	0	0	0	0	0
mzspec:MSV000092571:peak/mzML/P4_A6_A65_4_CrF.mzML	0	0	0	1	0	0	0	0	0	0	0	0	0	0	0	0	0	0	0	0	0	0	0	0	0	0	0	0	0	0	0	0	0	0	0	0	0	0	0	0	0	0	0	0	0	0	0	0	0
mzspec:MSV000092571:peak/mzML/P3_C11_A49_3_CrF.mzML	0	0	0	1	0	0	0	0	0	0	0	0	0	0	0	0	0	0	0	0	0	0	0	0	0	0	0	0	0	0	0	0	0	0	0	0	0	0	0	0	0	0	0	0	0	0	0	0	0
mzspec:MSV000092571:peak/mzML/P7_E10_A87_1_UinvG.mzML	0	0	0	1	0	0	0	0	0	0	0	0	0	0	0	0	0	0	0	0	0	0	0	0	0	0	0	0	0	0	0	0	0	0	0	0	0	0	0	0	0	0	0	0	0	0	0	0	0
mzspec:MSV000093742:peak/pos-pc18-peaklist/pos_inf_non_7638_male_57_192_B_B9.mzXML	0	0	0	1	0	0	0	0	0	0	0	0	0	0	0	0	0	0	0	0	0	0	0	0	0	0	0	0	0	0	0	0	0	0	0	0	0	0	0	0	0	0	0	0	0	0	0	0	0
mzspec:MSV000092571:peak/mzML/P1_C9_A26_2_CrF.mzML	0	0	0	1	0	0	0	0	0	0	0	0	0	0	0	0	0	0	0	0	0	0	0	0	0	0	0	0	0	0	0	0	0	0	0	0	0	0	0	0	0	0	0	0	0	0	0	0	0
mzspec:MSV000092571:peak/mzML/P3_G6_A60_3_CrF.mzML	0	0	0	1	0	0	0	0	0	0	0	0	0	0	0	0	0	0	0	0	0	0	0	0	0	0	0	0	0	0	0	0	0	0	0	0	0	0	0	0	0	0	0	0	0	0	0	0	0
mzspec:MSV000092571:peak/mzML/P3_B8_A45_5_CrF.mzML	0	0	0	1	0	0	0	0	0	0	0	0	0	0	0	0	0	0	0	0	0	0	0	0	0	0	0	0	0	0	0	0	0	0	0	0	0	0	0	0	0	0	0	0	0	0	0	0	0
mzspec:MSV000092571:peak/mzML/P3_G5_A60_2_CrF.mzML	0	0	0	1	0	0	0	0	0	0	0	0	0	0	0	0	0	0	0	0	0	0	0	0	0	0	0	0	0	0	0	0	0	0	0	0	0	0	0	0	0	0	0	0	0	0	0	0	0
mzspec:MSV000092571:peak/mzML/P3_E9_A55_2_CrF.mzML	0	0	0	1	0	0	0	0	0	0	0	0	0	0	0	0	0	0	0	0	0	0	0	0	0	0	0	0	0	0	0	0	0	0	0	0	0	0	0	0	0	0	0	0	0	0	0	0	0
mzspec:MSV000092571:peak/mzML/P13_C4_B17_1_GUT.mzML	0	0	0	1	0	0	0	0	0	0	0	0	0	0	0	0	0	0	0	0	0	0	0	0	0	0	0	0	0	0	0	0	0	0	0	0	0	0	0	0	0	0	0	0	0	0	0	0	0
mzspec:MSV000092571:peak/mzML/P3_G2_A59_1_CrF.mzML	0	0	0	1	0	0	0	0	0	0	0	0	0	0	0	0	0	0	0	0	0	0	0	0	0	0	0	0	0	0	0	0	0	0	0	0	0	0	0	0	0	0	0	0	0	0	0	0	0
mzspec:MSV000092571:peak/mzML/P2_D10_A110_2_CrF.mzML	0	0	0	1	0	0	0	0	0	0	0	0	0	0	0	0	0	0	0	0	0	0	0	0	0	0	0	0	0	0	0	0	0	0	0	0	0	0	0	0	0	0	0	0	0	0	0	0	0
mzspec:MSV000096609:peak/NASTE_PCom_mzML/HIMB_2024_560_P_2_10_T3_MIC.mzML	0	0	0	1	0	0	0	0	0	0	0	0	0	0	0	0	0	0	0	0	0	0	0	0	0	0	0	0	0	0	0	0	0	0	0	0	0	0	0	0	0	0	0	0	0	0	0	0	0
mzspec:MSV000083791:ccms_peak/data_raw/JB232_80_r2_fe.mzML	0	0	0	1	0	0	0	0	0	0	0	0	0	0	0	0	0	0	0	0	0	0	0	0	0	0	0	0	0	0	0	0	0	0	0	0	0	0	0	0	0	0	0	0	0	0	0	0	0
mzspec:MSV000083791:ccms_peak/data_raw/JB232_100_r3_fe.mzML	0	0	0	1	0	0	0	0	0	0	0	0	0	0	0	0	0	0	0	0	0	0	0	0	0	0	0	0	0	0	0	0	0	0	0	0	0	0	0	0	0	0	0	0	0	0	0	0	0
mzspec:MSV000092571:peak/mzML/P8_A3_A92_1_UinvG.mzML	0	0	0	1	0	0	0	0	0	0	0	0	0	0	0	0	0	0	0	0	0	0	0	0	0	0	0	0	0	0	0	0	0	0	0	0	0	0	0	0	0	0	0	0	0	0	0	0	0
mzspec:MSV000096609:peak/NASTE_MCap_mzML/HIMB_2024_263_M_2_5_T3_MIC.mzML	0	0	0	1	0	0	0	0	0	0	0	0	0	0	0	0	0	0	0	0	0	0	0	0	0	0	0	0	0	0	0	0	0	0	0	0	0	0	0	0	0	0	0	0	0	0	0	0	0
mzspec:MSV000083791:ccms_peak/data_raw/JB232_80_r1_fe.mzML	0	0	0	1	0	0	0	0	0	0	0	0	0	0	0	0	0	0	0	0	0	0	0	0	0	0	0	0	0	0	0	0	0	0	0	0	0	0	0	0	0	0	0	0	0	0	0	0	0
mzspec:MSV000092571:peak/mzML/P5_D3_A60_1_InVG.mzML	0	0	0	1	0	0	0	0	0	0	0	0	0	0	0	0	0	0	0	0	0	0	0	0	0	0	0	0	0	0	0	0	0	0	0	0	0	0	0	0	0	0	0	0	0	0	0	0	0
mzspec:MSV000092571:peak/mzML/P13_A6_B03_1_MUC.mzML	0	0	0	1	0	0	0	0	0	0	0	0	0	0	0	0	0	0	0	0	0	0	0	0	0	0	0	0	0	0	0	0	0	0	0	0	0	0	0	0	0	0	0	0	0	0	0	0	0
mzspec:MSV000096609:peak/NASTE_MCap_mzML/HIMB_2024_186_M_6_15_T2_MIC.mzML	0	0	0	1	0	0	0	0	0	0	0	0	0	0	0	0	0	0	0	0	0	0	0	0	0	0	0	0	0	0	0	0	0	0	0	0	0	0	0	0	0	0	0	0	0	0	0	0	0
mzspec:MSV000096609:peak/NASTE_MCap_mzML/HIMB_2024_285_M_6_20_T3_MIC.mzML	0	0	0	1	0	0	0	0	0	0	0	0	0	0	0	0	0	0	0	0	0	0	0	0	0	0	0	0	0	0	0	0	0	0	0	0	0	0	0	0	0	0	0	0	0	0	0	0	0
mzspec:MSV000092571:peak/mzML/P3_F3_A56_3_CrF.mzML	0	0	0	1	0	0	0	0	0	0	0	0	0	0	0	0	0	0	0	0	0	0	0	0	0	0	0	0	0	0	0	0	0	0	0	0	0	0	0	0	0	0	0	0	0	0	0	0	0
mzspec:MSV000092571:peak/mzML/P3_B4_A45_1_CrF.mzML	0	0	0	1	0	0	0	0	0	0	0	0	0	0	0	0	0	0	0	0	0	0	0	0	0	0	0	0	0	0	0	0	0	0	0	0	0	0	0	0	0	0	0	0	0	0	0	0	0
mzspec:MSV000092571:peak/mzML/P9_C11_A95_1_MAT.mzML	0	0	0	1	0	0	0	0	0	0	0	0	0	0	0	0	0	0	0	0	0	0	0	0	0	0	0	0	0	0	0	0	0	0	0	0	0	0	0	0	0	0	0	0	0	0	0	0	0
mzspec:MSV000092571:peak/mzML/P3_E6_A53_5_CrF.mzML	0	0	0	1	0	0	0	0	0	0	0	0	0	0	0	0	0	0	0	0	0	0	0	0	0	0	0	0	0	0	0	0	0	0	0	0	0	0	0	0	0	0	0	0	0	0	0	0	0
mzspec:MSV000092571:peak/mzML/P7_D7_A68_1_UinvG.mzML	0	0	0	1	0	0	0	0	0	0	0	0	0	0	0	0	0	0	0	0	0	0	0	0	0	0	0	0	0	0	0	0	0	0	0	0	0	0	0	0	0	0	0	0	0	0	0	0	0
mzspec:MSV000092571:peak/mzML/P13_A7_B04_1_ENT.mzML	0	0	0	1	0	0	0	0	0	0	0	0	0	0	0	0	0	0	0	0	0	0	0	0	0	0	0	0	0	0	0	0	0	0	0	0	0	0	0	0	0	0	0	0	0	0	0	0	0
mzspec:MSV000092571:peak/mzML/P5_C1_A42_1_InVG.mzML	0	0	0	1	0	0	0	0	0	0	0	0	0	0	0	0	0	0	0	0	0	0	0	0	0	0	0	0	0	0	0	0	0	0	0	0	0	0	0	0	0	0	0	0	0	0	0	0	0
mzspec:MSV000092571:peak/mzML/P1_B12_A22_2_CrF.mzML	0	0	0	1	0	0	0	0	0	0	0	0	0	0	0	0	0	0	0	0	0	0	0	0	0	0	0	0	0	0	0	0	0	0	0	0	0	0	0	0	0	0	0	0	0	0	0	0	0
mzspec:MSV000092571:peak/mzML/P5_A3_A11_2_InVG.mzML	0	0	0	1	0	0	0	0	0	0	0	0	0	0	0	0	0	0	0	0	0	0	0	0	0	0	0	0	0	0	0	0	0	0	0	0	0	0	0	0	0	0	0	0	0	0	0	0	0
mzspec:MSV000089848:ccms_peak/Round 3/20210712_lkc6464_MGx_H20190756_FungalCrudeExtract_ATCC18224_Oats.mzML	0	0	0	1	0	0	0	0	0	0	0	0	0	0	0	0	0	0	0	0	0	0	0	0	0	0	0	0	0	0	0	0	0	0	0	0	0	0	0	0	0	0	0	0	0	0	0	0	0
mzspec:MSV000092571:peak/mzML/P1_A9_A18_2_CrF.mzML	0	0	0	1	0	0	0	0	0	0	0	0	0	0	0	0	0	0	0	0	0	0	0	0	0	0	0	0	0	0	0	0	0	0	0	0	0	0	0	0	0	0	0	0	0	0	0	0	0
mzspec:MSV000084900:ccms_peak/Global_Foodomics_composite_data_2020/MSV000083014_course/G95961_BB10_01_31688.mzML	0	0	0	1	0	0	0	0	0	0	0	0	0	0	0	0	0	0	0	0	0	0	0	0	0	0	0	0	0	0	0	0	0	0	0	0	0	0	0	0	0	0	0	0	0	0	0	0	0
mzspec:NORMAN-27df0a3e-3578-4a30-b9e4-1505f9da010d:webform/sample/21542/UoA_POS_DataDependent_LC-ESI-QTOF_LIFE APEX 26 Harbour Porpoise liver from UK 01_Kingston upon Hull_UK_01.01.2017_LIFE APEX_34810.mzML	0	0	0	1	0	0	0	0	0	0	0	0	0	0	0	0	0	0	0	0	0	0	0	0	0	0	0	0	0	0	0	0	0	0	0	0	0	0	0	0	0	0	0	0	0	0	0	0	0
mzspec:MSV000096028:peak/Dogfood_F18_org.mzML	0	0	0	1	0	0	0	0	0	0	0	0	0	0	0	0	0	0	0	0	0	0	0	0	0	0	0	0	0	0	0	0	0	0	0	0	0	0	0	0	0	0	0	0	0	0	0	0	0
mzspec:MSV000095702:peak/mzML/PoolQC_03.mzML	0	0	0	1	0	0	0	0	0	0	0	0	0	0	0	0	0	0	0	0	0	0	0	0	0	0	0	0	0	0	0	0	0	0	0	0	0	0	0	0	0	0	0	0	0	0	0	0	0
mzspec:MSV000092111:peak/mzml/CA_triolien_pellet_4_68.mzML	0	0	0	1	0	0	0	0	0	0	0	0	0	0	0	0	0	0	0	0	0	0	0	0	0	0	0	0	0	0	0	0	0	0	0	0	0	0	0	0	0	0	0	0	0	0	0	0	0
mzspec:MSV000092111:ccms_peak/Raw/CA_triolien_pellet_4_68.mzML	0	0	0	1	0	0	0	0	0	0	0	0	0	0	0	0	0	0	0	0	0	0	0	0	0	0	0	0	0	0	0	0	0	0	0	0	0	0	0	0	0	0	0	0	0	0	0	0	0
mzspec:MSV000097542:peak/Plate1to4_3X/P3_G6_G75751_3.mzML	0	0	0	1	0	0	0	0	0	0	0	0	0	0	0	0	0	0	0	0	0	0	0	0	0	0	0	0	0	0	0	0	0	0	0	0	0	0	0	0	0	0	0	0	0	0	0	0	0
mzspec:MSV000097542:peak/Plate1to4_3X/P3_F7_G74053_3.mzML	0	0	0	1	0	0	0	0	0	0	0	0	0	0	0	0	0	0	0	0	0	0	0	0	0	0	0	0	0	0	0	0	0	0	0	0	0	0	0	0	0	0	0	0	0	0	0	0	0
mzspec:MSV000096584:updates/2025-01-07_JAGONGO_1994_0a435195/peak/mzMLfile/P3_G6_G75751.mzML	0	0	0	1	0	0	0	0	0	0	0	0	0	0	0	0	0	0	0	0	0	0	0	0	0	0	0	0	0	0	0	0	0	0	0	0	0	0	0	0	0	0	0	0	0	0	0	0	0
mzspec:ST002977:Fecal_Metabolome_and_Microbiome_IDs/Raw_Data_Files/RPLC_1d_Iterative_MS2/Positive mode/2022_0801_2x_5uL_Cdiff_Pool_20min_CSH_Pos_ID_01.mzML	0	0	0	1	0	0	0	0	0	0	0	0	0	0	0	0	0	0	0	0	0	0	0	0	0	0	0	0	0	0	0	0	0	0	0	0	0	0	0	0	0	0	0	0	0	0	0	0	0
mzspec:MSV000083475:ccms_peak/RAW/PLATE7/7A6_8_5_thomas-19-s042-a02.mzML	0	0	0	1	0	0	0	0	0	0	0	0	0	0	0	0	0	0	0	0	0	0	0	0	0	0	0	0	0	0	0	0	0	0	0	0	0	0	0	0	0	0	0	0	0	0	0	0	0
mzspec:MSV000083475:peak/mzML/Swab_PLATE7_mzML/Plate7_Samples/7A6_8_5_thomas-19-s042-a02.mzML	0	0	0	1	0	0	0	0	0	0	0	0	0	0	0	0	0	0	0	0	0	0	0	0	0	0	0	0	0	0	0	0	0	0	0	0	0	0	0	0	0	0	0	0	0	0	0	0	0
mzspec:MSV000095702:peak/mzML/WH_016_F.mzML	0	0	0	1	0	0	0	0	0	0	0	0	0	0	0	0	0	0	0	0	0	0	0	0	0	0	0	0	0	0	0	0	0	0	0	0	0	0	0	0	0	0	0	0	0	0	0	0	0
mzspec:MSV000090017:ccms_peak/MicrobeMASST_ABO_raw_SELECTED/20220312_LQ_AB_103_P07H07_1_POS.mzML	0	0	0	1	0	0	0	0	0	0	0	0	0	0	0	0	0	0	0	0	0	0	0	0	0	0	0	0	0	0	0	0	0	0	0	0	0	0	0	0	0	0	0	0	0	0	0	0	0
mzspec:MSV000090017:peak/MicrobeMASST_ABO_mzML_SELECTED/20220312_LQ_AB_103_P07H07_1_POS.mzML	0	0	0	1	0	0	0	0	0	0	0	0	0	0	0	0	0	0	0	0	0	0	0	0	0	0	0	0	0	0	0	0	0	0	0	0	0	0	0	0	0	0	0	0	0	0	0	0	0
mzspec:MSV000098584:peak/Bigelow_289.mzML	0	0	0	1	0	0	0	0	0	0	0	0	0	0	0	0	0	0	0	0	0	0	0	0	0	0	0	0	0	0	0	0	0	0	0	0	0	0	0	0	0	0	0	0	0	0	0	0	0
mzspec:MSV000093272:raw/20180918_KBL_TM_HILICZ_Lakes_Geodes-Mendota/rawdata/20180918_KBL_TM_Lakes_GEODES_All3_QE-HF_HILICZ-VF1_USHXG01161_POS_MSMS_10_GEO-ME-44-UF_1_Rg70to1050-CE102040-0-7-S1_Run45.mzML	0	0	0	1	0	0	0	0	0	0	0	0	0	0	0	0	0	0	0	0	0	0	0	0	0	0	0	0	0	0	0	0	0	0	0	0	0	0	0	0	0	0	0	0	0	0	0	0	0
mzspec:MSV000097754:ccms_peak/Raw/Al_P_10.mzML	0	0	0	1	0	0	0	0	0	0	0	0	0	0	0	0	0	0	0	0	0	0	0	0	0	0	0	0	0	0	0	0	0	0	0	0	0	0	0	0	0	0	0	0	0	0	0	0	0
mzspec:MSV000096476:peak/peak/BPSP_Plasma_MZML/P5_E5_X2117122.mzML	0	0	0	1	0	0	0	0	0	0	0	0	0	0	0	0	0	0	0	0	0	0	0	0	0	0	0	0	0	0	0	0	0	0	0	0	0	0	0	0	0	0	0	0	0	0	0	0	0
mzspec:MTBLS11656:FILES/DERIVED_FILES/pos/B-37.mzXML	0	0	0	1	0	0	0	0	0	0	0	0	0	0	0	0	0	0	0	0	0	0	0	0	0	0	0	0	0	0	0	0	0	0	0	0	0	0	0	0	0	0	0	0	0	0	0	0	0
mzspec:MSV000095702:peak/mzML/ST_011_F.mzML	0	0	0	1	0	0	0	0	0	0	0	0	0	0	0	0	0	0	0	0	0	0	0	0	0	0	0	0	0	0	0	0	0	0	0	0	0	0	0	0	0	0	0	0	0	0	0	0	0
mzspec:MSV000097754:ccms_peak/Raw/Al_E_F1B_D_BR1_TRB.mzML	0	0	0	1	0	0	0	0	0	0	0	0	0	0	0	0	0	0	0	0	0	0	0	0	0	0	0	0	0	0	0	0	0	0	0	0	0	0	0	0	0	0	0	0	0	0	0	0	0
mzspec:MSV000096550:peak/Bigelow_92.mzML	0	0	0	1	0	0	0	0	0	0	0	0	0	0	0	0	0	0	0	0	0	0	0	0	0	0	0	0	0	0	0	0	0	0	0	0	0	0	0	0	0	0	0	0	0	0	0	0	0
mzspec:MSV000096550:peak/Bigelow_66.mzML	0	0	0	1	0	0	0	0	0	0	0	0	0	0	0	0	0	0	0	0	0	0	0	0	0	0	0	0	0	0	0	0	0	0	0	0	0	0	0	0	0	0	0	0	0	0	0	0	0
mzspec:MSV000096550:ccms_peak/Bigelow_92.mzML	0	0	0	1	0	0	0	0	0	0	0	0	0	0	0	0	0	0	0	0	0	0	0	0	0	0	0	0	0	0	0	0	0	0	0	0	0	0	0	0	0	0	0	0	0	0	0	0	0
mzspec:MSV000096550:ccms_peak/Bigelow_66.mzML	0	0	0	1	0	0	0	0	0	0	0	0	0	0	0	0	0	0	0	0	0	0	0	0	0	0	0	0	0	0	0	0	0	0	0	0	0	0	0	0	0	0	0	0	0	0	0	0	0
mzspec:MSV000097754:ccms_peak/Raw/POOLQC_05.mzML	0	0	0	1	0	0	0	0	0	0	0	0	0	0	0	0	0	0	0	0	0	0	0	0	0	0	0	0	0	0	0	0	0	0	0	0	0	0	0	0	0	0	0	0	0	0	0	0	0
mzspec:MSV000097754:ccms_peak/Raw/Al_E_F3C_D_BR3_TRC_R2.mzML	0	0	0	1	0	0	0	0	0	0	0	0	0	0	0	0	0	0	0	0	0	0	0	0	0	0	0	0	0	0	0	0	0	0	0	0	0	0	0	0	0	0	0	0	0	0	0	0	0
mzspec:MSV000097754:ccms_peak/Raw/POOLQC_06.mzML	0	0	0	1	0	0	0	0	0	0	0	0	0	0	0	0	0	0	0	0	0	0	0	0	0	0	0	0	0	0	0	0	0	0	0	0	0	0	0	0	0	0	0	0	0	0	0	0	0
mzspec:MSV000095217:raw/mzML/Maui_MCapitata_Batch1_38.mzML	0	0	0	1	0	0	0	0	0	0	0	0	0	0	0	0	0	0	0	0	0	0	0	0	0	0	0	0	0	0	0	0	0	0	0	0	0	0	0	0	0	0	0	0	0	0	0	0	0
mzspec:MSV000096796:peak/mzML/S1-S1_5uL.mzML	0	0	0	1	0	0	0	0	0	0	0	0	0	0	0	0	0	0	0	0	0	0	0	0	0	0	0	0	0	0	0	0	0	0	0	0	0	0	0	0	0	0	0	0	0	0	0	0	0
mzspec:MSV000095567:peak/BPSP_Plasma_MZML/P5_E5_X2117122.mzML	0	0	0	1	0	0	0	0	0	0	0	0	0	0	0	0	0	0	0	0	0	0	0	0	0	0	0	0	0	0	0	0	0	0	0	0	0	0	0	0	0	0	0	0	0	0	0	0	0
mzspec:MSV000092571:peak/mzML/P1_F11_A39_1_CrF.mzML	0	0	0	1	0	0	0	0	0	0	0	0	0	0	0	0	0	0	0	0	0	0	0	0	0	0	0	0	0	0	0	0	0	0	0	0	0	0	0	0	0	0	0	0	0	0	0	0	0
mzspec:MSV000092571:peak/mzML/P1_B7_A21_1_CrF.mzML	0	0	0	1	0	0	0	0	0	0	0	0	0	0	0	0	0	0	0	0	0	0	0	0	0	0	0	0	0	0	0	0	0	0	0	0	0	0	0	0	0	0	0	0	0	0	0	0	0
mzspec:MSV000092571:peak/mzML/P13_C1_B14_1_MUC.mzML	0	0	0	1	0	0	0	0	0	0	0	0	0	0	0	0	0	0	0	0	0	0	0	0	0	0	0	0	0	0	0	0	0	0	0	0	0	0	0	0	0	0	0	0	0	0	0	0	0
mzspec:MSV000081676:peak/data_mzxml/Samples/G79490_1x_10ul_rerun_RF2_01_19932.mzXML	0	0	0	1	0	0	0	0	0	0	0	0	0	0	0	0	0	0	0	0	0	0	0	0	0	0	0	0	0	0	0	0	0	0	0	0	0	0	0	0	0	0	0	0	0	0	0	0	0
mzspec:MSV000092677:peak/MZML-pos/VIEQ158_pos_1.mzML	0	0	0	1	0	0	0	0	0	0	0	0	0	0	0	0	0	0	0	0	0	0	0	0	0	0	0	0	0	0	0	0	0	0	0	0	0	0	0	0	0	0	0	0	0	0	0	0	0
mzspec:MSV000090696:peak/mzML/Tray_3_P_146.mzML	0	0	0	1	0	0	0	0	0	0	0	0	0	0	0	0	0	0	0	0	0	0	0	0	0	0	0	0	0	0	0	0	0	0	0	0	0	0	0	0	0	0	0	0	0	0	0	0	0
mzspec:MSV000092032:ccms_peak/raw/BAXplate6_D6.mzML	0	0	0	1	0	0	0	0	0	0	0	0	0	0	0	0	0	0	0	0	0	0	0	0	0	0	0	0	0	0	0	0	0	0	0	0	0	0	0	0	0	0	0	0	0	0	0	0	0
mzspec:MSV000092571:peak/mzML/P3_G1_A58_4_CrF.mzML	0	0	0	1	0	0	0	0	0	0	0	0	0	0	0	0	0	0	0	0	0	0	0	0	0	0	0	0	0	0	0	0	0	0	0	0	0	0	0	0	0	0	0	0	0	0	0	0	0
mzspec:MSV000092032:peak/mzML/BAXplate6_D6.mzML	0	0	0	1	0	0	0	0	0	0	0	0	0	0	0	0	0	0	0	0	0	0	0	0	0	0	0	0	0	0	0	0	0	0	0	0	0	0	0	0	0	0	0	0	0	0	0	0	0
mzspec:MSV000092571:peak/mzML/P1_G1_A39_3_CrF.mzML	0	0	0	1	0	0	0	0	0	0	0	0	0	0	0	0	0	0	0	0	0	0	0	0	0	0	0	0	0	0	0	0	0	0	0	0	0	0	0	0	0	0	0	0	0	0	0	0	0
mzspec:MSV000092571:peak/mzML/P1_E11_A36_1_CrF.mzML	0	0	0	1	0	0	0	0	0	0	0	0	0	0	0	0	0	0	0	0	0	0	0	0	0	0	0	0	0	0	0	0	0	0	0	0	0	0	0	0	0	0	0	0	0	0	0	0	0
mzspec:MSV000092571:peak/mzML/P2_D2_A105_1_CrF.mzML	0	0	0	1	0	0	0	0	0	0	0	0	0	0	0	0	0	0	0	0	0	0	0	0	0	0	0	0	0	0	0	0	0	0	0	0	0	0	0	0	0	0	0	0	0	0	0	0	0
mzspec:MSV000092571:peak/mzML/P2_C8_A103_3_CrF.mzML	0	0	0	1	0	0	0	0	0	0	0	0	0	0	0	0	0	0	0	0	0	0	0	0	0	0	0	0	0	0	0	0	0	0	0	0	0	0	0	0	0	0	0	0	0	0	0	0	0
mzspec:MSV000095567:peak/BPSP_Plasma_MZML/P6_E11_X2112486.mzML	0	0	0	1	0	0	0	0	0	0	0	0	0	0	0	0	0	0	0	0	0	0	0	0	0	0	0	0	0	0	0	0	0	0	0	0	0	0	0	0	0	0	0	0	0	0	0	0	0
mzspec:MSV000092677:peak/MZML-pos/VIEQ152_pos_1.mzML	0	0	0	1	0	0	0	0	0	0	0	0	0	0	0	0	0	0	0	0	0	0	0	0	0	0	0	0	0	0	0	0	0	0	0	0	0	0	0	0	0	0	0	0	0	0	0	0	0
mzspec:MSV000092571:peak/mzML/P1_D1_A28_1_CrF.mzML	0	0	0	1	0	0	0	0	0	0	0	0	0	0	0	0	0	0	0	0	0	0	0	0	0	0	0	0	0	0	0	0	0	0	0	0	0	0	0	0	0	0	0	0	0	0	0	0	0
mzspec:MSV000098452:raw/Maui_Mcapitata_Batch1/mzML/Maui_MCapitata_Batch1_38.mzML	0	0	0	1	0	0	0	0	0	0	0	0	0	0	0	0	0	0	0	0	0	0	0	0	0	0	0	0	0	0	0	0	0	0	0	0	0	0	0	0	0	0	0	0	0	0	0	0	0
mzspec:MSV000095905:peak/Set3_mzML/MCMK_RTE2023_Exploris240_538_R1.mzML	0	0	0	1	0	0	0	0	0	0	0	0	0	0	0	0	0	0	0	0	0	0	0	0	0	0	0	0	0	0	0	0	0	0	0	0	0	0	0	0	0	0	0	0	0	0	0	0	0
mzspec:MSV000092571:peak/mzML/P4_E10_A83_3_CrF.mzML	0	0	0	1	0	0	0	0	0	0	0	0	0	0	0	0	0	0	0	0	0	0	0	0	0	0	0	0	0	0	0	0	0	0	0	0	0	0	0	0	0	0	0	0	0	0	0	0	0
mzspec:MSV000096470:peak/mzML/T6-PP-R5.mzML	0	0	0	1	0	0	0	0	0	0	0	0	0	0	0	0	0	0	0	0	0	0	0	0	0	0	0	0	0	0	0	0	0	0	0	0	0	0	0	0	0	0	0	0	0	0	0	0	0
mzspec:MSV000092571:peak/mzML/P1_A2_A13_1_CrF.mzML	0	0	0	1	0	0	0	0	0	0	0	0	0	0	0	0	0	0	0	0	0	0	0	0	0	0	0	0	0	0	0	0	0	0	0	0	0	0	0	0	0	0	0	0	0	0	0	0	0
mzspec:MSV000095704:peak/mzML/PoolQC_03.mzML	0	0	0	1	0	0	0	0	0	0	0	0	0	0	0	0	0	0	0	0	0	0	0	0	0	0	0	0	0	0	0	0	0	0	0	0	0	0	0	0	0	0	0	0	0	0	0	0	0
mzspec:MSV000084900:ccms_peak/Global_Foodomics_composite_data_2020/MSV000083010_core/G79490_1x_10ul_rerun_RF2_01_19932.mzML	0	0	0	1	0	0	0	0	0	0	0	0	0	0	0	0	0	0	0	0	0	0	0	0	0	0	0	0	0	0	0	0	0	0	0	0	0	0	0	0	0	0	0	0	0	0	0	0	0
mzspec:MSV000096476:peak/peak/BPSP_Plasma_MZML/P6_E11_X2112486.mzML	0	0	0	1	0	0	0	0	0	0	0	0	0	0	0	0	0	0	0	0	0	0	0	0	0	0	0	0	0	0	0	0	0	0	0	0	0	0	0	0	0	0	0	0	0	0	0	0	0
mzspec:MSV000092571:peak/mzML/P3_B5_A45_2_CrF.mzML	0	0	0	1	0	0	0	0	0	0	0	0	0	0	0	0	0	0	0	0	0	0	0	0	0	0	0	0	0	0	0	0	0	0	0	0	0	0	0	0	0	0	0	0	0	0	0	0	0
mzspec:MSV000093172:peak/Converted/1293-IL.mzXML	0	0	0	1	0	0	0	0	0	0	0	0	0	0	0	0	0	0	0	0	0	0	0	0	0	0	0	0	0	0	0	0	0	0	0	0	0	0	0	0	0	0	0	0	0	0	0	0	0
mzspec:MSV000093742:peak/pos-pc18-peaklist/pos_inf_non_7494_male_53_192_B_B1.mzXML	0	0	0	1	0	0	0	0	0	0	0	0	0	0	0	0	0	0	0	0	0	0	0	0	0	0	0	0	0	0	0	0	0	0	0	0	0	0	0	0	0	0	0	0	0	0	0	0	0
mzspec:MSV000093742:peak/pos-pc18-peaklist/pos_inf_non_7009_Female_64_267_R_B7.mzXML	0	0	0	1	0	0	0	0	0	0	0	0	0	0	0	0	0	0	0	0	0	0	0	0	0	0	0	0	0	0	0	0	0	0	0	0	0	0	0	0	0	0	0	0	0	0	0	0	0
mzspec:MSV000093742:peak/pos-pc18-peaklist/pos_inf_non_7906_male_75_192_B_D8.mzXML	0	0	0	1	0	0	0	0	0	0	0	0	0	0	0	0	0	0	0	0	0	0	0	0	0	0	0	0	0	0	0	0	0	0	0	0	0	0	0	0	0	0	0	0	0	0	0	0	0
mzspec:MSV000093742:peak/pos-pc18-peaklist/pos_inf_prog_8353_female_73_192_B_G1.mzXML	0	0	0	1	0	0	0	0	0	0	0	0	0	0	0	0	0	0	0	0	0	0	0	0	0	0	0	0	0	0	0	0	0	0	0	0	0	0	0	0	0	0	0	0	0	0	0	0	0
mzspec:MSV000093742:peak/pos-pc18-peaklist/pos_inf_non_9162_male_70_193_G_A8.mzXML	0	0	0	1	0	0	0	0	0	0	0	0	0	0	0	0	0	0	0	0	0	0	0	0	0	0	0	0	0	0	0	0	0	0	0	0	0	0	0	0	0	0	0	0	0	0	0	0	0
mzspec:MSV000093742:peak/pos-pc18-peaklist/pos_inf_prog_10235_Male_75_267_R_A9.mzXML	0	0	0	1	0	0	0	0	0	0	0	0	0	0	0	0	0	0	0	0	0	0	0	0	0	0	0	0	0	0	0	0	0	0	0	0	0	0	0	0	0	0	0	0	0	0	0	0	0
mzspec:MSV000093742:peak/pos-pc18-peaklist/pos_uninf_prog_7583_female_70_192_B_B6.mzXML	0	0	0	1	0	0	0	0	0	0	0	0	0	0	0	0	0	0	0	0	0	0	0	0	0	0	0	0	0	0	0	0	0	0	0	0	0	0	0	0	0	0	0	0	0	0	0	0	0
mzspec:MSV000093742:peak/pos-pc18-peaklist/pos_inf_non_7414_male_53_192_B_A12.mzXML	0	0	0	1	0	0	0	0	0	0	0	0	0	0	0	0	0	0	0	0	0	0	0	0	0	0	0	0	0	0	0	0	0	0	0	0	0	0	0	0	0	0	0	0	0	0	0	0	0
mzspec:MSV000088645:ccms_peak/Plate_08_RAW/4057043667.mzML	0	0	0	1	0	0	0	0	0	0	0	0	0	0	0	0	0	0	0	0	0	0	0	0	0	0	0	0	0	0	0	0	0	0	0	0	0	0	0	0	0	0	0	0	0	0	0	0	0
mzspec:MSV000093742:peak/pos-pc18-peaklist/pos_inf_non_8296_male_52_192_B_F11.mzXML	0	0	0	1	0	0	0	0	0	0	0	0	0	0	0	0	0	0	0	0	0	0	0	0	0	0	0	0	0	0	0	0	0	0	0	0	0	0	0	0	0	0	0	0	0	0	0	0	0
mzspec:NORMAN-ac81ac07-9467-5449-bab5-93badb68b033:webform/sample/21010/UoA_POS_DataDependent_LC-ESI-QTOF_Liver of European polecat (Mustela putorius) collected in Oct 1993_Stockach_Germany_24.10.1993_LUBW predator chemical monitoring_46736.mzML	0	0	0	1	0	0	0	0	0	0	0	0	0	0	0	0	0	0	0	0	0	0	0	0	0	0	0	0	0	0	0	0	0	0	0	0	0	0	0	0	0	0	0	0	0	0	0	0	0
mzspec:MSV000092032:peak/mzML/BAXplate6_C7.mzML	0	0	0	1	0	0	0	0	0	0	0	0	0	0	0	0	0	0	0	0	0	0	0	0	0	0	0	0	0	0	0	0	0	0	0	0	0	0	0	0	0	0	0	0	0	0	0	0	0
mzspec:MSV000092677:peak/MZML-pos/VIEQ151_pos_1.mzML	0	0	0	1	0	0	0	0	0	0	0	0	0	0	0	0	0	0	0	0	0	0	0	0	0	0	0	0	0	0	0	0	0	0	0	0	0	0	0	0	0	0	0	0	0	0	0	0	0
mzspec:MSV000095704:peak/mzML/WH_016_F.mzML	0	0	0	1	0	0	0	0	0	0	0	0	0	0	0	0	0	0	0	0	0	0	0	0	0	0	0	0	0	0	0	0	0	0	0	0	0	0	0	0	0	0	0	0	0	0	0	0	0
mzspec:MSV000092032:peak/mzML/BAXplate6_C2.mzML	0	0	0	1	0	0	0	0	0	0	0	0	0	0	0	0	0	0	0	0	0	0	0	0	0	0	0	0	0	0	0	0	0	0	0	0	0	0	0	0	0	0	0	0	0	0	0	0	0
mzspec:MSV000092032:ccms_peak/raw/BAXplate6_C7.mzML	0	0	0	1	0	0	0	0	0	0	0	0	0	0	0	0	0	0	0	0	0	0	0	0	0	0	0	0	0	0	0	0	0	0	0	0	0	0	0	0	0	0	0	0	0	0	0	0	0
mzspec:MSV000092032:peak/mzML/BAXplate6_C6.mzML	0	0	0	1	0	0	0	0	0	0	0	0	0	0	0	0	0	0	0	0	0	0	0	0	0	0	0	0	0	0	0	0	0	0	0	0	0	0	0	0	0	0	0	0	0	0	0	0	0
mzspec:MSV000092032:ccms_peak/raw/BAXplate6_C6.mzML	0	0	0	1	0	0	0	0	0	0	0	0	0	0	0	0	0	0	0	0	0	0	0	0	0	0	0	0	0	0	0	0	0	0	0	0	0	0	0	0	0	0	0	0	0	0	0	0	0
mzspec:MSV000092032:ccms_peak/raw/BAXplate6_B4.mzML	0	0	0	1	0	0	0	0	0	0	0	0	0	0	0	0	0	0	0	0	0	0	0	0	0	0	0	0	0	0	0	0	0	0	0	0	0	0	0	0	0	0	0	0	0	0	0	0	0
mzspec:MSV000083647:ccms_peak/raw_files/palmer_plate7/00077E7959.mzML	0	0	0	1	0	0	0	0	0	0	0	0	0	0	0	0	0	0	0	0	0	0	0	0	0	0	0	0	0	0	0	0	0	0	0	0	0	0	0	0	0	0	0	0	0	0	0	0	0
mzspec:MSV000097754:ccms_peak/Raw/Al_P_9.mzML	0	0	0	1	0	0	0	0	0	0	0	0	0	0	0	0	0	0	0	0	0	0	0	0	0	0	0	0	0	0	0	0	0	0	0	0	0	0	0	0	0	0	0	0	0	0	0	0	0
mzspec:MSV000096550:peak/Bigelow_64.mzML	0	0	0	1	0	0	0	0	0	0	0	0	0	0	0	0	0	0	0	0	0	0	0	0	0	0	0	0	0	0	0	0	0	0	0	0	0	0	0	0	0	0	0	0	0	0	0	0	0
mzspec:MSV000083083:ccms_peak/raw_files/palmer_plate7/00077E7959.mzML	0	0	0	1	0	0	0	0	0	0	0	0	0	0	0	0	0	0	0	0	0	0	0	0	0	0	0	0	0	0	0	0	0	0	0	0	0	0	0	0	0	0	0	0	0	0	0	0	0
mzspec:MSV000097754:ccms_peak/Raw/Al_E_F2A_L_BR2_TRA.mzML	0	0	0	1	0	0	0	0	0	0	0	0	0	0	0	0	0	0	0	0	0	0	0	0	0	0	0	0	0	0	0	0	0	0	0	0	0	0	0	0	0	0	0	0	0	0	0	0	0
mzspec:MSV000097754:ccms_peak/Raw/Al_E_F4A_D_BR4_TRA.mzML	0	0	0	1	0	0	0	0	0	0	0	0	0	0	0	0	0	0	0	0	0	0	0	0	0	0	0	0	0	0	0	0	0	0	0	0	0	0	0	0	0	0	0	0	0	0	0	0	0
mzspec:MSV000095905:peak/Set5_mzML/MCMK_RTE2023_Exploris240_440_R2.mzML	0	0	0	1	0	0	0	0	0	0	0	0	0	0	0	0	0	0	0	0	0	0	0	0	0	0	0	0	0	0	0	0	0	0	0	0	0	0	0	0	0	0	0	0	0	0	0	0	0
mzspec:MSV000092571:peak/mzML/P7_D5_A66_2_UinvG.mzML	0	0	0	1	0	0	0	0	0	0	0	0	0	0	0	0	0	0	0	0	0	0	0	0	0	0	0	0	0	0	0	0	0	0	0	0	0	0	0	0	0	0	0	0	0	0	0	0	0
mzspec:MSV000092571:peak/mzML/P3_H3_A62_4_CrF.mzML	0	0	0	1	0	0	0	0	0	0	0	0	0	0	0	0	0	0	0	0	0	0	0	0	0	0	0	0	0	0	0	0	0	0	0	0	0	0	0	0	0	0	0	0	0	0	0	0	0
mzspec:MSV000092571:peak/mzML/P1_F2_A36_4_CrF.mzML	0	0	0	1	0	0	0	0	0	0	0	0	0	0	0	0	0	0	0	0	0	0	0	0	0	0	0	0	0	0	0	0	0	0	0	0	0	0	0	0	0	0	0	0	0	0	0	0	0
mzspec:MSV000095392:peak/EH23_GFF_030.mzML	0	0	0	1	0	0	0	0	0	0	0	0	0	0	0	0	0	0	0	0	0	0	0	0	0	0	0	0	0	0	0	0	0	0	0	0	0	0	0	0	0	0	0	0	0	0	0	0	0
mzspec:MSV000096550:ccms_peak/Bigelow_64.mzML	0	0	0	1	0	0	0	0	0	0	0	0	0	0	0	0	0	0	0	0	0	0	0	0	0	0	0	0	0	0	0	0	0	0	0	0	0	0	0	0	0	0	0	0	0	0	0	0	0
mzspec:MSV000092571:peak/mzML/P1_C6_A25_2_CrF.mzML	0	0	0	1	0	0	0	0	0	0	0	0	0	0	0	0	0	0	0	0	0	0	0	0	0	0	0	0	0	0	0	0	0	0	0	0	0	0	0	0	0	0	0	0	0	0	0	0	0
mzspec:MSV000096550:ccms_peak/Bigelow_19.mzML	0	0	0	1	0	0	0	0	0	0	0	0	0	0	0	0	0	0	0	0	0	0	0	0	0	0	0	0	0	0	0	0	0	0	0	0	0	0	0	0	0	0	0	0	0	0	0	0	0
mzspec:MSV000096550:peak/Bigelow_8.mzML	0	0	0	1	0	0	0	0	0	0	0	0	0	0	0	0	0	0	0	0	0	0	0	0	0	0	0	0	0	0	0	0	0	0	0	0	0	0	0	0	0	0	0	0	0	0	0	0	0
mzspec:MSV000096550:peak/Bigelow_19.mzML	0	0	0	1	0	0	0	0	0	0	0	0	0	0	0	0	0	0	0	0	0	0	0	0	0	0	0	0	0	0	0	0	0	0	0	0	0	0	0	0	0	0	0	0	0	0	0	0	0
mzspec:MSV000096550:ccms_peak/Bigelow_8.mzML	0	0	0	1	0	0	0	0	0	0	0	0	0	0	0	0	0	0	0	0	0	0	0	0	0	0	0	0	0	0	0	0	0	0	0	0	0	0	0	0	0	0	0	0	0	0	0	0	0
mzspec:MSV000096138:peak/mzML/19a_Botrytis_control_cell.mzML	0	0	0	1	0	0	0	0	0	0	0	0	0	0	0	0	0	0	0	0	0	0	0	0	0	0	0	0	0	0	0	0	0	0	0	0	0	0	0	0	0	0	0	0	0	0	0	0	0
mzspec:MSV000096138:ccms_peak/raw/19a_Botrytis_control_cell.mzML	0	0	0	1	0	0	0	0	0	0	0	0	0	0	0	0	0	0	0	0	0	0	0	0	0	0	0	0	0	0	0	0	0	0	0	0	0	0	0	0	0	0	0	0	0	0	0	0	0
mzspec:MSV000082074:ccms_peak/Samples/G79490_1x_10ul_rerun_RF2_01_19932.mzML	0	0	0	1	0	0	0	0	0	0	0	0	0	0	0	0	0	0	0	0	0	0	0	0	0	0	0	0	0	0	0	0	0	0	0	0	0	0	0	0	0	0	0	0	0	0	0	0	0
mzspec:MSV000083791:ccms_peak/data_raw/JB182_80_3.mzML	0	0	0	1	0	0	0	0	0	0	0	0	0	0	0	0	0	0	0	0	0	0	0	0	0	0	0	0	0	0	0	0	0	0	0	0	0	0	0	0	0	0	0	0	0	0	0	0	0
mzspec:MSV000090000:ccms_peak/P2_pos/150914_PMA_P2_G11.mzML	0	0	0	1	0	0	0	0	0	0	0	0	0	0	0	0	0	0	0	0	0	0	0	0	0	0	0	0	0	0	0	0	0	0	0	0	0	0	0	0	0	0	0	0	0	0	0	0	0
mzspec:MSV000092571:peak/mzML/P3_E3_A53_2_CrF.mzML	0	0	0	1	0	0	0	0	0	0	0	0	0	0	0	0	0	0	0	0	0	0	0	0	0	0	0	0	0	0	0	0	0	0	0	0	0	0	0	0	0	0	0	0	0	0	0	0	0
mzspec:MSV000091520:ccms_peak/Samples/14HM2197.mzML	0	0	0	1	0	0	0	0	0	0	0	0	0	0	0	0	0	0	0	0	0	0	0	0	0	0	0	0	0	0	0	0	0	0	0	0	0	0	0	0	0	0	0	0	0	0	0	0	0
mzspec:MSV000083014:peak/Samples/G95961_BB10_01_31688.mzXML	0	0	0	1	0	0	0	0	0	0	0	0	0	0	0	0	0	0	0	0	0	0	0	0	0	0	0	0	0	0	0	0	0	0	0	0	0	0	0	0	0	0	0	0	0	0	0	0	0
mzspec:ST002077:Pttime/20190429_JJ_VB_BioSFA_Pttime_1_QE144_Ag68377-924_USHXG01160_POS_MSMS-v2_25_exudate-12d_1_IR01_NA_109.mzML	0	0	0	1	0	0	0	0	0	0	0	0	0	0	0	0	0	0	0	0	0	0	0	0	0	0	0	0	0	0	0	0	0	0	0	0	0	0	0	0	0	0	0	0	0	0	0	0	0
mzspec:MSV000083010:ccms_peak/Samples/G79490_1x_10ul_rerun_RF2_01_19932.mzML	0	0	0	1	0	0	0	0	0	0	0	0	0	0	0	0	0	0	0	0	0	0	0	0	0	0	0	0	0	0	0	0	0	0	0	0	0	0	0	0	0	0	0	0	0	0	0	0	0
mzspec:MSV000091520:peak/Samples_mzML/14HM2197.mzML	0	0	0	1	0	0	0	0	0	0	0	0	0	0	0	0	0	0	0	0	0	0	0	0	0	0	0	0	0	0	0	0	0	0	0	0	0	0	0	0	0	0	0	0	0	0	0	0	0
mzspec:ST002044:HILIC/ESIPOS/NHF33_POS.mzML	0	0	0	1	0	0	0	0	0	0	0	0	0	0	0	0	0	0	0	0	0	0	0	0	0	0	0	0	0	0	0	0	0	0	0	0	0	0	0	0	0	0	0	0	0	0	0	0	0
mzspec:MSV000081949:ccms_peak/raw_files/samples/e_coli_alone__rep_1.mzML	0	0	0	1	0	0	0	0	0	0	0	0	0	0	0	0	0	0	0	0	0	0	0	0	0	0	0	0	0	0	0	0	0	0	0	0	0	0	0	0	0	0	0	0	0	0	0	0	0
mzspec:MSV000095702:peak/mzML/WH_003_F.mzML	0	0	0	1	0	0	0	0	0	0	0	0	0	0	0	0	0	0	0	0	0	0	0	0	0	0	0	0	0	0	0	0	0	0	0	0	0	0	0	0	0	0	0	0	0	0	0	0	0
mzspec:ST002044:HILIC/ESIPOS/D117_POS.mzML	0	0	0	1	0	0	0	0	0	0	0	0	0	0	0	0	0	0	0	0	0	0	0	0	0	0	0	0	0	0	0	0	0	0	0	0	0	0	0	0	0	0	0	0	0	0	0	0	0
mzspec:MTBLS834:FILES/Method 1/QXA03POSEAR20150306_INMS0115MD_HUMAN_PLASMA36_33.mzML	0	0	0	1	0	0	0	0	0	0	0	0	0	0	0	0	0	0	0	0	0	0	0	0	0	0	0	0	0	0	0	0	0	0	0	0	0	0	0	0	0	0	0	0	0	0	0	0	0
mzspec:MSV000094859:peak/DOM/DOM_mzML/DD_NW_P1_BR16_DOM.mzML	0	0	0	1	0	0	0	0	0	0	0	0	0	0	0	0	0	0	0	0	0	0	0	0	0	0	0	0	0	0	0	0	0	0	0	0	0	0	0	0	0	0	0	0	0	0	0	0	0
mzspec:MSV000091568:peak/mzML_4/307.mzML	0	0	0	1	0	0	0	0	0	0	0	0	0	0	0	0	0	0	0	0	0	0	0	0	0	0	0	0	0	0	0	0	0	0	0	0	0	0	0	0	0	0	0	0	0	0	0	0	0
mzspec:MSV000095734:peak/mzML/PS-F3-22-10.mzML	0	0	0	1	0	0	0	0	0	0	0	0	0	0	0	0	0	0	0	0	0	0	0	0	0	0	0	0	0	0	0	0	0	0	0	0	0	0	0	0	0	0	0	0	0	0	0	0	0
mzspec:NORMAN-85ab3057-e49c-56a4-ace2-310dffe77869:webform/sample/21086/UoA_POS_DataDependent_LC-ESI-QTOF_Liver white-tailed sea eagle Stade (Feb 2016, NS_89)_Cuxhaven_Germany_12.02.2016_IZW Raptor monitoring_42609.mzML	0	0	0	1	0	0	0	0	0	0	0	0	0	0	0	0	0	0	0	0	0	0	0	0	0	0	0	0	0	0	0	0	0	0	0	0	0	0	0	0	0	0	0	0	0	0	0	0	0
mzspec:MSV000097754:ccms_peak/Raw/Al_E_F1B_L_BR1_TRB.mzML	0	0	0	1	0	0	0	0	0	0	0	0	0	0	0	0	0	0	0	0	0	0	0	0	0	0	0	0	0	0	0	0	0	0	0	0	0	0	0	0	0	0	0	0	0	0	0	0	0
mzspec:MSV000097754:ccms_peak/Raw/Al_E_F1C_L_BR1_TRC.mzML	0	0	0	1	0	0	0	0	0	0	0	0	0	0	0	0	0	0	0	0	0	0	0	0	0	0	0	0	0	0	0	0	0	0	0	0	0	0	0	0	0	0	0	0	0	0	0	0	0
mzspec:MSV000092571:peak/mzML/P3_B2_A44_1_CrF.mzML	0	0	0	1	0	0	0	0	0	0	0	0	0	0	0	0	0	0	0	0	0	0	0	0	0	0	0	0	0	0	0	0	0	0	0	0	0	0	0	0	0	0	0	0	0	0	0	0	0
mzspec:MSV000096550:peak/Bigelow_45.mzML	0	0	0	1	0	0	0	0	0	0	0	0	0	0	0	0	0	0	0	0	0	0	0	0	0	0	0	0	0	0	0	0	0	0	0	0	0	0	0	0	0	0	0	0	0	0	0	0	0
mzspec:MSV000096550:ccms_peak/Bigelow_45.mzML	0	0	0	1	0	0	0	0	0	0	0	0	0	0	0	0	0	0	0	0	0	0	0	0	0	0	0	0	0	0	0	0	0	0	0	0	0	0	0	0	0	0	0	0	0	0	0	0	0
mzspec:MSV000084900:ccms_peak/Global_Foodomics_composite_data_2020/MSV000083010_core/G73517_1x_10ul_RB2_01_19783.mzML	0	0	0	1	0	0	0	0	0	0	0	0	0	0	0	0	0	0	0	0	0	0	0	0	0	0	0	0	0	0	0	0	0	0	0	0	0	0	0	0	0	0	0	0	0	0	0	0	0
mzspec:MSV000087006:peak/pos_mzML/20200313_DOM_Holl_RW_2.mzML	0	0	0	1	0	0	0	0	0	0	0	0	0	0	0	0	0	0	0	0	0	0	0	0	0	0	0	0	0	0	0	0	0	0	0	0	0	0	0	0	0	0	0	0	0	0	0	0	0
mzspec:MSV000087006:peak/pos_mzML/20200313_DOM_Holl_RW_1.mzML	0	0	0	1	0	0	0	0	0	0	0	0	0	0	0	0	0	0	0	0	0	0	0	0	0	0	0	0	0	0	0	0	0	0	0	0	0	0	0	0	0	0	0	0	0	0	0	0	0
mzspec:MSV000098638:peak/mzML/Baby_formula_Comm1_3.mzML	0	0	0	1	0	0	0	0	0	0	0	0	0	0	0	0	0	0	0	0	0	0	0	0	0	0	0	0	0	0	0	0	0	0	0	0	0	0	0	0	0	0	0	0	0	0	0	0	0
mzspec:MSV000098638:ccms_peak/mzML/Baby_formula_Comm1_3.mzML	0	0	0	1	0	0	0	0	0	0	0	0	0	0	0	0	0	0	0	0	0	0	0	0	0	0	0	0	0	0	0	0	0	0	0	0	0	0	0	0	0	0	0	0	0	0	0	0	0
mzspec:MSV000095905:peak/Set1_mzML/MCMK_RTE2023_Exploris240_689_R2.mzML	0	0	0	1	0	0	0	0	0	0	0	0	0	0	0	0	0	0	0	0	0	0	0	0	0	0	0	0	0	0	0	0	0	0	0	0	0	0	0	0	0	0	0	0	0	0	0	0	0
mzspec:MSV000085900:peak/pos_mzxml/positive_39_Nov_25_saliva_chronic_isoproterenol.mzXML	0	0	0	1	0	0	0	0	0	0	0	0	0	0	0	0	0	0	0	0	0	0	0	0	0	0	0	0	0	0	0	0	0	0	0	0	0	0	0	0	0	0	0	0	0	0	0	0	0
mzspec:MSV000083040:ccms_peak/beverages/G73517_1x_10ul_RB2_01_19783.mzML	0	0	0	1	0	0	0	0	0	0	0	0	0	0	0	0	0	0	0	0	0	0	0	0	0	0	0	0	0	0	0	0	0	0	0	0	0	0	0	0	0	0	0	0	0	0	0	0	0
mzspec:MSV000084143:ccms_peak/RAW_Files/TIC-15-29-2C.mzML	0	0	0	1	0	0	0	0	0	0	0	0	0	0	0	0	0	0	0	0	0	0	0	0	0	0	0	0	0	0	0	0	0	0	0	0	0	0	0	0	0	0	0	0	0	0	0	0	0
mzspec:MSV000097754:ccms_peak/Raw/Al_E_F3B_L_BR3_TRB.mzML	0	0	0	1	0	0	0	0	0	0	0	0	0	0	0	0	0	0	0	0	0	0	0	0	0	0	0	0	0	0	0	0	0	0	0	0	0	0	0	0	0	0	0	0	0	0	0	0	0
mzspec:MSV000092032:ccms_peak/raw/BAXplate6_A12.mzML	0	0	0	1	0	0	0	0	0	0	0	0	0	0	0	0	0	0	0	0	0	0	0	0	0	0	0	0	0	0	0	0	0	0	0	0	0	0	0	0	0	0	0	0	0	0	0	0	0
mzspec:MSV000086926:peak/DOM_mzML/20200313_DOM_Holl_RW_2.mzML	0	0	0	1	0	0	0	0	0	0	0	0	0	0	0	0	0	0	0	0	0	0	0	0	0	0	0	0	0	0	0	0	0	0	0	0	0	0	0	0	0	0	0	0	0	0	0	0	0
mzspec:MSV000086926:ccms_peak/DOM_mzML/20200313_DOM_Holl_RW_1.mzML	0	0	0	1	0	0	0	0	0	0	0	0	0	0	0	0	0	0	0	0	0	0	0	0	0	0	0	0	0	0	0	0	0	0	0	0	0	0	0	0	0	0	0	0	0	0	0	0	0
mzspec:MSV000092032:peak/mzML/BAXplate6_A12.mzML	0	0	0	1	0	0	0	0	0	0	0	0	0	0	0	0	0	0	0	0	0	0	0	0	0	0	0	0	0	0	0	0	0	0	0	0	0	0	0	0	0	0	0	0	0	0	0	0	0
mzspec:MSV000086926:ccms_peak/DOM_mzML/20200313_DOM_Holl_RW_2.mzML	0	0	0	1	0	0	0	0	0	0	0	0	0	0	0	0	0	0	0	0	0	0	0	0	0	0	0	0	0	0	0	0	0	0	0	0	0	0	0	0	0	0	0	0	0	0	0	0	0
mzspec:MSV000086926:peak/DOM_mzML/20200313_DOM_Holl_RW_1.mzML	0	0	0	1	0	0	0	0	0	0	0	0	0	0	0	0	0	0	0	0	0	0	0	0	0	0	0	0	0	0	0	0	0	0	0	0	0	0	0	0	0	0	0	0	0	0	0	0	0
mzspec:MSV000093742:peak/pos-pc18-peaklist/pos_inf_non_7077_female_41_192_B_A3.mzXML	0	0	0	1	0	0	0	0	0	0	0	0	0	0	0	0	0	0	0	0	0	0	0	0	0	0	0	0	0	0	0	0	0	0	0	0	0	0	0	0	0	0	0	0	0	0	0	0	0
mzspec:MSV000093742:peak/pos-pc18-peaklist/pos_inf_non_8629_male_65_192_B_H9.mzXML	0	0	0	1	0	0	0	0	0	0	0	0	0	0	0	0	0	0	0	0	0	0	0	0	0	0	0	0	0	0	0	0	0	0	0	0	0	0	0	0	0	0	0	0	0	0	0	0	0
mzspec:MSV000093742:peak/pos-pc18-peaklist/pos_uninf_non_8047_male_59_192_B_E5.mzXML	0	0	0	1	0	0	0	0	0	0	0	0	0	0	0	0	0	0	0	0	0	0	0	0	0	0	0	0	0	0	0	0	0	0	0	0	0	0	0	0	0	0	0	0	0	0	0	0	0
mzspec:MSV000093742:peak/pos-pc18-peaklist/pos_inf_non_8256_male_45_192_B_F7.mzXML	0	0	0	1	0	0	0	0	0	0	0	0	0	0	0	0	0	0	0	0	0	0	0	0	0	0	0	0	0	0	0	0	0	0	0	0	0	0	0	0	0	0	0	0	0	0	0	0	0
mzspec:MSV000093742:peak/pos-pc18-peaklist/pos_inf_non_7717_male_54_192_B_C5.mzXML	0	0	0	1	0	0	0	0	0	0	0	0	0	0	0	0	0	0	0	0	0	0	0	0	0	0	0	0	0	0	0	0	0	0	0	0	0	0	0	0	0	0	0	0	0	0	0	0	0
mzspec:MSV000093742:peak/pos-pc18-peaklist/pos_inf_prog_7892_female_48_192_B_D6.mzXML	0	0	0	1	0	0	0	0	0	0	0	0	0	0	0	0	0	0	0	0	0	0	0	0	0	0	0	0	0	0	0	0	0	0	0	0	0	0	0	0	0	0	0	0	0	0	0	0	0
mzspec:MSV000093742:peak/pos-pc18-peaklist/pos_inf_prog_10145_Female_73_267_R_A7.mzXML	0	0	0	1	0	0	0	0	0	0	0	0	0	0	0	0	0	0	0	0	0	0	0	0	0	0	0	0	0	0	0	0	0	0	0	0	0	0	0	0	0	0	0	0	0	0	0	0	0
mzspec:MSV000093742:peak/pos-pc18-peaklist/pos_inf_prog_7582_male_59_192_B_B5.mzXML	0	0	0	1	0	0	0	0	0	0	0	0	0	0	0	0	0	0	0	0	0	0	0	0	0	0	0	0	0	0	0	0	0	0	0	0	0	0	0	0	0	0	0	0	0	0	0	0	0
mzspec:MSV000093742:peak/pos-pc18-peaklist/pos_inf_prog_8582_female_53_192_B_H7.mzXML	0	0	0	1	0	0	0	0	0	0	0	0	0	0	0	0	0	0	0	0	0	0	0	0	0	0	0	0	0	0	0	0	0	0	0	0	0	0	0	0	0	0	0	0	0	0	0	0	0
mzspec:MSV000093742:peak/pos-pc18-peaklist/pos_uninf_non_7103_male_40_192_B_A4.mzXML	0	0	0	1	0	0	0	0	0	0	0	0	0	0	0	0	0	0	0	0	0	0	0	0	0	0	0	0	0	0	0	0	0	0	0	0	0	0	0	0	0	0	0	0	0	0	0	0	0
mzspec:MSV000093742:peak/pos-pc18-peaklist/pos_inf_non_7857_male_66_192_B_D3.mzXML	0	0	0	1	0	0	0	0	0	0	0	0	0	0	0	0	0	0	0	0	0	0	0	0	0	0	0	0	0	0	0	0	0	0	0	0	0	0	0	0	0	0	0	0	0	0	0	0	0
mzspec:MSV000093742:peak/pos-pc18-peaklist/pos_inf_non_7016_Male_57_267_R_A12.mzXML	0	0	0	1	0	0	0	0	0	0	0	0	0	0	0	0	0	0	0	0	0	0	0	0	0	0	0	0	0	0	0	0	0	0	0	0	0	0	0	0	0	0	0	0	0	0	0	0	0
mzspec:MSV000093742:peak/pos-pc18-peaklist/pos_inf_non_9965_Male_42_267_R_B5.mzXML	0	0	0	1	0	0	0	0	0	0	0	0	0	0	0	0	0	0	0	0	0	0	0	0	0	0	0	0	0	0	0	0	0	0	0	0	0	0	0	0	0	0	0	0	0	0	0	0	0
mzspec:MSV000093742:peak/pos-pc18-peaklist/pos_inf_non_7263_Female_76_267_R_B6.mzXML	0	0	0	1	0	0	0	0	0	0	0	0	0	0	0	0	0	0	0	0	0	0	0	0	0	0	0	0	0	0	0	0	0	0	0	0	0	0	0	0	0	0	0	0	0	0	0	0	0
mzspec:MSV000093742:peak/pos-pc18-peaklist/pos_uninf_non_8570_male_53_192_B_H5.mzXML	0	0	0	1	0	0	0	0	0	0	0	0	0	0	0	0	0	0	0	0	0	0	0	0	0	0	0	0	0	0	0	0	0	0	0	0	0	0	0	0	0	0	0	0	0	0	0	0	0
mzspec:MSV000098525:updates/2025-07-22_hgouda_f933647b/peak/rerun/mzML/Baby_formula_Comm1_3.mzML	0	0	0	1	0	0	0	0	0	0	0	0	0	0	0	0	0	0	0	0	0	0	0	0	0	0	0	0	0	0	0	0	0	0	0	0	0	0	0	0	0	0	0	0	0	0	0	0	0
mzspec:MSV000093742:peak/pos-pc18-peaklist/pos_inf_prog_7725_male_49_192_B_C6.mzXML	0	0	0	1	0	0	0	0	0	0	0	0	0	0	0	0	0	0	0	0	0	0	0	0	0	0	0	0	0	0	0	0	0	0	0	0	0	0	0	0	0	0	0	0	0	0	0	0	0
mzspec:MSV000093742:peak/pos-pc18-peaklist/pos_inf_non_8263_male_54_192_B_F9.mzXML	0	0	0	1	0	0	0	0	0	0	0	0	0	0	0	0	0	0	0	0	0	0	0	0	0	0	0	0	0	0	0	0	0	0	0	0	0	0	0	0	0	0	0	0	0	0	0	0	0
mzspec:MSV000093742:peak/pos-pc18-peaklist/pos_inf_non_7073_Male_60_267_R_B1.mzXML	0	0	0	1	0	0	0	0	0	0	0	0	0	0	0	0	0	0	0	0	0	0	0	0	0	0	0	0	0	0	0	0	0	0	0	0	0	0	0	0	0	0	0	0	0	0	0	0	0
mzspec:MSV000095905:peak/Set3_mzML/MCMK_RTE2023_Exploris240_530_R1.mzML	0	0	0	1	0	0	0	0	0	0	0	0	0	0	0	0	0	0	0	0	0	0	0	0	0	0	0	0	0	0	0	0	0	0	0	0	0	0	0	0	0	0	0	0	0	0	0	0	0
mzspec:MSV000095905:peak/Set6_mzML/MCMK_RTE2023_Exploris240_707_R2.mzML	0	0	0	1	0	0	0	0	0	0	0	0	0	0	0	0	0	0	0	0	0	0	0	0	0	0	0	0	0	0	0	0	0	0	0	0	0	0	0	0	0	0	0	0	0	0	0	0	0
mzspec:MSV000095905:peak/Set6_mzML/MCMK_RTE2023_Exploris240_712_R2.mzML	0	0	0	1	0	0	0	0	0	0	0	0	0	0	0	0	0	0	0	0	0	0	0	0	0	0	0	0	0	0	0	0	0	0	0	0	0	0	0	0	0	0	0	0	0	0	0	0	0
mzspec:MSV000084734:ccms_peak/files/Beverages_subset/files/G73517_1x_10ul_RB2_01_19783.mzML	0	0	0	1	0	0	0	0	0	0	0	0	0	0	0	0	0	0	0	0	0	0	0	0	0	0	0	0	0	0	0	0	0	0	0	0	0	0	0	0	0	0	0	0	0	0	0	0	0
mzspec:MSV000093742:peak/pos-pc18-peaklist/pos_inf_non_7680_female_65_192_B_C2.mzXML	0	0	0	1	0	0	0	0	0	0	0	0	0	0	0	0	0	0	0	0	0	0	0	0	0	0	0	0	0	0	0	0	0	0	0	0	0	0	0	0	0	0	0	0	0	0	0	0	0
mzspec:MSV000083010:ccms_peak/Samples/G73517_1x_10ul_RB2_01_19783.mzML	0	0	0	1	0	0	0	0	0	0	0	0	0	0	0	0	0	0	0	0	0	0	0	0	0	0	0	0	0	0	0	0	0	0	0	0	0	0	0	0	0	0	0	0	0	0	0	0	0
mzspec:MSV000093742:peak/pos-pc18-peaklist/pos_NA_8990_NA_NA_193_G_B5.mzXML	0	0	0	1	0	0	0	0	0	0	0	0	0	0	0	0	0	0	0	0	0	0	0	0	0	0	0	0	0	0	0	0	0	0	0	0	0	0	0	0	0	0	0	0	0	0	0	0	0
mzspec:MSV000095620:peak/mzML/EE79ALD10_S.mzML	0	0	0	1	0	0	0	0	0	0	0	0	0	0	0	0	0	0	0	0	0	0	0	0	0	0	0	0	0	0	0	0	0	0	0	0	0	0	0	0	0	0	0	0	0	0	0	0	0
mzspec:MSV000083791:ccms_peak/data_raw/JB232_80_r1.mzML	0	0	0	1	0	0	0	0	0	0	0	0	0	0	0	0	0	0	0	0	0	0	0	0	0	0	0	0	0	0	0	0	0	0	0	0	0	0	0	0	0	0	0	0	0	0	0	0	0
mzspec:ST002482:mzml endos/E-053.mzML	0	0	0	1	0	0	0	0	0	0	0	0	0	0	0	0	0	0	0	0	0	0	0	0	0	0	0	0	0	0	0	0	0	0	0	0	0	0	0	0	0	0	0	0	0	0	0	0	0
mzspec:MSV000092032:ccms_peak/raw/BAXplate6_A8.mzML	0	0	0	1	0	0	0	0	0	0	0	0	0	0	0	0	0	0	0	0	0	0	0	0	0	0	0	0	0	0	0	0	0	0	0	0	0	0	0	0	0	0	0	0	0	0	0	0	0
mzspec:MSV000092032:peak/mzML/BAXplate6_E6.mzML	0	0	0	1	0	0	0	0	0	0	0	0	0	0	0	0	0	0	0	0	0	0	0	0	0	0	0	0	0	0	0	0	0	0	0	0	0	0	0	0	0	0	0	0	0	0	0	0	0
mzspec:MSV000092032:ccms_peak/raw/BAXplate6_E12.mzML	0	0	0	1	0	0	0	0	0	0	0	0	0	0	0	0	0	0	0	0	0	0	0	0	0	0	0	0	0	0	0	0	0	0	0	0	0	0	0	0	0	0	0	0	0	0	0	0	0
mzspec:MSV000098055:peak/mzML/30603.mzML	0	0	0	1	0	0	0	0	0	0	0	0	0	0	0	0	0	0	0	0	0	0	0	0	0	0	0	0	0	0	0	0	0	0	0	0	0	0	0	0	0	0	0	0	0	0	0	0	0
mzspec:MSV000092032:peak/mzML/BAXplate6_E9.mzML	0	0	0	1	0	0	0	0	0	0	0	0	0	0	0	0	0	0	0	0	0	0	0	0	0	0	0	0	0	0	0	0	0	0	0	0	0	0	0	0	0	0	0	0	0	0	0	0	0
mzspec:MSV000092032:ccms_peak/raw/BAXplate6_C2.mzML	0	0	0	1	0	0	0	0	0	0	0	0	0	0	0	0	0	0	0	0	0	0	0	0	0	0	0	0	0	0	0	0	0	0	0	0	0	0	0	0	0	0	0	0	0	0	0	0	0
mzspec:MSV000092032:peak/mzML/BAXplate6_G6.mzML	0	0	0	1	0	0	0	0	0	0	0	0	0	0	0	0	0	0	0	0	0	0	0	0	0	0	0	0	0	0	0	0	0	0	0	0	0	0	0	0	0	0	0	0	0	0	0	0	0
mzspec:MSV000092032:peak/mzML/BAXplate6_E10.mzML	0	0	0	1	0	0	0	0	0	0	0	0	0	0	0	0	0	0	0	0	0	0	0	0	0	0	0	0	0	0	0	0	0	0	0	0	0	0	0	0	0	0	0	0	0	0	0	0	0
mzspec:MSV000092032:ccms_peak/raw/BAXplate6_G6.mzML	0	0	0	1	0	0	0	0	0	0	0	0	0	0	0	0	0	0	0	0	0	0	0	0	0	0	0	0	0	0	0	0	0	0	0	0	0	0	0	0	0	0	0	0	0	0	0	0	0
mzspec:MSV000090000:ccms_peak/P2_pos/150914_PMA_P2_F09.mzML	0	0	0	1	0	0	0	0	0	0	0	0	0	0	0	0	0	0	0	0	0	0	0	0	0	0	0	0	0	0	0	0	0	0	0	0	0	0	0	0	0	0	0	0	0	0	0	0	0
mzspec:MSV000083791:ccms_peak/data_raw/CCA_60_Fe.mzML	0	0	0	1	0	0	0	0	0	0	0	0	0	0	0	0	0	0	0	0	0	0	0	0	0	0	0	0	0	0	0	0	0	0	0	0	0	0	0	0	0	0	0	0	0	0	0	0	0
mzspec:MSV000084900:ccms_peak/Global_Foodomics_composite_data_2020/MSV000083010_core/G79522_1x_rerun_BF2_01_20213.mzML	0	0	0	1	0	0	0	0	0	0	0	0	0	0	0	0	0	0	0	0	0	0	0	0	0	0	0	0	0	0	0	0	0	0	0	0	0	0	0	0	0	0	0	0	0	0	0	0	0
mzspec:MSV000092032:peak/mzML/BAXplate6_E12.mzML	0	0	0	1	0	0	0	0	0	0	0	0	0	0	0	0	0	0	0	0	0	0	0	0	0	0	0	0	0	0	0	0	0	0	0	0	0	0	0	0	0	0	0	0	0	0	0	0	0
mzspec:MSV000092032:peak/mzML/BAXplate6_E5.mzML	0	0	0	1	0	0	0	0	0	0	0	0	0	0	0	0	0	0	0	0	0	0	0	0	0	0	0	0	0	0	0	0	0	0	0	0	0	0	0	0	0	0	0	0	0	0	0	0	0
mzspec:MSV000092032:ccms_peak/raw/BAXplate6_E5.mzML	0	0	0	1	0	0	0	0	0	0	0	0	0	0	0	0	0	0	0	0	0	0	0	0	0	0	0	0	0	0	0	0	0	0	0	0	0	0	0	0	0	0	0	0	0	0	0	0	0
mzspec:MSV000092032:ccms_peak/raw/BAXplate6_E10.mzML	0	0	0	1	0	0	0	0	0	0	0	0	0	0	0	0	0	0	0	0	0	0	0	0	0	0	0	0	0	0	0	0	0	0	0	0	0	0	0	0	0	0	0	0	0	0	0	0	0
mzspec:MSV000092032:ccms_peak/raw/BAXplate6_F2.mzML	0	0	0	1	0	0	0	0	0	0	0	0	0	0	0	0	0	0	0	0	0	0	0	0	0	0	0	0	0	0	0	0	0	0	0	0	0	0	0	0	0	0	0	0	0	0	0	0	0
mzspec:MSV000092032:peak/mzML/BAXplate6_A8.mzML	0	0	0	1	0	0	0	0	0	0	0	0	0	0	0	0	0	0	0	0	0	0	0	0	0	0	0	0	0	0	0	0	0	0	0	0	0	0	0	0	0	0	0	0	0	0	0	0	0
mzspec:MSV000092032:ccms_peak/raw/BAXplate6_E6.mzML	0	0	0	1	0	0	0	0	0	0	0	0	0	0	0	0	0	0	0	0	0	0	0	0	0	0	0	0	0	0	0	0	0	0	0	0	0	0	0	0	0	0	0	0	0	0	0	0	0
mzspec:MSV000092032:ccms_peak/raw/BAXplate6_E9.mzML	0	0	0	1	0	0	0	0	0	0	0	0	0	0	0	0	0	0	0	0	0	0	0	0	0	0	0	0	0	0	0	0	0	0	0	0	0	0	0	0	0	0	0	0	0	0	0	0	0
mzspec:MSV000092339:peak/MARS_F12.mzML	0	0	0	1	0	0	0	0	0	0	0	0	0	0	0	0	0	0	0	0	0	0	0	0	0	0	0	0	0	0	0	0	0	0	0	0	0	0	0	0	0	0	0	0	0	0	0	0	0
mzspec:MSV000093742:peak/pos-pc18-peaklist/pos_inf_non_9200_female_57_193_G_A12.mzXML	0	0	0	1	0	0	0	0	0	0	0	0	0	0	0	0	0	0	0	0	0	0	0	0	0	0	0	0	0	0	0	0	0	0	0	0	0	0	0	0	0	0	0	0	0	0	0	0	0
mzspec:MSV000095704:peak/mzML/WH_003_F.mzML	0	0	0	1	0	0	0	0	0	0	0	0	0	0	0	0	0	0	0	0	0	0	0	0	0	0	0	0	0	0	0	0	0	0	0	0	0	0	0	0	0	0	0	0	0	0	0	0	0
mzspec:MSV000090696:peak/mzML/Tray_3_P_118.mzML	0	0	0	1	0	0	0	0	0	0	0	0	0	0	0	0	0	0	0	0	0	0	0	0	0	0	0	0	0	0	0	0	0	0	0	0	0	0	0	0	0	0	0	0	0	0	0	0	0
mzspec:MSV000098525:updates/2025-07-22_hgouda_f933647b/peak/rerun/mzML/Baby_formula_Comm1_2.mzML	0	0	0	1	0	0	0	0	0	0	0	0	0	0	0	0	0	0	0	0	0	0	0	0	0	0	0	0	0	0	0	0	0	0	0	0	0	0	0	0	0	0	0	0	0	0	0	0	0
mzspec:MSV000092677:peak/MZML-pos/VIEQ94_pos_1.mzML	0	0	0	1	0	0	0	0	0	0	0	0	0	0	0	0	0	0	0	0	0	0	0	0	0	0	0	0	0	0	0	0	0	0	0	0	0	0	0	0	0	0	0	0	0	0	0	0	0
mzspec:MSV000098525:updates/2025-07-22_hgouda_f933647b/peak/rerun/mzML/Cow_Milk_2.mzML	0	0	0	1	0	0	0	0	0	0	0	0	0	0	0	0	0	0	0	0	0	0	0	0	0	0	0	0	0	0	0	0	0	0	0	0	0	0	0	0	0	0	0	0	0	0	0	0	0
mzspec:MSV000095697:peak/mzML/AN2WDOC_PPL_026_POS.mzML	0	0	0	1	0	0	0	0	0	0	0	0	0	0	0	0	0	0	0	0	0	0	0	0	0	0	0	0	0	0	0	0	0	0	0	0	0	0	0	0	0	0	0	0	0	0	0	0	0
mzspec:MSV000082074:ccms_peak/Samples/G79522_1x_rerun_BF2_01_20213.mzML	0	0	0	1	0	0	0	0	0	0	0	0	0	0	0	0	0	0	0	0	0	0	0	0	0	0	0	0	0	0	0	0	0	0	0	0	0	0	0	0	0	0	0	0	0	0	0	0	0
mzspec:MSV000095217:raw/mzML/Maui_Plobata_Batch3_184_WM_S15_C11_PL.mzML	0	0	0	1	0	0	0	0	0	0	0	0	0	0	0	0	0	0	0	0	0	0	0	0	0	0	0	0	0	0	0	0	0	0	0	0	0	0	0	0	0	0	0	0	0	0	0	0	0
mzspec:MSV000098638:ccms_peak/mzML/Baby_formula_Comm1_2.mzML	0	0	0	1	0	0	0	0	0	0	0	0	0	0	0	0	0	0	0	0	0	0	0	0	0	0	0	0	0	0	0	0	0	0	0	0	0	0	0	0	0	0	0	0	0	0	0	0	0
mzspec:MSV000098638:peak/mzML/Baby_formula_Comm1_2.mzML	0	0	0	1	0	0	0	0	0	0	0	0	0	0	0	0	0	0	0	0	0	0	0	0	0	0	0	0	0	0	0	0	0	0	0	0	0	0	0	0	0	0	0	0	0	0	0	0	0
mzspec:MSV000085480:raw/190627_Irina_OMZ_ETNP18_Exp2/mzML/ETNP18_Experiments_108_B_20190704123510.mzML	0	0	0	1	0	0	0	0	0	0	0	0	0	0	0	0	0	0	0	0	0	0	0	0	0	0	0	0	0	0	0	0	0	0	0	0	0	0	0	0	0	0	0	0	0	0	0	0	0
mzspec:MSV000085480:ccms_peak/190627_Irina_OMZ_ETNP18_Exp2/ETNP18_Experiments_108_B_20190704123510.mzML	0	0	0	1	0	0	0	0	0	0	0	0	0	0	0	0	0	0	0	0	0	0	0	0	0	0	0	0	0	0	0	0	0	0	0	0	0	0	0	0	0	0	0	0	0	0	0	0	0
mzspec:MSV000097754:ccms_peak/Raw/Al_E_F1C_D_BR1_TRC.mzML	0	0	0	1	0	0	0	0	0	0	0	0	0	0	0	0	0	0	0	0	0	0	0	0	0	0	0	0	0	0	0	0	0	0	0	0	0	0	0	0	0	0	0	0	0	0	0	0	0
mzspec:MSV000097754:ccms_peak/Raw/Al_E_F3B_D_BR3_TRB.mzML	0	0	0	1	0	0	0	0	0	0	0	0	0	0	0	0	0	0	0	0	0	0	0	0	0	0	0	0	0	0	0	0	0	0	0	0	0	0	0	0	0	0	0	0	0	0	0	0	0
mzspec:MSV000083010:ccms_peak/Samples/G79522_1x_rerun_BF2_01_20213.mzML	0	0	0	1	0	0	0	0	0	0	0	0	0	0	0	0	0	0	0	0	0	0	0	0	0	0	0	0	0	0	0	0	0	0	0	0	0	0	0	0	0	0	0	0	0	0	0	0	0
mzspec:MSV000091568:peak/mzML_4/182E.mzML	0	0	0	1	0	0	0	0	0	0	0	0	0	0	0	0	0	0	0	0	0	0	0	0	0	0	0	0	0	0	0	0	0	0	0	0	0	0	0	0	0	0	0	0	0	0	0	0	0
mzspec:MSV000081682:ccms_peak/data_mzxml/Samples/G79522_1x_rerun_BF2_01_20213.mzML	0	0	0	1	0	0	0	0	0	0	0	0	0	0	0	0	0	0	0	0	0	0	0	0	0	0	0	0	0	0	0	0	0	0	0	0	0	0	0	0	0	0	0	0	0	0	0	0	0
mzspec:MSV000080905:ccms_peak/Raw/Plate3/P3_EMP_14.mzML	0	0	0	1	0	0	0	0	0	0	0	0	0	0	0	0	0	0	0	0	0	0	0	0	0	0	0	0	0	0	0	0	0	0	0	0	0	0	0	0	0	0	0	0	0	0	0	0	0
mzspec:MSV000087459:ccms_peak/20210209_ctr_1_pos.mzML	0	0	0	1	0	0	0	0	0	0	0	0	0	0	0	0	0	0	0	0	0	0	0	0	0	0	0	0	0	0	0	0	0	0	0	0	0	0	0	0	0	0	0	0	0	0	0	0	0
mzspec:MSV000087459:peak/20210209_ctr_1_pos.mzML	0	0	0	1	0	0	0	0	0	0	0	0	0	0	0	0	0	0	0	0	0	0	0	0	0	0	0	0	0	0	0	0	0	0	0	0	0	0	0	0	0	0	0	0	0	0	0	0	0
mzspec:MSV000091755:peak/HILICprm_wildtype.mzXML	0	0	0	1	0	0	0	0	0	0	0	0	0	0	0	0	0	0	0	0	0	0	0	0	0	0	0	0	0	0	0	0	0	0	0	0	0	0	0	0	0	0	0	0	0	0	0	0	0
mzspec:MSV000092571:peak/mzML/P1_E10_A35_4_CrF.mzML	0	0	0	1	0	0	0	0	0	0	0	0	0	0	0	0	0	0	0	0	0	0	0	0	0	0	0	0	0	0	0	0	0	0	0	0	0	0	0	0	0	0	0	0	0	0	0	0	0
mzspec:NORMAN-85ab3057-e49c-56a4-ace2-310dffe77869:webform/sample/21076/UoA_POS_DataDependent_LC-ESI-QTOF_Liver white-tailed sea eagle Vorpommern Greifswald (Mar 2017, MV_580)_Greifswald_Germany_30.03.2017_IZW Raptor monitoring_42586.mzML	0	0	0	1	0	0	0	0	0	0	0	0	0	0	0	0	0	0	0	0	0	0	0	0	0	0	0	0	0	0	0	0	0	0	0	0	0	0	0	0	0	0	0	0	0	0	0	0	0
mzspec:MSV000098452:raw/Maui_Plobata_Batch3/mzML/Maui_Plobata_Batch3_184_WM_S15_C11_PL.mzML	0	0	0	1	0	0	0	0	0	0	0	0	0	0	0	0	0	0	0	0	0	0	0	0	0	0	0	0	0	0	0	0	0	0	0	0	0	0	0	0	0	0	0	0	0	0	0	0	0
mzspec:MSV000098638:ccms_peak/mzML/Cow_Milk_2.mzML	0	0	0	1	0	0	0	0	0	0	0	0	0	0	0	0	0	0	0	0	0	0	0	0	0	0	0	0	0	0	0	0	0	0	0	0	0	0	0	0	0	0	0	0	0	0	0	0	0
mzspec:MSV000098638:peak/mzML/Cow_Milk_2.mzML	0	0	0	1	0	0	0	0	0	0	0	0	0	0	0	0	0	0	0	0	0	0	0	0	0	0	0	0	0	0	0	0	0	0	0	0	0	0	0	0	0	0	0	0	0	0	0	0	0
mzspec:MSV000082074:ccms_peak/Samples/G73517_1x_10ul_RB2_01_19783.mzML	0	0	0	1	0	0	0	0	0	0	0	0	0	0	0	0	0	0	0	0	0	0	0	0	0	0	0	0	0	0	0	0	0	0	0	0	0	0	0	0	0	0	0	0	0	0	0	0	0
mzspec:MSV000092571:peak/mzML/P5_B3_A26_1_InVG.mzML	0	0	0	1	0	0	0	0	0	0	0	0	0	0	0	0	0	0	0	0	0	0	0	0	0	0	0	0	0	0	0	0	0	0	0	0	0	0	0	0	0	0	0	0	0	0	0	0	0
mzspec:MSV000083791:ccms_peak/data_raw/JB182_60_2_fe.mzML	0	0	0	1	0	0	0	0	0	0	0	0	0	0	0	0	0	0	0	0	0	0	0	0	0	0	0	0	0	0	0	0	0	0	0	0	0	0	0	0	0	0	0	0	0	0	0	0	0
mzspec:MSV000092571:peak/mzML/P8_A6_A95_1_UinvG.mzML	0	0	0	1	0	0	0	0	0	0	0	0	0	0	0	0	0	0	0	0	0	0	0	0	0	0	0	0	0	0	0	0	0	0	0	0	0	0	0	0	0	0	0	0	0	0	0	0	0
mzspec:MSV000092604:peak/mzml-pos/MGC2301317_JF_TARA_TREC_SPE_DOM_004_Z00_PPL_3.mzML	0	0	0	1	0	0	0	0	0	0	0	0	0	0	0	0	0	0	0	0	0	0	0	0	0	0	0	0	0	0	0	0	0	0	0	0	0	0	0	0	0	0	0	0	0	0	0	0	0
mzspec:MSV000092604:peak/mzml-pos/MGC2301368_JF_TREC_SW_SPE_DOM_RSC_LSI_01_PPL_2.mzML	0	0	0	1	0	0	0	0	0	0	0	0	0	0	0	0	0	0	0	0	0	0	0	0	0	0	0	0	0	0	0	0	0	0	0	0	0	0	0	0	0	0	0	0	0	0	0	0	0
mzspec:MSV000082387:ccms_peak/data_mzxml_yogurtp1/Samples/G95981_RG7_01_31582.mzML	0	0	0	1	0	0	0	0	0	0	0	0	0	0	0	0	0	0	0	0	0	0	0	0	0	0	0	0	0	0	0	0	0	0	0	0	0	0	0	0	0	0	0	0	0	0	0	0	0
mzspec:MSV000082387:ccms_peak/data_mzxml_yogurtp1/Samples/G96105_RH4_01_31594.mzML	0	0	0	1	0	0	0	0	0	0	0	0	0	0	0	0	0	0	0	0	0	0	0	0	0	0	0	0	0	0	0	0	0	0	0	0	0	0	0	0	0	0	0	0	0	0	0	0	0
mzspec:MSV000095424:peak/mzml_positive/P2402_MHW_140.mzML	0	0	0	1	0	0	0	0	0	0	0	0	0	0	0	0	0	0	0	0	0	0	0	0	0	0	0	0	0	0	0	0	0	0	0	0	0	0	0	0	0	0	0	0	0	0	0	0	0
mzspec:MSV000092032:ccms_peak/raw/BAXplate6_B12.mzML	0	0	0	1	0	0	0	0	0	0	0	0	0	0	0	0	0	0	0	0	0	0	0	0	0	0	0	0	0	0	0	0	0	0	0	0	0	0	0	0	0	0	0	0	0	0	0	0	0
mzspec:MSV000092032:peak/mzML/BAXplate6_D9.mzML	0	0	0	1	0	0	0	0	0	0	0	0	0	0	0	0	0	0	0	0	0	0	0	0	0	0	0	0	0	0	0	0	0	0	0	0	0	0	0	0	0	0	0	0	0	0	0	0	0
mzspec:MSV000095704:peak/mzML/BP_015_F.mzML	0	0	0	1	0	0	0	0	0	0	0	0	0	0	0	0	0	0	0	0	0	0	0	0	0	0	0	0	0	0	0	0	0	0	0	0	0	0	0	0	0	0	0	0	0	0	0	0	0
mzspec:MSV000092032:ccms_peak/raw/BAXplate6_D9.mzML	0	0	0	1	0	0	0	0	0	0	0	0	0	0	0	0	0	0	0	0	0	0	0	0	0	0	0	0	0	0	0	0	0	0	0	0	0	0	0	0	0	0	0	0	0	0	0	0	0
mzspec:MSV000092032:peak/mzML/BAXplate6_B12.mzML	0	0	0	1	0	0	0	0	0	0	0	0	0	0	0	0	0	0	0	0	0	0	0	0	0	0	0	0	0	0	0	0	0	0	0	0	0	0	0	0	0	0	0	0	0	0	0	0	0
mzspec:MSV000082072:ccms_peak/data_mzXML/Samples/G86888_1x_BB6_01_26558.mzML	0	0	0	1	0	0	0	0	0	0	0	0	0	0	0	0	0	0	0	0	0	0	0	0	0	0	0	0	0	0	0	0	0	0	0	0	0	0	0	0	0	0	0	0	0	0	0	0	0
mzspec:MSV000092571:peak/mzML/P6_E1_A62_1_SuFat.mzML	0	0	0	1	0	0	0	0	0	0	0	0	0	0	0	0	0	0	0	0	0	0	0	0	0	0	0	0	0	0	0	0	0	0	0	0	0	0	0	0	0	0	0	0	0	0	0	0	0
mzspec:MSV000093742:peak/pos-pc18-peaklist/pos_inf_non_7064_Female_51_267_R_C3.mzXML	0	0	0	1	0	0	0	0	0	0	0	0	0	0	0	0	0	0	0	0	0	0	0	0	0	0	0	0	0	0	0	0	0	0	0	0	0	0	0	0	0	0	0	0	0	0	0	0	0
mzspec:MSV000093742:peak/pos-pc18-peaklist/pos_uninf_prog_9092_female_62_193_G_A5.mzXML	0	0	0	1	0	0	0	0	0	0	0	0	0	0	0	0	0	0	0	0	0	0	0	0	0	0	0	0	0	0	0	0	0	0	0	0	0	0	0	0	0	0	0	0	0	0	0	0	0
mzspec:MSV000093742:peak/pos-pc18-peaklist/pos_inf_prog_8517_male_54_192_B_G11.mzXML	0	0	0	1	0	0	0	0	0	0	0	0	0	0	0	0	0	0	0	0	0	0	0	0	0	0	0	0	0	0	0	0	0	0	0	0	0	0	0	0	0	0	0	0	0	0	0	0	0
mzspec:MSV000093742:peak/pos-pc18-peaklist/pos_inf_non_7383_female_38_192_B_A11.mzXML	0	0	0	1	0	0	0	0	0	0	0	0	0	0	0	0	0	0	0	0	0	0	0	0	0	0	0	0	0	0	0	0	0	0	0	0	0	0	0	0	0	0	0	0	0	0	0	0	0
mzspec:MSV000093742:peak/pos-pc18-peaklist/pos_inf_prog_8704_Female_46_267_R_A5.mzXML	0	0	0	1	0	0	0	0	0	0	0	0	0	0	0	0	0	0	0	0	0	0	0	0	0	0	0	0	0	0	0	0	0	0	0	0	0	0	0	0	0	0	0	0	0	0	0	0	0
mzspec:MSV000093742:peak/pos-pc18-peaklist/pos_inf_prog_10272_Male_72_267_R_A10.mzXML	0	0	0	1	0	0	0	0	0	0	0	0	0	0	0	0	0	0	0	0	0	0	0	0	0	0	0	0	0	0	0	0	0	0	0	0	0	0	0	0	0	0	0	0	0	0	0	0	0
mzspec:MSV000093742:peak/pos-pc18-peaklist/pos_inf_non_7849_male_58_192_B_D1.mzXML	0	0	0	1	0	0	0	0	0	0	0	0	0	0	0	0	0	0	0	0	0	0	0	0	0	0	0	0	0	0	0	0	0	0	0	0	0	0	0	0	0	0	0	0	0	0	0	0	0
mzspec:MSV000093742:peak/pos-pc18-peaklist/pos_inf_non_7817_male_56_192_B_C11.mzXML	0	0	0	1	0	0	0	0	0	0	0	0	0	0	0	0	0	0	0	0	0	0	0	0	0	0	0	0	0	0	0	0	0	0	0	0	0	0	0	0	0	0	0	0	0	0	0	0	0
mzspec:MSV000093742:peak/pos-pc18-peaklist/pos_inf_prog_8640_male_20_192_B_H11.mzXML	0	0	0	1	0	0	0	0	0	0	0	0	0	0	0	0	0	0	0	0	0	0	0	0	0	0	0	0	0	0	0	0	0	0	0	0	0	0	0	0	0	0	0	0	0	0	0	0	0
mzspec:MSV000093742:peak/pos-pc18-peaklist/pos_uninf_non_7565_female_55_192_B_B4.mzXML	0	0	0	1	0	0	0	0	0	0	0	0	0	0	0	0	0	0	0	0	0	0	0	0	0	0	0	0	0	0	0	0	0	0	0	0	0	0	0	0	0	0	0	0	0	0	0	0	0
mzspec:MSV000093742:peak/pos-pc18-peaklist/pos_inf_prog_8364_male_66_192_B_G3.mzXML	0	0	0	1	0	0	0	0	0	0	0	0	0	0	0	0	0	0	0	0	0	0	0	0	0	0	0	0	0	0	0	0	0	0	0	0	0	0	0	0	0	0	0	0	0	0	0	0	0
mzspec:MSV000093742:peak/pos-pc18-peaklist/pos_inf_non_8051_male_69_192_B_E7.mzXML	0	0	0	1	0	0	0	0	0	0	0	0	0	0	0	0	0	0	0	0	0	0	0	0	0	0	0	0	0	0	0	0	0	0	0	0	0	0	0	0	0	0	0	0	0	0	0	0	0
mzspec:MSV000093742:peak/pos-pc18-peaklist/pos_inf_non_7536_female_65_192_B_B3.mzXML	0	0	0	1	0	0	0	0	0	0	0	0	0	0	0	0	0	0	0	0	0	0	0	0	0	0	0	0	0	0	0	0	0	0	0	0	0	0	0	0	0	0	0	0	0	0	0	0	0
mzspec:MSV000093742:peak/pos-pc18-peaklist/pos_start_QC_4.mzXML	0	0	0	1	0	0	0	0	0	0	0	0	0	0	0	0	0	0	0	0	0	0	0	0	0	0	0	0	0	0	0	0	0	0	0	0	0	0	0	0	0	0	0	0	0	0	0	0	0
mzspec:MSV000093742:peak/pos-pc18-peaklist/pos_inf_non_8017_male_63_192_B_E3.mzXML	0	0	0	1	0	0	0	0	0	0	0	0	0	0	0	0	0	0	0	0	0	0	0	0	0	0	0	0	0	0	0	0	0	0	0	0	0	0	0	0	0	0	0	0	0	0	0	0	0
mzspec:MSV000093742:peak/pos-pc18-peaklist/pos_inf_non_9108_male_55_193_G_A6.mzXML	0	0	0	1	0	0	0	0	0	0	0	0	0	0	0	0	0	0	0	0	0	0	0	0	0	0	0	0	0	0	0	0	0	0	0	0	0	0	0	0	0	0	0	0	0	0	0	0	0
mzspec:MSV000093742:peak/pos-pc18-peaklist/pos_inf_prog_8529_male_70_192_B_H1.mzXML	0	0	0	1	0	0	0	0	0	0	0	0	0	0	0	0	0	0	0	0	0	0	0	0	0	0	0	0	0	0	0	0	0	0	0	0	0	0	0	0	0	0	0	0	0	0	0	0	0
mzspec:MSV000093742:peak/pos-pc18-peaklist/pos_inf_non_8334_male_68_192_B_F12.mzXML	0	0	0	1	0	0	0	0	0	0	0	0	0	0	0	0	0	0	0	0	0	0	0	0	0	0	0	0	0	0	0	0	0	0	0	0	0	0	0	0	0	0	0	0	0	0	0	0	0
mzspec:MSV000093742:peak/pos-pc18-peaklist/pos_inf_non_7676_male_51_192_B_C1.mzXML	0	0	0	1	0	0	0	0	0	0	0	0	0	0	0	0	0	0	0	0	0	0	0	0	0	0	0	0	0	0	0	0	0	0	0	0	0	0	0	0	0	0	0	0	0	0	0	0	0
mzspec:MSV000093742:peak/pos-pc18-peaklist/pos_uninf_prog_8117_male_39_192_B_F1.mzXML	0	0	0	1	0	0	0	0	0	0	0	0	0	0	0	0	0	0	0	0	0	0	0	0	0	0	0	0	0	0	0	0	0	0	0	0	0	0	0	0	0	0	0	0	0	0	0	0	0
mzspec:MSV000093742:peak/pos-pc18-peaklist/pos_inf_non_7275_female_44_192_B_A7.mzXML	0	0	0	1	0	0	0	0	0	0	0	0	0	0	0	0	0	0	0	0	0	0	0	0	0	0	0	0	0	0	0	0	0	0	0	0	0	0	0	0	0	0	0	0	0	0	0	0	0
mzspec:MSV000093742:peak/pos-pc18-peaklist/pos_inf_non_7885_male_39_192_B_D5.mzXML	0	0	0	1	0	0	0	0	0	0	0	0	0	0	0	0	0	0	0	0	0	0	0	0	0	0	0	0	0	0	0	0	0	0	0	0	0	0	0	0	0	0	0	0	0	0	0	0	0
mzspec:MSV000093742:peak/pos-pc18-peaklist/pos_inf_prog_8568_female_56_192_B_H4.mzXML	0	0	0	1	0	0	0	0	0	0	0	0	0	0	0	0	0	0	0	0	0	0	0	0	0	0	0	0	0	0	0	0	0	0	0	0	0	0	0	0	0	0	0	0	0	0	0	0	0
mzspec:MSV000093742:peak/pos-pc18-peaklist/pos_inf_non_8101_female_40_192_B_E12.mzXML	0	0	0	1	0	0	0	0	0	0	0	0	0	0	0	0	0	0	0	0	0	0	0	0	0	0	0	0	0	0	0	0	0	0	0	0	0	0	0	0	0	0	0	0	0	0	0	0	0
mzspec:MSV000081682:ccms_peak/data_mzxml/Samples_lowintensity/G79524_1x_10ul_BE2_01_20288.mzML	0	0	0	1	0	0	0	0	0	0	0	0	0	0	0	0	0	0	0	0	0	0	0	0	0	0	0	0	0	0	0	0	0	0	0	0	0	0	0	0	0	0	0	0	0	0	0	0	0
mzspec:MSV000082268:peak/mzxml_files/samples/Plate7_GA6_01_24250.mzXML	0	0	0	1	0	0	0	0	0	0	0	0	0	0	0	0	0	0	0	0	0	0	0	0	0	0	0	0	0	0	0	0	0	0	0	0	0	0	0	0	0	0	0	0	0	0	0	0	0
mzspec:MSV000093742:peak/pos-pc18-peaklist/pos_inf_non_9168_female_56_193_G_A9.mzXML	0	0	0	1	0	0	0	0	0	0	0	0	0	0	0	0	0	0	0	0	0	0	0	0	0	0	0	0	0	0	0	0	0	0	0	0	0	0	0	0	0	0	0	0	0	0	0	0	0
mzspec:MSV000093742:peak/pos-pc18-peaklist/pos_inf_non_7366_male_49_192_B_A10.mzXML	0	0	0	1	0	0	0	0	0	0	0	0	0	0	0	0	0	0	0	0	0	0	0	0	0	0	0	0	0	0	0	0	0	0	0	0	0	0	0	0	0	0	0	0	0	0	0	0	0
mzspec:MSV000093742:peak/pos-pc18-peaklist/pos_inf_non_8614_female_59_192_B_H8.mzXML	0	0	0	1	0	0	0	0	0	0	0	0	0	0	0	0	0	0	0	0	0	0	0	0	0	0	0	0	0	0	0	0	0	0	0	0	0	0	0	0	0	0	0	0	0	0	0	0	0
mzspec:MSV000093742:peak/pos-pc18-peaklist/pos_inf_non_8040_male_21_192_B_E4.mzXML	0	0	0	1	0	0	0	0	0	0	0	0	0	0	0	0	0	0	0	0	0	0	0	0	0	0	0	0	0	0	0	0	0	0	0	0	0	0	0	0	0	0	0	0	0	0	0	0	0
mzspec:MSV000093742:peak/pos-pc18-peaklist/pos_uninf_non_7631_male_50_192_B_B8.mzXML	0	0	0	1	0	0	0	0	0	0	0	0	0	0	0	0	0	0	0	0	0	0	0	0	0	0	0	0	0	0	0	0	0	0	0	0	0	0	0	0	0	0	0	0	0	0	0	0	0
mzspec:MSV000093742:peak/pos-pc18-peaklist/pos_inf_non_8099_male_51_192_B_E11.mzXML	0	0	0	1	0	0	0	0	0	0	0	0	0	0	0	0	0	0	0	0	0	0	0	0	0	0	0	0	0	0	0	0	0	0	0	0	0	0	0	0	0	0	0	0	0	0	0	0	0
mzspec:MSV000093742:peak/pos-pc18-peaklist/pos_inf_prog_6511_male_69_192_B_A1.mzXML	0	0	0	1	0	0	0	0	0	0	0	0	0	0	0	0	0	0	0	0	0	0	0	0	0	0	0	0	0	0	0	0	0	0	0	0	0	0	0	0	0	0	0	0	0	0	0	0	0
mzspec:MSV000093742:peak/pos-pc18-peaklist/pos_uninf_non_7345_male_62_192_B_A9.mzXML	0	0	0	1	0	0	0	0	0	0	0	0	0	0	0	0	0	0	0	0	0	0	0	0	0	0	0	0	0	0	0	0	0	0	0	0	0	0	0	0	0	0	0	0	0	0	0	0	0
mzspec:MSV000093742:peak/pos-pc18-peaklist/pos_inf_non_7036_Female_54_267_R_B2.mzXML	0	0	0	1	0	0	0	0	0	0	0	0	0	0	0	0	0	0	0	0	0	0	0	0	0	0	0	0	0	0	0	0	0	0	0	0	0	0	0	0	0	0	0	0	0	0	0	0	0
mzspec:MSV000093742:peak/pos-pc18-peaklist/pos_inf_non_7178_female_62_192_B_A6.mzXML	0	0	0	1	0	0	0	0	0	0	0	0	0	0	0	0	0	0	0	0	0	0	0	0	0	0	0	0	0	0	0	0	0	0	0	0	0	0	0	0	0	0	0	0	0	0	0	0	0
mzspec:MSV000092032:ccms_peak/raw/BAXplate6_D11.mzML	0	0	0	1	0	0	0	0	0	0	0	0	0	0	0	0	0	0	0	0	0	0	0	0	0	0	0	0	0	0	0	0	0	0	0	0	0	0	0	0	0	0	0	0	0	0	0	0	0
mzspec:MSV000083010:ccms_peak/Samples/G79524_1x_10ul_BE2_01_20288.mzML	0	0	0	1	0	0	0	0	0	0	0	0	0	0	0	0	0	0	0	0	0	0	0	0	0	0	0	0	0	0	0	0	0	0	0	0	0	0	0	0	0	0	0	0	0	0	0	0	0
mzspec:MSV000092032:peak/mzML/BAXplate6_D11.mzML	0	0	0	1	0	0	0	0	0	0	0	0	0	0	0	0	0	0	0	0	0	0	0	0	0	0	0	0	0	0	0	0	0	0	0	0	0	0	0	0	0	0	0	0	0	0	0	0	0
mzspec:MSV000083040:ccms_peak/beverages/G79524_1x_10ul_BE2_01_20288.mzML	0	0	0	1	0	0	0	0	0	0	0	0	0	0	0	0	0	0	0	0	0	0	0	0	0	0	0	0	0	0	0	0	0	0	0	0	0	0	0	0	0	0	0	0	0	0	0	0	0
mzspec:MSV000087459:ccms_peak/20210209_med_1_pos.mzML	0	0	0	1	0	0	0	0	0	0	0	0	0	0	0	0	0	0	0	0	0	0	0	0	0	0	0	0	0	0	0	0	0	0	0	0	0	0	0	0	0	0	0	0	0	0	0	0	0
mzspec:MSV000095905:peak/Set5_mzML/MCMK_RTE2023_Exploris240_445_R2.mzML	0	0	0	1	0	0	0	0	0	0	0	0	0	0	0	0	0	0	0	0	0	0	0	0	0	0	0	0	0	0	0	0	0	0	0	0	0	0	0	0	0	0	0	0	0	0	0	0	0
mzspec:MSV000095905:peak/Set2_mzML/MCMK_RTE2023_Exploris240_82_R2.mzML	0	0	0	1	0	0	0	0	0	0	0	0	0	0	0	0	0	0	0	0	0	0	0	0	0	0	0	0	0	0	0	0	0	0	0	0	0	0	0	0	0	0	0	0	0	0	0	0	0
mzspec:MTBLS3322:FILES/DERIVED_FILES/POS/pos_multitracer_Glu_Gln_03.mzXML	0	0	0	1	0	0	0	0	0	0	0	0	0	0	0	0	0	0	0	0	0	0	0	0	0	0	0	0	0	0	0	0	0	0	0	0	0	0	0	0	0	0	0	0	0	0	0	0	0
mzspec:MSV000082074:ccms_peak/Samples/G79524_1x_10ul_BE2_01_20288.mzML	0	0	0	1	0	0	0	0	0	0	0	0	0	0	0	0	0	0	0	0	0	0	0	0	0	0	0	0	0	0	0	0	0	0	0	0	0	0	0	0	0	0	0	0	0	0	0	0	0
mzspec:MSV000095620:peak/mzML/BB67PBSD10_S.mzML	0	0	0	1	0	0	0	0	0	0	0	0	0	0	0	0	0	0	0	0	0	0	0	0	0	0	0	0	0	0	0	0	0	0	0	0	0	0	0	0	0	0	0	0	0	0	0	0	0
mzspec:MSV000095478:peak/Positive mode mzML/AS14.mzML	0	0	0	1	0	0	0	0	0	0	0	0	0	0	0	0	0	0	0	0	0	0	0	0	0	0	0	0	0	0	0	0	0	0	0	0	0	0	0	0	0	0	0	0	0	0	0	0	0
mzspec:MSV000095702:peak/mzML/BP_015_F.mzML	0	0	0	1	0	0	0	0	0	0	0	0	0	0	0	0	0	0	0	0	0	0	0	0	0	0	0	0	0	0	0	0	0	0	0	0	0	0	0	0	0	0	0	0	0	0	0	0	0
mzspec:MSV000096470:peak/mzML/T3-MP-R5.mzML	0	0	0	1	0	0	0	0	0	0	0	0	0	0	0	0	0	0	0	0	0	0	0	0	0	0	0	0	0	0	0	0	0	0	0	0	0	0	0	0	0	0	0	0	0	0	0	0	0
mzspec:MSV000083183:ccms_peak/raw/Bsub4_19.mzML	0	0	0	1	0	0	0	0	0	0	0	0	0	0	0	0	0	0	0	0	0	0	0	0	0	0	0	0	0	0	0	0	0	0	0	0	0	0	0	0	0	0	0	0	0	0	0	0	0
mzspec:MSV000083183:ccms_peak/raw/Bsub4_45.mzML	0	0	0	1	0	0	0	0	0	0	0	0	0	0	0	0	0	0	0	0	0	0	0	0	0	0	0	0	0	0	0	0	0	0	0	0	0	0	0	0	0	0	0	0	0	0	0	0	0
mzspec:MSV000084900:ccms_peak/Global_Foodomics_composite_data_2020/MSV000083010_core/G79524_1x_10ul_BE2_01_20288.mzML	0	0	0	1	0	0	0	0	0	0	0	0	0	0	0	0	0	0	0	0	0	0	0	0	0	0	0	0	0	0	0	0	0	0	0	0	0	0	0	0	0	0	0	0	0	0	0	0	0
mzspec:MSV000083183:ccms_peak/raw/Bsub4_25.mzML	0	0	0	1	0	0	0	0	0	0	0	0	0	0	0	0	0	0	0	0	0	0	0	0	0	0	0	0	0	0	0	0	0	0	0	0	0	0	0	0	0	0	0	0	0	0	0	0	0
mzspec:MSV000083791:ccms_peak/data_raw/JB232_100_r1.mzML	0	0	0	1	0	0	0	0	0	0	0	0	0	0	0	0	0	0	0	0	0	0	0	0	0	0	0	0	0	0	0	0	0	0	0	0	0	0	0	0	0	0	0	0	0	0	0	0	0
mzspec:MSV000092571:peak/mzML/P13_A4_B02_1_UN.mzML	0	0	0	1	0	0	0	0	0	0	0	0	0	0	0	0	0	0	0	0	0	0	0	0	0	0	0	0	0	0	0	0	0	0	0	0	0	0	0	0	0	0	0	0	0	0	0	0	0
mzspec:MSV000084900:ccms_peak/Global_Foodomics_composite_data_2020/MSV000083014_course/G96105_RH4_01_31594.mzML	0	0	0	1	0	0	0	0	0	0	0	0	0	0	0	0	0	0	0	0	0	0	0	0	0	0	0	0	0	0	0	0	0	0	0	0	0	0	0	0	0	0	0	0	0	0	0	0	0
mzspec:MSV000084900:ccms_peak/Global_Foodomics_composite_data_2020/MSV000083010_core/G86888_1x_BB6_01_26558.mzML	0	0	0	1	0	0	0	0	0	0	0	0	0	0	0	0	0	0	0	0	0	0	0	0	0	0	0	0	0	0	0	0	0	0	0	0	0	0	0	0	0	0	0	0	0	0	0	0	0
mzspec:MSV000084900:ccms_peak/Global_Foodomics_composite_data_2020/MSV000083014_course/G95981_RG7_01_31582.mzML	0	0	0	1	0	0	0	0	0	0	0	0	0	0	0	0	0	0	0	0	0	0	0	0	0	0	0	0	0	0	0	0	0	0	0	0	0	0	0	0	0	0	0	0	0	0	0	0	0
mzspec:MSV000091568:peak/mzML_2/73.mzML	0	0	0	1	0	0	0	0	0	0	0	0	0	0	0	0	0	0	0	0	0	0	0	0	0	0	0	0	0	0	0	0	0	0	0	0	0	0	0	0	0	0	0	0	0	0	0	0	0
mzspec:MSV000083383:updates/2019-10-30_allegraaron_e0b9cac9/other/allegraaron/190222_isa_wine_fungus infusion/mzXML_2/isa_3_fe.mzXML	0	0	0	1	0	0	0	0	0	0	0	0	0	0	0	0	0	0	0	0	0	0	0	0	0	0	0	0	0	0	0	0	0	0	0	0	0	0	0	0	0	0	0	0	0	0	0	0	0
mzspec:MSV000083383:updates/2019-10-30_allegraaron_e0b9cac9/other/allegraaron/190222_isa_wine_fungus infusion/mzXML/isa_3_fe.mzML	0	0	0	1	0	0	0	0	0	0	0	0	0	0	0	0	0	0	0	0	0	0	0	0	0	0	0	0	0	0	0	0	0	0	0	0	0	0	0	0	0	0	0	0	0	0	0	0	0
mzspec:MSV000095734:peak/mzML/OLIN_1285.mzML	0	0	0	1	0	0	0	0	0	0	0	0	0	0	0	0	0	0	0	0	0	0	0	0	0	0	0	0	0	0	0	0	0	0	0	0	0	0	0	0	0	0	0	0	0	0	0	0	0
mzspec:MSV000083010:ccms_peak/Samples/G86888_1x_BB6_01_26558.mzML	0	0	0	1	0	0	0	0	0	0	0	0	0	0	0	0	0	0	0	0	0	0	0	0	0	0	0	0	0	0	0	0	0	0	0	0	0	0	0	0	0	0	0	0	0	0	0	0	0
mzspec:MSV000097754:ccms_peak/Raw/Al_E_F5B_L_BR5_TRB.mzML	0	0	0	1	0	0	0	0	0	0	0	0	0	0	0	0	0	0	0	0	0	0	0	0	0	0	0	0	0	0	0	0	0	0	0	0	0	0	0	0	0	0	0	0	0	0	0	0	0
mzspec:MSV000082074:ccms_peak/Samples/G86888_1x_BB6_01_26558.mzML	0	0	0	1	0	0	0	0	0	0	0	0	0	0	0	0	0	0	0	0	0	0	0	0	0	0	0	0	0	0	0	0	0	0	0	0	0	0	0	0	0	0	0	0	0	0	0	0	0
mzspec:MSV000081676:ccms_peak/data_mzxml/Samples/G73517_1x_10ul_RB2_01_19783.mzML	0	0	0	1	0	0	0	0	0	0	0	0	0	0	0	0	0	0	0	0	0	0	0	0	0	0	0	0	0	0	0	0	0	0	0	0	0	0	0	0	0	0	0	0	0	0	0	0	0
mzspec:MSV000083014:peak/Samples/G95981_RG7_01_31582.mzXML	0	0	0	1	0	0	0	0	0	0	0	0	0	0	0	0	0	0	0	0	0	0	0	0	0	0	0	0	0	0	0	0	0	0	0	0	0	0	0	0	0	0	0	0	0	0	0	0	0
mzspec:MSV000083014:peak/Samples/G96105_RH4_01_31594.mzXML	0	0	0	1	0	0	0	0	0	0	0	0	0	0	0	0	0	0	0	0	0	0	0	0	0	0	0	0	0	0	0	0	0	0	0	0	0	0	0	0	0	0	0	0	0	0	0	0	0
mzspec:MSV000085480:raw/190627_Irina_OMZ_ETNP18/mzML/ETNP18_Experiments_150_20190703161102.mzML	0	0	0	1	0	0	0	0	0	0	0	0	0	0	0	0	0	0	0	0	0	0	0	0	0	0	0	0	0	0	0	0	0	0	0	0	0	0	0	0	0	0	0	0	0	0	0	0	0
mzspec:MSV000085480:ccms_peak/190627_Irina_OMZ_ETNP18/ETNP18_Experiments_150_20190703161102.mzML	0	0	0	1	0	0	0	0	0	0	0	0	0	0	0	0	0	0	0	0	0	0	0	0	0	0	0	0	0	0	0	0	0	0	0	0	0	0	0	0	0	0	0	0	0	0	0	0	0
mzspec:MSV000097542:peak/Plate1to4_3X/P3_F7_G74053_2.mzML	0	0	0	1	0	0	0	0	0	0	0	0	0	0	0	0	0	0	0	0	0	0	0	0	0	0	0	0	0	0	0	0	0	0	0	0	0	0	0	0	0	0	0	0	0	0	0	0	0
mzspec:MTBLS3322:FILES/DERIVED_FILES/POS/pos_multitracer_Glu_Gln_Ac_01.mzXML	0	0	0	1	0	0	0	0	0	0	0	0	0	0	0	0	0	0	0	0	0	0	0	0	0	0	0	0	0	0	0	0	0	0	0	0	0	0	0	0	0	0	0	0	0	0	0	0	0
mzspec:MSV000084674:ccms_peak/3610_seed_2_5_days_inicio_raiz.mzML	0	0	0	1	0	0	0	0	0	0	0	0	0	0	0	0	0	0	0	0	0	0	0	0	0	0	0	0	0	0	0	0	0	0	0	0	0	0	0	0	0	0	0	0	0	0	0	0	0
mzspec:MSV000083183:ccms_peak/raw/Bsub4_47.mzML	0	0	0	1	0	0	0	0	0	0	0	0	0	0	0	0	0	0	0	0	0	0	0	0	0	0	0	0	0	0	0	0	0	0	0	0	0	0	0	0	0	0	0	0	0	0	0	0	0
mzspec:MSV000083183:ccms_peak/raw/Bsub4_38.mzML	0	0	0	1	0	0	0	0	0	0	0	0	0	0	0	0	0	0	0	0	0	0	0	0	0	0	0	0	0	0	0	0	0	0	0	0	0	0	0	0	0	0	0	0	0	0	0	0	0
mzspec:MSV000083396:peak/1901_fungal_symbiont_confirmation_inclusion_list_mzML/H_Fungal_mycel_24h_P1B2.mzML	0	0	0	1	0	0	0	0	0	0	0	0	0	0	0	0	0	0	0	0	0	0	0	0	0	0	0	0	0	0	0	0	0	0	0	0	0	0	0	0	0	0	0	0	0	0	0	0	0
mzspec:MSV000082380:ccms_peak/raw/3610_seed_2_5_days_inicio_raiz.mzML	0	0	0	1	0	0	0	0	0	0	0	0	0	0	0	0	0	0	0	0	0	0	0	0	0	0	0	0	0	0	0	0	0	0	0	0	0	0	0	0	0	0	0	0	0	0	0	0	0
mzspec:MSV000085843:ccms_peak/raw/XA_Green_3.mzML	0	0	0	1	0	0	0	0	0	0	0	0	0	0	0	0	0	0	0	0	0	0	0	0	0	0	0	0	0	0	0	0	0	0	0	0	0	0	0	0	0	0	0	0	0	0	0	0	0
mzspec:MSV000083523:updates/2019-03-13_camolsan_96533cfb/peak/3610_seed_2_5_days_inicio_raiz.mzXML	0	0	0	1	0	0	0	0	0	0	0	0	0	0	0	0	0	0	0	0	0	0	0	0	0	0	0	0	0	0	0	0	0	0	0	0	0	0	0	0	0	0	0	0	0	0	0	0	0
mzspec:MSV000083320:ccms_peak/data/99846.mzML	0	0	0	1	0	0	0	0	0	0	0	0	0	0	0	0	0	0	0	0	0	0	0	0	0	0	0	0	0	0	0	0	0	0	0	0	0	0	0	0	0	0	0	0	0	0	0	0	0
mzspec:MSV000083320:ccms_peak/data/99844.mzML	0	0	0	1	0	0	0	0	0	0	0	0	0	0	0	0	0	0	0	0	0	0	0	0	0	0	0	0	0	0	0	0	0	0	0	0	0	0	0	0	0	0	0	0	0	0	0	0	0
mzspec:MSV000085480:raw/190627_Irina_OMZ_ETNP18_Exp2/mzML/ETNP18_Experiments_107.mzML	0	0	0	1	0	0	0	0	0	0	0	0	0	0	0	0	0	0	0	0	0	0	0	0	0	0	0	0	0	0	0	0	0	0	0	0	0	0	0	0	0	0	0	0	0	0	0	0	0
mzspec:MSV000085480:ccms_peak/190627_Irina_OMZ_ETNP18_Exp2/ETNP18_Experiments_107.mzML	0	0	0	1	0	0	0	0	0	0	0	0	0	0	0	0	0	0	0	0	0	0	0	0	0	0	0	0	0	0	0	0	0	0	0	0	0	0	0	0	0	0	0	0	0	0	0	0	0
mzspec:MSV000085129:peak/mzMLs_1/02447_Pl_5.mzML	0	0	0	1	0	0	0	0	0	0	0	0	0	0	0	0	0	0	0	0	0	0	0	0	0	0	0	0	0	0	0	0	0	0	0	0	0	0	0	0	0	0	0	0	0	0	0	0	0
mzspec:MSV000085129:ccms_peak/mzMLs_2/02494_Pl_9.mzML	0	0	0	1	0	0	0	0	0	0	0	0	0	0	0	0	0	0	0	0	0	0	0	0	0	0	0	0	0	0	0	0	0	0	0	0	0	0	0	0	0	0	0	0	0	0	0	0	0
mzspec:MSV000085129:peak/mzMLs_2/02494_Pl_9.mzML	0	0	0	1	0	0	0	0	0	0	0	0	0	0	0	0	0	0	0	0	0	0	0	0	0	0	0	0	0	0	0	0	0	0	0	0	0	0	0	0	0	0	0	0	0	0	0	0	0
mzspec:MSV000085129:ccms_peak/mzMLs_1/02447_Pl_5.mzML	0	0	0	1	0	0	0	0	0	0	0	0	0	0	0	0	0	0	0	0	0	0	0	0	0	0	0	0	0	0	0	0	0	0	0	0	0	0	0	0	0	0	0	0	0	0	0	0	0
mzspec:MSV000083183:ccms_peak/raw/Bsub4_35.mzML	0	0	0	1	0	0	0	0	0	0	0	0	0	0	0	0	0	0	0	0	0	0	0	0	0	0	0	0	0	0	0	0	0	0	0	0	0	0	0	0	0	0	0	0	0	0	0	0	0
mzspec:MSV000083183:ccms_peak/raw/Bsub4_27.mzML	0	0	0	1	0	0	0	0	0	0	0	0	0	0	0	0	0	0	0	0	0	0	0	0	0	0	0	0	0	0	0	0	0	0	0	0	0	0	0	0	0	0	0	0	0	0	0	0	0
mzspec:MSV000083183:ccms_peak/raw/Bsub4_46.mzML	0	0	0	1	0	0	0	0	0	0	0	0	0	0	0	0	0	0	0	0	0	0	0	0	0	0	0	0	0	0	0	0	0	0	0	0	0	0	0	0	0	0	0	0	0	0	0	0	0
mzspec:MSV000083372:ccms_peak/raw/ARMS_Mito_3_1.mzML	0	0	0	1	0	0	0	0	0	0	0	0	0	0	0	0	0	0	0	0	0	0	0	0	0	0	0	0	0	0	0	0	0	0	0	0	0	0	0	0	0	0	0	0	0	0	0	0	0
mzspec:MSV000083372:ccms_peak/raw/ARMS_Mito_5_1.mzML	0	0	0	1	0	0	0	0	0	0	0	0	0	0	0	0	0	0	0	0	0	0	0	0	0	0	0	0	0	0	0	0	0	0	0	0	0	0	0	0	0	0	0	0	0	0	0	0	0
mzspec:MSV000091211:peak/MZml/POS_4.mzML	0	0	0	1	0	0	0	0	0	0	0	0	0	0	0	0	0	0	0	0	0	0	0	0	0	0	0	0	0	0	0	0	0	0	0	0	0	0	0	0	0	0	0	0	0	0	0	0	0
mzspec:MSV000091568:peak/mzML_4/169E.mzML	0	0	0	1	0	0	0	0	0	0	0	0	0	0	0	0	0	0	0	0	0	0	0	0	0	0	0	0	0	0	0	0	0	0	0	0	0	0	0	0	0	0	0	0	0	0	0	0	0
mzspec:MSV000083014:peak/Samples/G96167_RA5_01_31457.mzXML	0	0	0	1	0	0	0	0	0	0	0	0	0	0	0	0	0	0	0	0	0	0	0	0	0	0	0	0	0	0	0	0	0	0	0	0	0	0	0	0	0	0	0	0	0	0	0	0	0
mzspec:MSV000085129:ccms_peak/mzMLs_1/02363_Pl_1.mzML	0	0	0	1	0	0	0	0	0	0	0	0	0	0	0	0	0	0	0	0	0	0	0	0	0	0	0	0	0	0	0	0	0	0	0	0	0	0	0	0	0	0	0	0	0	0	0	0	0
mzspec:MSV000083014:peak/Samples/G96202_repeat_RD6_01_31617.mzXML	0	0	0	1	0	0	0	0	0	0	0	0	0	0	0	0	0	0	0	0	0	0	0	0	0	0	0	0	0	0	0	0	0	0	0	0	0	0	0	0	0	0	0	0	0	0	0	0	0
mzspec:MSV000085129:peak/mzMLs_1/02363_Pl_1.mzML	0	0	0	1	0	0	0	0	0	0	0	0	0	0	0	0	0	0	0	0	0	0	0	0	0	0	0	0	0	0	0	0	0	0	0	0	0	0	0	0	0	0	0	0	0	0	0	0	0
mzspec:MSV000083014:peak/Samples/G96184_RA6_01_31459.mzXML	0	0	0	1	0	0	0	0	0	0	0	0	0	0	0	0	0	0	0	0	0	0	0	0	0	0	0	0	0	0	0	0	0	0	0	0	0	0	0	0	0	0	0	0	0	0	0	0	0
mzspec:MSV000082387:ccms_peak/data_mzxml_yogurtp1/Samples/G95979_repeat_RB7_01_31541.mzML	0	0	0	1	0	0	0	0	0	0	0	0	0	0	0	0	0	0	0	0	0	0	0	0	0	0	0	0	0	0	0	0	0	0	0	0	0	0	0	0	0	0	0	0	0	0	0	0	0
mzspec:MSV000084900:ccms_peak/Global_Foodomics_composite_data_2020/MSV000083014_course/G96202_repeat_RD6_01_31617.mzML	0	0	0	1	0	0	0	0	0	0	0	0	0	0	0	0	0	0	0	0	0	0	0	0	0	0	0	0	0	0	0	0	0	0	0	0	0	0	0	0	0	0	0	0	0	0	0	0	0
mzspec:MSV000084900:ccms_peak/Global_Foodomics_composite_data_2020/MSV000083014_course/G96167_RA5_01_31457.mzML	0	0	0	1	0	0	0	0	0	0	0	0	0	0	0	0	0	0	0	0	0	0	0	0	0	0	0	0	0	0	0	0	0	0	0	0	0	0	0	0	0	0	0	0	0	0	0	0	0
mzspec:MSV000084900:ccms_peak/Global_Foodomics_composite_data_2020/MSV000083014_course/G96184_RA6_01_31459.mzML	0	0	0	1	0	0	0	0	0	0	0	0	0	0	0	0	0	0	0	0	0	0	0	0	0	0	0	0	0	0	0	0	0	0	0	0	0	0	0	0	0	0	0	0	0	0	0	0	0
mzspec:MSV000083183:ccms_peak/raw/Bsub4_42.mzML	0	0	0	1	0	0	0	0	0	0	0	0	0	0	0	0	0	0	0	0	0	0	0	0	0	0	0	0	0	0	0	0	0	0	0	0	0	0	0	0	0	0	0	0	0	0	0	0	0
mzspec:MSV000083183:ccms_peak/raw/Bsub4_26.mzML	0	0	0	1	0	0	0	0	0	0	0	0	0	0	0	0	0	0	0	0	0	0	0	0	0	0	0	0	0	0	0	0	0	0	0	0	0	0	0	0	0	0	0	0	0	0	0	0	0
mzspec:MSV000090341:peak/mzML/targetlist4HCD40.mzML	0	0	0	1	0	0	0	0	0	0	0	0	0	0	0	0	0	0	0	0	0	0	0	0	0	0	0	0	0	0	0	0	0	0	0	0	0	0	0	0	0	0	0	0	0	0	0	0	0
mzspec:MSV000090341:peak/mzML/Atargetlist14HCD40.mzML	0	0	0	1	0	0	0	0	0	0	0	0	0	0	0	0	0	0	0	0	0	0	0	0	0	0	0	0	0	0	0	0	0	0	0	0	0	0	0	0	0	0	0	0	0	0	0	0	0
mzspec:MSV000090341:ccms_peak/raw/targetlist4HCD40.mzML	0	0	0	1	0	0	0	0	0	0	0	0	0	0	0	0	0	0	0	0	0	0	0	0	0	0	0	0	0	0	0	0	0	0	0	0	0	0	0	0	0	0	0	0	0	0	0	0	0
mzspec:MSV000090341:ccms_peak/raw/Atargetlist14HCD40.mzML	0	0	0	1	0	0	0	0	0	0	0	0	0	0	0	0	0	0	0	0	0	0	0	0	0	0	0	0	0	0	0	0	0	0	0	0	0	0	0	0	0	0	0	0	0	0	0	0	0
mzspec:MSV000095905:peak/Set6_mzML/MCMK_RTE2023_Exploris240_724_R1.mzML	0	0	0	1	0	0	0	0	0	0	0	0	0	0	0	0	0	0	0	0	0	0	0	0	0	0	0	0	0	0	0	0	0	0	0	0	0	0	0	0	0	0	0	0	0	0	0	0	0
mzspec:MSV000095905:peak/Set6_mzML/MCMK_RTE2023_Exploris240_731_R2.mzML	0	0	0	1	0	0	0	0	0	0	0	0	0	0	0	0	0	0	0	0	0	0	0	0	0	0	0	0	0	0	0	0	0	0	0	0	0	0	0	0	0	0	0	0	0	0	0	0	0
mzspec:MSV000093742:peak/pos-pc18-peaklist/pos_uninf_non_7617_male_66_192_B_B7.mzXML	0	0	0	1	0	0	0	0	0	0	0	0	0	0	0	0	0	0	0	0	0	0	0	0	0	0	0	0	0	0	0	0	0	0	0	0	0	0	0	0	0	0	0	0	0	0	0	0	0
mzspec:MSV000093742:peak/pos-pc18-peaklist/pos_uninf_non_7761_male_22_192_B_C9.mzXML	0	0	0	1	0	0	0	0	0	0	0	0	0	0	0	0	0	0	0	0	0	0	0	0	0	0	0	0	0	0	0	0	0	0	0	0	0	0	0	0	0	0	0	0	0	0	0	0	0
mzspec:MSV000093742:peak/pos-pc18-peaklist/pos_inf_prog_7659_male_70_192_B_B10.mzXML	0	0	0	1	0	0	0	0	0	0	0	0	0	0	0	0	0	0	0	0	0	0	0	0	0	0	0	0	0	0	0	0	0	0	0	0	0	0	0	0	0	0	0	0	0	0	0	0	0
mzspec:MSV000093742:peak/pos-pc18-peaklist/pos_start_QC_3.mzXML	0	0	0	1	0	0	0	0	0	0	0	0	0	0	0	0	0	0	0	0	0	0	0	0	0	0	0	0	0	0	0	0	0	0	0	0	0	0	0	0	0	0	0	0	0	0	0	0	0
mzspec:MSV000082387:ccms_peak/data_mzxml_yogurtp1/Samples/G96202_repeat_RD6_01_31617.mzML	0	0	0	1	0	0	0	0	0	0	0	0	0	0	0	0	0	0	0	0	0	0	0	0	0	0	0	0	0	0	0	0	0	0	0	0	0	0	0	0	0	0	0	0	0	0	0	0	0
mzspec:MSV000082387:ccms_peak/data_mzxml_yogurtp1/Samples/G96167_RA5_01_31457.mzML	0	0	0	1	0	0	0	0	0	0	0	0	0	0	0	0	0	0	0	0	0	0	0	0	0	0	0	0	0	0	0	0	0	0	0	0	0	0	0	0	0	0	0	0	0	0	0	0	0
mzspec:MSV000082387:ccms_peak/data_mzxml_yogurtp1/Samples/G96184_RA6_01_31459.mzML	0	0	0	1	0	0	0	0	0	0	0	0	0	0	0	0	0	0	0	0	0	0	0	0	0	0	0	0	0	0	0	0	0	0	0	0	0	0	0	0	0	0	0	0	0	0	0	0	0
mzspec:MSV000088021:ccms_peak/210617_Moorea19_HaloOptimusInteractomicsDiel/Mo_2019_541.mzML	0	0	0	1	0	0	0	0	0	0	0	0	0	0	0	0	0	0	0	0	0	0	0	0	0	0	0	0	0	0	0	0	0	0	0	0	0	0	0	0	0	0	0	0	0	0	0	0	0
mzspec:MSV000088021:peak/mzML/Moorea19_HaloOptimusInteractomics/Mo_2019_541.mzML	0	0	0	1	0	0	0	0	0	0	0	0	0	0	0	0	0	0	0	0	0	0	0	0	0	0	0	0	0	0	0	0	0	0	0	0	0	0	0	0	0	0	0	0	0	0	0	0	0
mzspec:MSV000088021:updates/2021-10-11_ikoester_a6273ef2/peak/mzMLcorr/210617_Moorea19_HaloOptimusInteractomicsDiel/Mo_2019_541.mzML	0	0	0	1	0	0	0	0	0	0	0	0	0	0	0	0	0	0	0	0	0	0	0	0	0	0	0	0	0	0	0	0	0	0	0	0	0	0	0	0	0	0	0	0	0	0	0	0	0
mzspec:MSV000083183:ccms_peak/raw/Bsub4_29.mzML	0	0	0	1	0	0	0	0	0	0	0	0	0	0	0	0	0	0	0	0	0	0	0	0	0	0	0	0	0	0	0	0	0	0	0	0	0	0	0	0	0	0	0	0	0	0	0	0	0
mzspec:MSV000090341:peak/mzML/qc14-list6-HCD60.mzML	0	0	0	1	0	0	0	0	0	0	0	0	0	0	0	0	0	0	0	0	0	0	0	0	0	0	0	0	0	0	0	0	0	0	0	0	0	0	0	0	0	0	0	0	0	0	0	0	0
mzspec:MSV000090341:ccms_peak/raw/qc14-list6-HCD60.mzML	0	0	0	1	0	0	0	0	0	0	0	0	0	0	0	0	0	0	0	0	0	0	0	0	0	0	0	0	0	0	0	0	0	0	0	0	0	0	0	0	0	0	0	0	0	0	0	0	0
mzspec:MSV000095620:peak/mzML/EB69ALD10_S.mzML	0	0	0	1	0	0	0	0	0	0	0	0	0	0	0	0	0	0	0	0	0	0	0	0	0	0	0	0	0	0	0	0	0	0	0	0	0	0	0	0	0	0	0	0	0	0	0	0	0
mzspec:MSV000081676:peak/data_mzxml/Samples/G75230_1x_10ul_RD12_01_19824.mzXML	0	0	0	1	0	0	0	0	0	0	0	0	0	0	0	0	0	0	0	0	0	0	0	0	0	0	0	0	0	0	0	0	0	0	0	0	0	0	0	0	0	0	0	0	0	0	0	0	0
mzspec:MSV000083077:ccms_peak/Plate1/PHT_20_023_Cort_Waking.mzML	0	0	0	1	0	0	0	0	0	0	0	0	0	0	0	0	0	0	0	0	0	0	0	0	0	0	0	0	0	0	0	0	0	0	0	0	0	0	0	0	0	0	0	0	0	0	0	0	0
mzspec:MSV000091568:peak/mzML_4/159E.mzML	0	0	0	1	0	0	0	0	0	0	0	0	0	0	0	0	0	0	0	0	0	0	0	0	0	0	0	0	0	0	0	0	0	0	0	0	0	0	0	0	0	0	0	0	0	0	0	0	0
mzspec:MSV000083010:ccms_peak/Samples/G75230_1x_10ul_RD12_01_19824.mzML	0	0	0	1	0	0	0	0	0	0	0	0	0	0	0	0	0	0	0	0	0	0	0	0	0	0	0	0	0	0	0	0	0	0	0	0	0	0	0	0	0	0	0	0	0	0	0	0	0
mzspec:MSV000097754:ccms_peak/Raw/Al_P_5.mzML	0	0	0	1	0	0	0	0	0	0	0	0	0	0	0	0	0	0	0	0	0	0	0	0	0	0	0	0	0	0	0	0	0	0	0	0	0	0	0	0	0	0	0	0	0	0	0	0	0
mzspec:MSV000081952:ccms_peak/raw_files/Plate1/Samples/PHT_20_023_Cort_Waking.mzML	0	0	0	1	0	0	0	0	0	0	0	0	0	0	0	0	0	0	0	0	0	0	0	0	0	0	0	0	0	0	0	0	0	0	0	0	0	0	0	0	0	0	0	0	0	0	0	0	0
mzspec:MSV000082821:ccms_peak/data/G96178_repeat2_RH10_01_31679.mzML	0	0	0	1	0	0	0	0	0	0	0	0	0	0	0	0	0	0	0	0	0	0	0	0	0	0	0	0	0	0	0	0	0	0	0	0	0	0	0	0	0	0	0	0	0	0	0	0	0
mzspec:MSV000084900:ccms_peak/Global_Foodomics_composite_data_2020/MSV000083014_course/G95979_repeat_RB7_01_31541.mzML	0	0	0	1	0	0	0	0	0	0	0	0	0	0	0	0	0	0	0	0	0	0	0	0	0	0	0	0	0	0	0	0	0	0	0	0	0	0	0	0	0	0	0	0	0	0	0	0	0
mzspec:MSV000083014:peak/Samples/G96178_repeat2_RH10_01_31679.mzXML	0	0	0	1	0	0	0	0	0	0	0	0	0	0	0	0	0	0	0	0	0	0	0	0	0	0	0	0	0	0	0	0	0	0	0	0	0	0	0	0	0	0	0	0	0	0	0	0	0
mzspec:MSV000087006:peak/pos_mzML/20200224_DOM_Holl_RW_2.mzML	0	0	0	1	0	0	0	0	0	0	0	0	0	0	0	0	0	0	0	0	0	0	0	0	0	0	0	0	0	0	0	0	0	0	0	0	0	0	0	0	0	0	0	0	0	0	0	0	0
mzspec:NORMAN-85ab3057-e49c-56a4-ace2-310dffe77869:webform/sample/21122/UoA_POS_DataDependent_LC-ESI-QTOF_Liver white-tailed sea eagle Ludwigslust Parchim (Feb 2015, MV_530)_Parchim_Germany_02.12.2015_IZW Raptor monitoring_42559.mzML	0	0	0	1	0	0	0	0	0	0	0	0	0	0	0	0	0	0	0	0	0	0	0	0	0	0	0	0	0	0	0	0	0	0	0	0	0	0	0	0	0	0	0	0	0	0	0	0	0
mzspec:MSV000086926:ccms_peak/DOM_mzML/20200224_DOM_Holl_RW_2.mzML	0	0	0	1	0	0	0	0	0	0	0	0	0	0	0	0	0	0	0	0	0	0	0	0	0	0	0	0	0	0	0	0	0	0	0	0	0	0	0	0	0	0	0	0	0	0	0	0	0
mzspec:MSV000086926:peak/DOM_mzML/20200224_DOM_Holl_RW_2.mzML	0	0	0	1	0	0	0	0	0	0	0	0	0	0	0	0	0	0	0	0	0	0	0	0	0	0	0	0	0	0	0	0	0	0	0	0	0	0	0	0	0	0	0	0	0	0	0	0	0
mzspec:MSV000082074:ccms_peak/Samples/G75230_1x_10ul_RD12_01_19824.mzML	0	0	0	1	0	0	0	0	0	0	0	0	0	0	0	0	0	0	0	0	0	0	0	0	0	0	0	0	0	0	0	0	0	0	0	0	0	0	0	0	0	0	0	0	0	0	0	0	0
mzspec:MSV000092823:raw/ADCe00479.mzML	0	0	0	1	0	0	0	0	0	0	0	0	0	0	0	0	0	0	0	0	0	0	0	0	0	0	0	0	0	0	0	0	0	0	0	0	0	0	0	0	0	0	0	0	0	0	0	0	0
mzspec:MSV000090820:peak/mzML/14494_18NAVY39_BLOOD_12_EDTA.mzML	0	0	0	1	0	0	0	0	0	0	0	0	0	0	0	0	0	0	0	0	0	0	0	0	0	0	0	0	0	0	0	0	0	0	0	0	0	0	0	0	0	0	0	0	0	0	0	0	0
mzspec:MSV000092677:peak/MZML-pos/VIEQ55_pos_1.mzML	0	0	0	1	0	0	0	0	0	0	0	0	0	0	0	0	0	0	0	0	0	0	0	0	0	0	0	0	0	0	0	0	0	0	0	0	0	0	0	0	0	0	0	0	0	0	0	0	0
mzspec:MSV000085071:ccms_peak/Mushrooms_POS_P1_mzXML/P1_H7_GH7_01_52927.mzML	0	0	0	1	0	0	0	0	0	0	0	0	0	0	0	0	0	0	0	0	0	0	0	0	0	0	0	0	0	0	0	0	0	0	0	0	0	0	0	0	0	0	0	0	0	0	0	0	0
mzspec:MSV000092820:raw/083123_Matthaei_Herbarium_lowmz/2019_Matthaei_nBuOH_150-450mz/Chamaemelum-nobile-Flower-nBuOH-2019.mzML	0	0	0	1	0	0	0	0	0	0	0	0	0	0	0	0	0	0	0	0	0	0	0	0	0	0	0	0	0	0	0	0	0	0	0	0	0	0	0	0	0	0	0	0	0	0	0	0	0
mzspec:ST001861:20190525_Indranil_pos_spme_meta9_1.mzML	0	0	0	1	0	0	0	0	0	0	0	0	0	0	0	0	0	0	0	0	0	0	0	0	0	0	0	0	0	0	0	0	0	0	0	0	0	0	0	0	0	0	0	0	0	0	0	0	0
mzspec:ST001861:20190525_Indranil_pos_spme_meta7_1.mzML	0	0	0	1	0	0	0	0	0	0	0	0	0	0	0	0	0	0	0	0	0	0	0	0	0	0	0	0	0	0	0	0	0	0	0	0	0	0	0	0	0	0	0	0	0	0	0	0	0
mzspec:ST001861:20190525_Indranil_pos_spme_meta10_2.mzML	0	0	0	1	0	0	0	0	0	0	0	0	0	0	0	0	0	0	0	0	0	0	0	0	0	0	0	0	0	0	0	0	0	0	0	0	0	0	0	0	0	0	0	0	0	0	0	0	0
mzspec:MSV000096138:peak/mzML/20a_Botrytis_control_cell.mzML	0	0	0	1	0	0	0	0	0	0	0	0	0	0	0	0	0	0	0	0	0	0	0	0	0	0	0	0	0	0	0	0	0	0	0	0	0	0	0	0	0	0	0	0	0	0	0	0	0
mzspec:MSV000096138:ccms_peak/raw/20a_Botrytis_control_cell.mzML	0	0	0	1	0	0	0	0	0	0	0	0	0	0	0	0	0	0	0	0	0	0	0	0	0	0	0	0	0	0	0	0	0	0	0	0	0	0	0	0	0	0	0	0	0	0	0	0	0
mzspec:MSV000084900:ccms_peak/Global_Foodomics_composite_data_2020/MSV000083014_course/G96178_repeat2_RH10_01_31679.mzML	0	0	0	1	0	0	0	0	0	0	0	0	0	0	0	0	0	0	0	0	0	0	0	0	0	0	0	0	0	0	0	0	0	0	0	0	0	0	0	0	0	0	0	0	0	0	0	0	0
mzspec:MSV000084900:ccms_peak/Global_Foodomics_composite_data_2020/MSV000083010_core/G75230_1x_10ul_RD12_01_19824.mzML	0	0	0	1	0	0	0	0	0	0	0	0	0	0	0	0	0	0	0	0	0	0	0	0	0	0	0	0	0	0	0	0	0	0	0	0	0	0	0	0	0	0	0	0	0	0	0	0	0
mzspec:MSV000095905:peak/Set6_mzML/MCMK_RTE2023_Exploris240_707_R1.mzML	0	0	0	1	0	0	0	0	0	0	0	0	0	0	0	0	0	0	0	0	0	0	0	0	0	0	0	0	0	0	0	0	0	0	0	0	0	0	0	0	0	0	0	0	0	0	0	0	0
mzspec:MSV000095905:peak/Set6_mzML/MCMK_RTE2023_Exploris240_726_R2.mzML	0	0	0	1	0	0	0	0	0	0	0	0	0	0	0	0	0	0	0	0	0	0	0	0	0	0	0	0	0	0	0	0	0	0	0	0	0	0	0	0	0	0	0	0	0	0	0	0	0
mzspec:MSV000095905:peak/Set5_mzML/MCMK_RTE2023_Exploris240_445_R1.mzML	0	0	0	1	0	0	0	0	0	0	0	0	0	0	0	0	0	0	0	0	0	0	0	0	0	0	0	0	0	0	0	0	0	0	0	0	0	0	0	0	0	0	0	0	0	0	0	0	0
mzspec:MSV000093742:peak/pos-pc18-peaklist/pos_inf_non_7031_Male_53_267_R_B11.mzXML	0	0	0	1	0	0	0	0	0	0	0	0	0	0	0	0	0	0	0	0	0	0	0	0	0	0	0	0	0	0	0	0	0	0	0	0	0	0	0	0	0	0	0	0	0	0	0	0	0
mzspec:MSV000093742:peak/pos-pc18-peaklist/pos_inf_non_8645_male_45_192_B_H12.mzXML	0	0	0	1	0	0	0	0	0	0	0	0	0	0	0	0	0	0	0	0	0	0	0	0	0	0	0	0	0	0	0	0	0	0	0	0	0	0	0	0	0	0	0	0	0	0	0	0	0
mzspec:MSV000093742:peak/pos-pc18-peaklist/pos_inf_prog_8997_male_51_193_G_A1.mzXML	0	0	0	1	0	0	0	0	0	0	0	0	0	0	0	0	0	0	0	0	0	0	0	0	0	0	0	0	0	0	0	0	0	0	0	0	0	0	0	0	0	0	0	0	0	0	0	0	0
mzspec:MSV000093742:peak/pos-pc18-peaklist/pos_inf_non_9413_Male_79_267_R_B8.mzXML	0	0	0	1	0	0	0	0	0	0	0	0	0	0	0	0	0	0	0	0	0	0	0	0	0	0	0	0	0	0	0	0	0	0	0	0	0	0	0	0	0	0	0	0	0	0	0	0	0
mzspec:MSV000093742:peak/pos-pc18-peaklist/pos_inf_non_6517_male_45_192_B_A2.mzXML	0	0	0	1	0	0	0	0	0	0	0	0	0	0	0	0	0	0	0	0	0	0	0	0	0	0	0	0	0	0	0	0	0	0	0	0	0	0	0	0	0	0	0	0	0	0	0	0	0
mzspec:MSV000093742:peak/pos-pc18-peaklist/pos_inf_prog_8397_female_51_192_B_G7.mzXML	0	0	0	1	0	0	0	0	0	0	0	0	0	0	0	0	0	0	0	0	0	0	0	0	0	0	0	0	0	0	0	0	0	0	0	0	0	0	0	0	0	0	0	0	0	0	0	0	0
mzspec:MSV000093742:peak/pos-pc18-peaklist/pos_inf_non_8184_male_31_192_B_F4.mzXML	0	0	0	1	0	0	0	0	0	0	0	0	0	0	0	0	0	0	0	0	0	0	0	0	0	0	0	0	0	0	0	0	0	0	0	0	0	0	0	0	0	0	0	0	0	0	0	0	0
mzspec:MSV000093742:peak/pos-pc18-peaklist/pos_inf_non_7102_Male_75_267_R_C2.mzXML	0	0	0	1	0	0	0	0	0	0	0	0	0	0	0	0	0	0	0	0	0	0	0	0	0	0	0	0	0	0	0	0	0	0	0	0	0	0	0	0	0	0	0	0	0	0	0	0	0
mzspec:MSV000093742:peak/pos-pc18-peaklist/pos_inf_prog_7952_male_53_192_B_D11.mzXML	0	0	0	1	0	0	0	0	0	0	0	0	0	0	0	0	0	0	0	0	0	0	0	0	0	0	0	0	0	0	0	0	0	0	0	0	0	0	0	0	0	0	0	0	0	0	0	0	0
mzspec:MSV000082387:ccms_peak/data_mzxml_yogurtp1/Samples/G96178_repeat2_RH10_01_31679.mzML	0	0	0	1	0	0	0	0	0	0	0	0	0	0	0	0	0	0	0	0	0	0	0	0	0	0	0	0	0	0	0	0	0	0	0	0	0	0	0	0	0	0	0	0	0	0	0	0	0
mzspec:MTBLS834:FILES/Method 1/QXA03POSEAR20150309_INMS0115MD_HUMAN_PLASMA39_21.mzML	0	0	0	1	0	0	0	0	0	0	0	0	0	0	0	0	0	0	0	0	0	0	0	0	0	0	0	0	0	0	0	0	0	0	0	0	0	0	0	0	0	0	0	0	0	0	0	0	0
mzspec:MSV000085480:ccms_peak/190627_Irina_OMZ_ETNP18_Exp2/ETNP18_Experiments_108_C.mzML	0	0	0	1	0	0	0	0	0	0	0	0	0	0	0	0	0	0	0	0	0	0	0	0	0	0	0	0	0	0	0	0	0	0	0	0	0	0	0	0	0	0	0	0	0	0	0	0	0
mzspec:MSV000085480:raw/190627_Irina_OMZ_ETNP18_Exp2/mzML/ETNP18_Experiments_108_C.mzML	0	0	0	1	0	0	0	0	0	0	0	0	0	0	0	0	0	0	0	0	0	0	0	0	0	0	0	0	0	0	0	0	0	0	0	0	0	0	0	0	0	0	0	0	0	0	0	0	0
mzspec:MSV000088772:peak/mzML/toxo_NA_NA_cultured_parasites1_toxo_control_NA_NA_NA_178_A2.mzML	0	0	0	1	0	0	0	0	0	0	0	0	0	0	0	0	0	0	0	0	0	0	0	0	0	0	0	0	0	0	0	0	0	0	0	0	0	0	0	0	0	0	0	0	0	0	0	0	0
mzspec:MSV000087459:peak/20210209_ctr_2_pos.mzML	0	0	0	1	0	0	0	0	0	0	0	0	0	0	0	0	0	0	0	0	0	0	0	0	0	0	0	0	0	0	0	0	0	0	0	0	0	0	0	0	0	0	0	0	0	0	0	0	0
mzspec:MSV000095605:peak/toxo_NA_NA_cultured_parasites1_toxo_control_NA_NA_NA_178_A2.mzML	0	0	0	1	0	0	0	0	0	0	0	0	0	0	0	0	0	0	0	0	0	0	0	0	0	0	0	0	0	0	0	0	0	0	0	0	0	0	0	0	0	0	0	0	0	0	0	0	0
mzspec:MSV000087854:ccms_peak/284.mzML	0	0	0	1	0	0	0	0	0	0	0	0	0	0	0	0	0	0	0	0	0	0	0	0	0	0	0	0	0	0	0	0	0	0	0	0	0	0	0	0	0	0	0	0	0	0	0	0	0
mzspec:MSV000095734:peak/mzML/OLIN_1334.mzML	0	0	0	1	0	0	0	0	0	0	0	0	0	0	0	0	0	0	0	0	0	0	0	0	0	0	0	0	0	0	0	0	0	0	0	0	0	0	0	0	0	0	0	0	0	0	0	0	0
mzspec:MSV000096584:updates/2025-01-07_JAGONGO_1994_0a435195/peak/mzMLfile/P3_A2_G73517.mzML	0	0	0	1	0	0	0	0	0	0	0	0	0	0	0	0	0	0	0	0	0	0	0	0	0	0	0	0	0	0	0	0	0	0	0	0	0	0	0	0	0	0	0	0	0	0	0	0	0
mzspec:MSV000085480:ccms_peak/190627_Irina_OMZ_ETNP18_Exp2/ETNP18_Experiments_102.mzML	0	0	0	1	0	0	0	0	0	0	0	0	0	0	0	0	0	0	0	0	0	0	0	0	0	0	0	0	0	0	0	0	0	0	0	0	0	0	0	0	0	0	0	0	0	0	0	0	0
mzspec:MSV000085480:raw/190627_Irina_OMZ_ETNP18_Exp2/mzML/ETNP18_Experiments_102.mzML	0	0	0	1	0	0	0	0	0	0	0	0	0	0	0	0	0	0	0	0	0	0	0	0	0	0	0	0	0	0	0	0	0	0	0	0	0	0	0	0	0	0	0	0	0	0	0	0	0
mzspec:MSV000086209:ccms_peak/2020-GilbertMetabolomics/20160906_pgk965_SloanSurfaceProject_Metabolomics_7-20.mzML	0	0	0	1	0	0	0	0	0	0	0	0	0	0	0	0	0	0	0	0	0	0	0	0	0	0	0	0	0	0	0	0	0	0	0	0	0	0	0	0	0	0	0	0	0	0	0	0	0
mzspec:MSV000087006:peak/pos_mzML/20200310_DOM_Holl_RW_2.mzML	0	0	0	1	0	0	0	0	0	0	0	0	0	0	0	0	0	0	0	0	0	0	0	0	0	0	0	0	0	0	0	0	0	0	0	0	0	0	0	0	0	0	0	0	0	0	0	0	0
mzspec:MSV000083014:peak/Samples/G96171_repeat_RC4_01_31614.mzXML	0	0	0	1	0	0	0	0	0	0	0	0	0	0	0	0	0	0	0	0	0	0	0	0	0	0	0	0	0	0	0	0	0	0	0	0	0	0	0	0	0	0	0	0	0	0	0	0	0
mzspec:MSV000083014:peak/Samples/G95979_repeat_RB7_01_31541.mzXML	0	0	0	1	0	0	0	0	0	0	0	0	0	0	0	0	0	0	0	0	0	0	0	0	0	0	0	0	0	0	0	0	0	0	0	0	0	0	0	0	0	0	0	0	0	0	0	0	0
mzspec:MSV000090696:peak/mzML/Tray2_P_63.mzML	0	0	0	1	0	0	0	0	0	0	0	0	0	0	0	0	0	0	0	0	0	0	0	0	0	0	0	0	0	0	0	0	0	0	0	0	0	0	0	0	0	0	0	0	0	0	0	0	0
mzspec:MSV000081456:peak/Files/353Tb1_170805081120.mzML	0	0	0	1	0	0	0	0	0	0	0	0	0	0	0	0	0	0	0	0	0	0	0	0	0	0	0	0	0	0	0	0	0	0	0	0	0	0	0	0	0	0	0	0	0	0	0	0	0
mzspec:MSV000081456:ccms_peak/Files/353Tb1_170805081120.mzML	0	0	0	1	0	0	0	0	0	0	0	0	0	0	0	0	0	0	0	0	0	0	0	0	0	0	0	0	0	0	0	0	0	0	0	0	0	0	0	0	0	0	0	0	0	0	0	0	0
mzspec:MSV000086926:ccms_peak/DOM_mzML/20200310_DOM_Holl_RW_2.mzML	0	0	0	1	0	0	0	0	0	0	0	0	0	0	0	0	0	0	0	0	0	0	0	0	0	0	0	0	0	0	0	0	0	0	0	0	0	0	0	0	0	0	0	0	0	0	0	0	0
mzspec:MSV000086926:peak/DOM_mzML/20200310_DOM_Holl_RW_2.mzML	0	0	0	1	0	0	0	0	0	0	0	0	0	0	0	0	0	0	0	0	0	0	0	0	0	0	0	0	0	0	0	0	0	0	0	0	0	0	0	0	0	0	0	0	0	0	0	0	0
mzspec:MSV000090696:peak/mzML/Tray1_P_4.mzML	0	0	0	1	0	0	0	0	0	0	0	0	0	0	0	0	0	0	0	0	0	0	0	0	0	0	0	0	0	0	0	0	0	0	0	0	0	0	0	0	0	0	0	0	0	0	0	0	0
mzspec:MSV000096860:ccms_peak/w-3-1psd.mzML	0	0	0	1	0	0	0	0	0	0	0	0	0	0	0	0	0	0	0	0	0	0	0	0	0	0	0	0	0	0	0	0	0	0	0	0	0	0	0	0	0	0	0	0	0	0	0	0	0
mzspec:MSV000096138:peak/mzML/2a_Asperg_control_cell.mzML	0	0	0	1	0	0	0	0	0	0	0	0	0	0	0	0	0	0	0	0	0	0	0	0	0	0	0	0	0	0	0	0	0	0	0	0	0	0	0	0	0	0	0	0	0	0	0	0	0
mzspec:MSV000096138:ccms_peak/raw/2a_Asperg_control_cell.mzML	0	0	0	1	0	0	0	0	0	0	0	0	0	0	0	0	0	0	0	0	0	0	0	0	0	0	0	0	0	0	0	0	0	0	0	0	0	0	0	0	0	0	0	0	0	0	0	0	0
mzspec:MSV000084900:ccms_peak/Global_Foodomics_composite_data_2020/MSV000083014_course/G96171_repeat_RC4_01_31614.mzML	0	0	0	1	0	0	0	0	0	0	0	0	0	0	0	0	0	0	0	0	0	0	0	0	0	0	0	0	0	0	0	0	0	0	0	0	0	0	0	0	0	0	0	0	0	0	0	0	0
mzspec:MSV000099130:peak/mzML/1948.mzML	0	0	0	1	0	0	0	0	0	0	0	0	0	0	0	0	0	0	0	0	0	0	0	0	0	0	0	0	0	0	0	0	0	0	0	0	0	0	0	0	0	0	0	0	0	0	0	0	0
mzspec:MSV000083791:ccms_peak/data_raw/JB182_80_2_fe.mzML	0	0	0	1	0	0	0	0	0	0	0	0	0	0	0	0	0	0	0	0	0	0	0	0	0	0	0	0	0	0	0	0	0	0	0	0	0	0	0	0	0	0	0	0	0	0	0	0	0
mzspec:MSV000096470:peak/mzML/T3-PP-R7.mzML	0	0	0	1	0	0	0	0	0	0	0	0	0	0	0	0	0	0	0	0	0	0	0	0	0	0	0	0	0	0	0	0	0	0	0	0	0	0	0	0	0	0	0	0	0	0	0	0	0
mzspec:ST002482:mzml endos/E-338.mzML	0	0	0	1	0	0	0	0	0	0	0	0	0	0	0	0	0	0	0	0	0	0	0	0	0	0	0	0	0	0	0	0	0	0	0	0	0	0	0	0	0	0	0	0	0	0	0	0	0
mzspec:MSV000095905:peak/Set5_mzML/MCMK_RTE2023_Exploris240_439_R1.mzML	0	0	0	1	0	0	0	0	0	0	0	0	0	0	0	0	0	0	0	0	0	0	0	0	0	0	0	0	0	0	0	0	0	0	0	0	0	0	0	0	0	0	0	0	0	0	0	0	0
mzspec:MSV000093742:peak/pos-pc18-peaklist/pos_QC_4.mzXML	0	0	0	1	0	0	0	0	0	0	0	0	0	0	0	0	0	0	0	0	0	0	0	0	0	0	0	0	0	0	0	0	0	0	0	0	0	0	0	0	0	0	0	0	0	0	0	0	0
mzspec:MSV000093742:peak/pos-pc18-peaklist/pos_inf_non_9276_male_33_193_G_B3.mzXML	0	0	0	1	0	0	0	0	0	0	0	0	0	0	0	0	0	0	0	0	0	0	0	0	0	0	0	0	0	0	0	0	0	0	0	0	0	0	0	0	0	0	0	0	0	0	0	0	0
mzspec:MSV000093742:peak/pos-pc18-peaklist/pos_inf_non_8546_female_55_192_B_H2.mzXML	0	0	0	1	0	0	0	0	0	0	0	0	0	0	0	0	0	0	0	0	0	0	0	0	0	0	0	0	0	0	0	0	0	0	0	0	0	0	0	0	0	0	0	0	0	0	0	0	0
mzspec:MSV000082387:ccms_peak/data_mzxml_yogurtp1/Samples/G96171_repeat_RC4_01_31614.mzML	0	0	0	1	0	0	0	0	0	0	0	0	0	0	0	0	0	0	0	0	0	0	0	0	0	0	0	0	0	0	0	0	0	0	0	0	0	0	0	0	0	0	0	0	0	0	0	0	0
mzspec:MSV000098055:peak/mzML/43733.mzML	0	0	0	1	0	0	0	0	0	0	0	0	0	0	0	0	0	0	0	0	0	0	0	0	0	0	0	0	0	0	0	0	0	0	0	0	0	0	0	0	0	0	0	0	0	0	0	0	0
mzspec:MSV000091520:peak/Samples_mzML/14HM1321.mzML	0	0	0	1	0	0	0	0	0	0	0	0	0	0	0	0	0	0	0	0	0	0	0	0	0	0	0	0	0	0	0	0	0	0	0	0	0	0	0	0	0	0	0	0	0	0	0	0	0
mzspec:MSV000091520:ccms_peak/Samples/14HM1321.mzML	0	0	0	1	0	0	0	0	0	0	0	0	0	0	0	0	0	0	0	0	0	0	0	0	0	0	0	0	0	0	0	0	0	0	0	0	0	0	0	0	0	0	0	0	0	0	0	0	0
mzspec:MSV000088756:ccms_peak/POS_new/200625_LQ_LQ_SboM_pos.mzML	0	0	0	1	0	0	0	0	0	0	0	0	0	0	0	0	0	0	0	0	0	0	0	0	0	0	0	0	0	0	0	0	0	0	0	0	0	0	0	0	0	0	0	0	0	0	0	0	0
mzspec:MSV000088756:peak/POS_new/200625_LQ_LQ_SboM_pos.mzML	0	0	0	1	0	0	0	0	0	0	0	0	0	0	0	0	0	0	0	0	0	0	0	0	0	0	0	0	0	0	0	0	0	0	0	0	0	0	0	0	0	0	0	0	0	0	0	0	0
mzspec:MSV000096550:peak/Bigelow_168.mzML	0	0	0	1	0	0	0	0	0	0	0	0	0	0	0	0	0	0	0	0	0	0	0	0	0	0	0	0	0	0	0	0	0	0	0	0	0	0	0	0	0	0	0	0	0	0	0	0	0
mzspec:MSV000096550:ccms_peak/Bigelow_168.mzML	0	0	0	1	0	0	0	0	0	0	0	0	0	0	0	0	0	0	0	0	0	0	0	0	0	0	0	0	0	0	0	0	0	0	0	0	0	0	0	0	0	0	0	0	0	0	0	0	0
mzspec:MSV000098638:peak/mzML/Baby_formula_Comm7_2.mzML	0	0	0	1	0	0	0	0	0	0	0	0	0	0	0	0	0	0	0	0	0	0	0	0	0	0	0	0	0	0	0	0	0	0	0	0	0	0	0	0	0	0	0	0	0	0	0	0	0
mzspec:MSV000098638:ccms_peak/mzML/Baby_formula_Comm7_2.mzML	0	0	0	1	0	0	0	0	0	0	0	0	0	0	0	0	0	0	0	0	0	0	0	0	0	0	0	0	0	0	0	0	0	0	0	0	0	0	0	0	0	0	0	0	0	0	0	0	0
mzspec:MSV000094859:peak/DOM/DOM_mzML/DD_LY_P1_BR09_DOM.mzML	0	0	0	1	0	0	0	0	0	0	0	0	0	0	0	0	0	0	0	0	0	0	0	0	0	0	0	0	0	0	0	0	0	0	0	0	0	0	0	0	0	0	0	0	0	0	0	0	0
mzspec:MSV000098525:updates/2025-07-22_hgouda_f933647b/peak/rerun/mzML/Baby_formula_Comm7_2.mzML	0	0	0	1	0	0	0	0	0	0	0	0	0	0	0	0	0	0	0	0	0	0	0	0	0	0	0	0	0	0	0	0	0	0	0	0	0	0	0	0	0	0	0	0	0	0	0	0	0
mzspec:MSV000095905:peak/Set1_mzML/MCMK_RTE2023_Exploris240_699_R1.mzML	0	0	0	1	0	0	0	0	0	0	0	0	0	0	0	0	0	0	0	0	0	0	0	0	0	0	0	0	0	0	0	0	0	0	0	0	0	0	0	0	0	0	0	0	0	0	0	0	0
mzspec:MSV000089848:ccms_peak/Round 3/20210712_lkc6464_MGx_H20190756_FungalCrudeExtract_NRRL5920_Rice_1.mzML	0	0	0	1	0	0	0	0	0	0	0	0	0	0	0	0	0	0	0	0	0	0	0	0	0	0	0	0	0	0	0	0	0	0	0	0	0	0	0	0	0	0	0	0	0	0	0	0	0
mzspec:MSV000095478:peak/Positive mode mzML/MN84.mzML	0	0	0	1	0	0	0	0	0	0	0	0	0	0	0	0	0	0	0	0	0	0	0	0	0	0	0	0	0	0	0	0	0	0	0	0	0	0	0	0	0	0	0	0	0	0	0	0	0
mzspec:MSV000095478:peak/Positive mode mzML/MN92.mzML	0	0	0	1	0	0	0	0	0	0	0	0	0	0	0	0	0	0	0	0	0	0	0	0	0	0	0	0	0	0	0	0	0	0	0	0	0	0	0	0	0	0	0	0	0	0	0	0	0
mzspec:MSV000096470:peak/mzML/T2-BL-R7.mzML	0	0	0	1	0	0	0	0	0	0	0	0	0	0	0	0	0	0	0	0	0	0	0	0	0	0	0	0	0	0	0	0	0	0	0	0	0	0	0	0	0	0	0	0	0	0	0	0	0
mzspec:MSV000095620:peak/mzML/EB13BSD2_S.mzML	0	0	0	1	0	0	0	0	0	0	0	0	0	0	0	0	0	0	0	0	0	0	0	0	0	0	0	0	0	0	0	0	0	0	0	0	0	0	0	0	0	0	0	0	0	0	0	0	0
mzspec:MSV000089848:ccms_peak/Round 3/20210712_lkc6464_MGx_H20190756_FungalCrudeExtract_ATCC_A_brassicola_Rice.mzML	0	0	0	1	0	0	0	0	0	0	0	0	0	0	0	0	0	0	0	0	0	0	0	0	0	0	0	0	0	0	0	0	0	0	0	0	0	0	0	0	0	0	0	0	0	0	0	0	0
mzspec:MSV000095905:peak/Set6_mzML/MCMK_RTE2023_Exploris240_708_R2.mzML	0	0	0	1	0	0	0	0	0	0	0	0	0	0	0	0	0	0	0	0	0	0	0	0	0	0	0	0	0	0	0	0	0	0	0	0	0	0	0	0	0	0	0	0	0	0	0	0	0
mzspec:MSV000087685:ccms_peak/raw/PLT2_H8.mzML	0	0	0	1	0	0	0	0	0	0	0	0	0	0	0	0	0	0	0	0	0	0	0	0	0	0	0	0	0	0	0	0	0	0	0	0	0	0	0	0	0	0	0	0	0	0	0	0	0
mzspec:MSV000087685:peak/mzML/PLT2_H8.mzML	0	0	0	1	0	0	0	0	0	0	0	0	0	0	0	0	0	0	0	0	0	0	0	0	0	0	0	0	0	0	0	0	0	0	0	0	0	0	0	0	0	0	0	0	0	0	0	0	0
mzspec:MSV000094859:peak/Detritus/Detritus_mzML/DD_LY_P1_BR13_D.mzML	0	0	0	1	0	0	0	0	0	0	0	0	0	0	0	0	0	0	0	0	0	0	0	0	0	0	0	0	0	0	0	0	0	0	0	0	0	0	0	0	0	0	0	0	0	0	0	0	0
mzspec:MSV000086830:ccms_peak/raw/PLT5_F10.mzML	0	0	0	1	0	0	0	0	0	0	0	0	0	0	0	0	0	0	0	0	0	0	0	0	0	0	0	0	0	0	0	0	0	0	0	0	0	0	0	0	0	0	0	0	0	0	0	0	0
mzspec:MSV000087854:peak/mzML/275.mzML	0	0	0	1	0	0	0	0	0	0	0	0	0	0	0	0	0	0	0	0	0	0	0	0	0	0	0	0	0	0	0	0	0	0	0	0	0	0	0	0	0	0	0	0	0	0	0	0	0
mzspec:ST002077:Pttime/20190429_JJ_VB_BioSFA_Pttime_1_QE144_Ag68377-924_USHXG01160_POS_MSMS-v2_26_exudate-12d_2_IR01_NA_067.mzML	0	0	0	1	0	0	0	0	0	0	0	0	0	0	0	0	0	0	0	0	0	0	0	0	0	0	0	0	0	0	0	0	0	0	0	0	0	0	0	0	0	0	0	0	0	0	0	0	0
mzspec:MSV000081676:ccms_peak/data_mzxml/Samples/G79494_1x_10ul_RF8_01_19883.mzML	0	0	0	1	0	0	0	0	0	0	0	0	0	0	0	0	0	0	0	0	0	0	0	0	0	0	0	0	0	0	0	0	0	0	0	0	0	0	0	0	0	0	0	0	0	0	0	0	0
mzspec:MSV000084900:ccms_peak/Global_Foodomics_composite_data_2020/MSV000083010_core/G79494_1x_10ul_RF8_01_19883.mzML	0	0	0	1	0	0	0	0	0	0	0	0	0	0	0	0	0	0	0	0	0	0	0	0	0	0	0	0	0	0	0	0	0	0	0	0	0	0	0	0	0	0	0	0	0	0	0	0	0
mzspec:MSV000090696:peak/mzML/Tray_5_P_245.mzML	0	0	0	1	0	0	0	0	0	0	0	0	0	0	0	0	0	0	0	0	0	0	0	0	0	0	0	0	0	0	0	0	0	0	0	0	0	0	0	0	0	0	0	0	0	0	0	0	0
mzspec:MSV000094859:peak/DOM/DOM_mzML/DD_CW_P3_BR01_DOM.mzML	0	0	0	1	0	0	0	0	0	0	0	0	0	0	0	0	0	0	0	0	0	0	0	0	0	0	0	0	0	0	0	0	0	0	0	0	0	0	0	0	0	0	0	0	0	0	0	0	0
mzspec:MSV000086926:peak/DOM_mzML/20200222_DOM_Holl_RW_1.mzML	0	0	0	1	0	0	0	0	0	0	0	0	0	0	0	0	0	0	0	0	0	0	0	0	0	0	0	0	0	0	0	0	0	0	0	0	0	0	0	0	0	0	0	0	0	0	0	0	0
mzspec:MSV000086926:ccms_peak/DOM_mzML/20200222_DOM_Holl_RW_1.mzML	0	0	0	1	0	0	0	0	0	0	0	0	0	0	0	0	0	0	0	0	0	0	0	0	0	0	0	0	0	0	0	0	0	0	0	0	0	0	0	0	0	0	0	0	0	0	0	0	0
mzspec:MSV000082074:ccms_peak/Samples/G79494_1x_10ul_RF8_01_19883.mzML	0	0	0	1	0	0	0	0	0	0	0	0	0	0	0	0	0	0	0	0	0	0	0	0	0	0	0	0	0	0	0	0	0	0	0	0	0	0	0	0	0	0	0	0	0	0	0	0	0
mzspec:MSV000095734:peak/mzML/OLIN_1339.mzML	0	0	0	1	0	0	0	0	0	0	0	0	0	0	0	0	0	0	0	0	0	0	0	0	0	0	0	0	0	0	0	0	0	0	0	0	0	0	0	0	0	0	0	0	0	0	0	0	0
mzspec:MSV000093272:raw/20180918_KBL_TM_HILICZ_Lakes_Geodes-Mendota/rawdata/20180918_KBL_TM_Lakes_GEODES_All3_QE-HF_HILICZ-VF1_USHXG01161_POS_MSMS_14_GEO-SP-12-UF_1_Rg70to1050-CE102040-0-4-S1_Run57.mzML	0	0	0	1	0	0	0	0	0	0	0	0	0	0	0	0	0	0	0	0	0	0	0	0	0	0	0	0	0	0	0	0	0	0	0	0	0	0	0	0	0	0	0	0	0	0	0	0	0
mzspec:MSV000087006:peak/pos_mzML/20200222_DOM_Holl_RW_1.mzML	0	0	0	1	0	0	0	0	0	0	0	0	0	0	0	0	0	0	0	0	0	0	0	0	0	0	0	0	0	0	0	0	0	0	0	0	0	0	0	0	0	0	0	0	0	0	0	0	0
mzspec:MSV000083010:ccms_peak/Samples/G79494_1x_10ul_RF8_01_19883.mzML	0	0	0	1	0	0	0	0	0	0	0	0	0	0	0	0	0	0	0	0	0	0	0	0	0	0	0	0	0	0	0	0	0	0	0	0	0	0	0	0	0	0	0	0	0	0	0	0	0
mzspec:MSV000087685:peak/mzML/PLT2_F8.mzML	0	0	0	1	0	0	0	0	0	0	0	0	0	0	0	0	0	0	0	0	0	0	0	0	0	0	0	0	0	0	0	0	0	0	0	0	0	0	0	0	0	0	0	0	0	0	0	0	0
mzspec:MSV000087685:ccms_peak/raw/PLT2_F8.mzML	0	0	0	1	0	0	0	0	0	0	0	0	0	0	0	0	0	0	0	0	0	0	0	0	0	0	0	0	0	0	0	0	0	0	0	0	0	0	0	0	0	0	0	0	0	0	0	0	0
mzspec:MSV000087006:peak/pos_mzML/20200310_DOM_Holl_RW_1.mzML	0	0	0	1	0	0	0	0	0	0	0	0	0	0	0	0	0	0	0	0	0	0	0	0	0	0	0	0	0	0	0	0	0	0	0	0	0	0	0	0	0	0	0	0	0	0	0	0	0
mzspec:MSV000082662:ccms_peak/raw/Fo-2.mzML	0	0	0	1	0	0	0	0	0	0	0	0	0	0	0	0	0	0	0	0	0	0	0	0	0	0	0	0	0	0	0	0	0	0	0	0	0	0	0	0	0	0	0	0	0	0	0	0	0
mzspec:MSV000089287:ccms_peak/147_MT_Eco51.mzML	0	0	0	1	0	0	0	0	0	0	0	0	0	0	0	0	0	0	0	0	0	0	0	0	0	0	0	0	0	0	0	0	0	0	0	0	0	0	0	0	0	0	0	0	0	0	0	0	0
mzspec:MSV000083320:ccms_peak/data/99315.mzML	0	0	0	1	0	0	0	0	0	0	0	0	0	0	0	0	0	0	0	0	0	0	0	0	0	0	0	0	0	0	0	0	0	0	0	0	0	0	0	0	0	0	0	0	0	0	0	0	0
mzspec:MSV000083183:ccms_peak/raw/Bsub4_16.mzML	0	0	0	1	0	0	0	0	0	0	0	0	0	0	0	0	0	0	0	0	0	0	0	0	0	0	0	0	0	0	0	0	0	0	0	0	0	0	0	0	0	0	0	0	0	0	0	0	0
mzspec:MSV000083183:ccms_peak/raw/Bsub4_43.mzML	0	0	0	1	0	0	0	0	0	0	0	0	0	0	0	0	0	0	0	0	0	0	0	0	0	0	0	0	0	0	0	0	0	0	0	0	0	0	0	0	0	0	0	0	0	0	0	0	0
mzspec:MSV000085071:ccms_peak/Mushrooms_POS_P1_mzXML/P1_C6_GC6_01_52860.mzML	0	0	0	1	0	0	0	0	0	0	0	0	0	0	0	0	0	0	0	0	0	0	0	0	0	0	0	0	0	0	0	0	0	0	0	0	0	0	0	0	0	0	0	0	0	0	0	0	0
mzspec:MSV000085071:ccms_peak/Mushrooms_POS_P1_mzXML/P1_H8_GH8_01_52928.mzML	0	0	0	1	0	0	0	0	0	0	0	0	0	0	0	0	0	0	0	0	0	0	0	0	0	0	0	0	0	0	0	0	0	0	0	0	0	0	0	0	0	0	0	0	0	0	0	0	0
mzspec:MSV000085071:ccms_peak/Mushrooms_POS_P2_mzXML/P2_A6_BA6_01_52944.mzML	0	0	0	1	0	0	0	0	0	0	0	0	0	0	0	0	0	0	0	0	0	0	0	0	0	0	0	0	0	0	0	0	0	0	0	0	0	0	0	0	0	0	0	0	0	0	0	0	0
mzspec:MSV000085071:ccms_peak/Mushrooms_POS_P1_mzXML/P1_B11_GB11_01_52852.mzML	0	0	0	1	0	0	0	0	0	0	0	0	0	0	0	0	0	0	0	0	0	0	0	0	0	0	0	0	0	0	0	0	0	0	0	0	0	0	0	0	0	0	0	0	0	0	0	0	0
mzspec:MSV000085071:ccms_peak/Mushrooms_POS_P2_mzXML/P2_C2_BC2_01_52966.mzML	0	0	0	1	0	0	0	0	0	0	0	0	0	0	0	0	0	0	0	0	0	0	0	0	0	0	0	0	0	0	0	0	0	0	0	0	0	0	0	0	0	0	0	0	0	0	0	0	0
mzspec:MSV000085071:ccms_peak/Mushrooms_POS_P1_mzXML/P1_G9_GG9_01_52916.mzML	0	0	0	1	0	0	0	0	0	0	0	0	0	0	0	0	0	0	0	0	0	0	0	0	0	0	0	0	0	0	0	0	0	0	0	0	0	0	0	0	0	0	0	0	0	0	0	0	0
mzspec:MSV000085071:ccms_peak/Mushrooms_POS_P1_mzXML/P1_D4_GD4_01_52871.mzML	0	0	0	1	0	0	0	0	0	0	0	0	0	0	0	0	0	0	0	0	0	0	0	0	0	0	0	0	0	0	0	0	0	0	0	0	0	0	0	0	0	0	0	0	0	0	0	0	0
mzspec:MSV000085071:ccms_peak/Mushrooms_POS_P1_mzXML/P1_C3_GC3_01_52857.mzML	0	0	0	1	0	0	0	0	0	0	0	0	0	0	0	0	0	0	0	0	0	0	0	0	0	0	0	0	0	0	0	0	0	0	0	0	0	0	0	0	0	0	0	0	0	0	0	0	0
mzspec:MSV000085071:ccms_peak/Mushrooms_POS_P1_mzXML/P1_F5_GF5_01_52899.mzML	0	0	0	1	0	0	0	0	0	0	0	0	0	0	0	0	0	0	0	0	0	0	0	0	0	0	0	0	0	0	0	0	0	0	0	0	0	0	0	0	0	0	0	0	0	0	0	0	0
mzspec:MSV000085852:ccms_peak/Samples_raw/CCE2019_67.mzML	0	0	0	1	0	0	0	0	0	0	0	0	0	0	0	0	0	0	0	0	0	0	0	0	0	0	0	0	0	0	0	0	0	0	0	0	0	0	0	0	0	0	0	0	0	0	0	0	0
mzspec:MSV000083183:ccms_peak/raw/Bsub4_37.mzML	0	0	0	1	0	0	0	0	0	0	0	0	0	0	0	0	0	0	0	0	0	0	0	0	0	0	0	0	0	0	0	0	0	0	0	0	0	0	0	0	0	0	0	0	0	0	0	0	0
mzspec:MSV000083183:ccms_peak/raw/Bsub4_28.mzML	0	0	0	1	0	0	0	0	0	0	0	0	0	0	0	0	0	0	0	0	0	0	0	0	0	0	0	0	0	0	0	0	0	0	0	0	0	0	0	0	0	0	0	0	0	0	0	0	0
mzspec:MSV000083372:ccms_peak/raw/ARMS_Sym_4_1.mzML	0	0	0	1	0	0	0	0	0	0	0	0	0	0	0	0	0	0	0	0	0	0	0	0	0	0	0	0	0	0	0	0	0	0	0	0	0	0	0	0	0	0	0	0	0	0	0	0	0
mzspec:MSV000082083:ccms_peak/RR_raw/raw/Mo_2017_DOM_284.mzML	0	0	0	1	0	0	0	0	0	0	0	0	0	0	0	0	0	0	0	0	0	0	0	0	0	0	0	0	0	0	0	0	0	0	0	0	0	0	0	0	0	0	0	0	0	0	0	0	0
mzspec:MSV000085843:ccms_peak/raw/XA_DOM_45.mzML	0	0	0	1	0	0	0	0	0	0	0	0	0	0	0	0	0	0	0	0	0	0	0	0	0	0	0	0	0	0	0	0	0	0	0	0	0	0	0	0	0	0	0	0	0	0	0	0	0
mzspec:MSV000085480:raw/190627_Irina_OMZ_ETNP18_Exp2/mzML/ETNP18_Experiments_114.mzML	0	0	0	1	0	0	0	0	0	0	0	0	0	0	0	0	0	0	0	0	0	0	0	0	0	0	0	0	0	0	0	0	0	0	0	0	0	0	0	0	0	0	0	0	0	0	0	0	0
mzspec:MSV000085480:ccms_peak/190627_Irina_OMZ_ETNP18_Exp2/ETNP18_Experiments_114.mzML	0	0	0	1	0	0	0	0	0	0	0	0	0	0	0	0	0	0	0	0	0	0	0	0	0	0	0	0	0	0	0	0	0	0	0	0	0	0	0	0	0	0	0	0	0	0	0	0	0
mzspec:ST002044:HILIC/ESIPOS/D88_POS.mzML	0	0	0	1	0	0	0	0	0	0	0	0	0	0	0	0	0	0	0	0	0	0	0	0	0	0	0	0	0	0	0	0	0	0	0	0	0	0	0	0	0	0	0	0	0	0	0	0	0
mzspec:MSV000083183:ccms_peak/raw/Bsub4_18.mzML	0	0	0	1	0	0	0	0	0	0	0	0	0	0	0	0	0	0	0	0	0	0	0	0	0	0	0	0	0	0	0	0	0	0	0	0	0	0	0	0	0	0	0	0	0	0	0	0	0
mzspec:MSV000083183:ccms_peak/raw/Bsub4_36.mzML	0	0	0	1	0	0	0	0	0	0	0	0	0	0	0	0	0	0	0	0	0	0	0	0	0	0	0	0	0	0	0	0	0	0	0	0	0	0	0	0	0	0	0	0	0	0	0	0	0
mzspec:MSV000089287:peak/137_MT_Eco41.mzML	0	0	0	1	0	0	0	0	0	0	0	0	0	0	0	0	0	0	0	0	0	0	0	0	0	0	0	0	0	0	0	0	0	0	0	0	0	0	0	0	0	0	0	0	0	0	0	0	0
mzspec:MSV000089287:peak/130_MT_Eco34.mzML	0	0	0	1	0	0	0	0	0	0	0	0	0	0	0	0	0	0	0	0	0	0	0	0	0	0	0	0	0	0	0	0	0	0	0	0	0	0	0	0	0	0	0	0	0	0	0	0	0
mzspec:MSV000089287:ccms_peak/137_MT_Eco41.mzML	0	0	0	1	0	0	0	0	0	0	0	0	0	0	0	0	0	0	0	0	0	0	0	0	0	0	0	0	0	0	0	0	0	0	0	0	0	0	0	0	0	0	0	0	0	0	0	0	0
mzspec:MSV000085480:raw/190627_Irina_OMZ_ETNP18_Exp2/mzML/ETNP18_Experiments_138.mzML	0	0	0	1	0	0	0	0	0	0	0	0	0	0	0	0	0	0	0	0	0	0	0	0	0	0	0	0	0	0	0	0	0	0	0	0	0	0	0	0	0	0	0	0	0	0	0	0	0
mzspec:MSV000085480:ccms_peak/190627_Irina_OMZ_ETNP18_Exp2/ETNP18_Experiments_138.mzML	0	0	0	1	0	0	0	0	0	0	0	0	0	0	0	0	0	0	0	0	0	0	0	0	0	0	0	0	0	0	0	0	0	0	0	0	0	0	0	0	0	0	0	0	0	0	0	0	0
mzspec:MSV000085129:peak/mzMLs_2/02483_Pl_5.mzML	0	0	0	1	0	0	0	0	0	0	0	0	0	0	0	0	0	0	0	0	0	0	0	0	0	0	0	0	0	0	0	0	0	0	0	0	0	0	0	0	0	0	0	0	0	0	0	0	0
mzspec:MSV000085129:ccms_peak/mzMLs_2/02483_Pl_5.mzML	0	0	0	1	0	0	0	0	0	0	0	0	0	0	0	0	0	0	0	0	0	0	0	0	0	0	0	0	0	0	0	0	0	0	0	0	0	0	0	0	0	0	0	0	0	0	0	0	0
mzspec:MSV000085843:ccms_peak/raw/XA_Salty_7.mzML	0	0	0	1	0	0	0	0	0	0	0	0	0	0	0	0	0	0	0	0	0	0	0	0	0	0	0	0	0	0	0	0	0	0	0	0	0	0	0	0	0	0	0	0	0	0	0	0	0
mzspec:MSV000083049:ccms_peak/mzxml files/F4_RA5_01_38572.mzML	0	0	0	1	0	0	0	0	0	0	0	0	0	0	0	0	0	0	0	0	0	0	0	0	0	0	0	0	0	0	0	0	0	0	0	0	0	0	0	0	0	0	0	0	0	0	0	0	0
mzspec:MSV000085480:raw/190627_Irina_OMZ_ETNP18/mzML/ETNP18_Experiments_148.mzML	0	0	0	1	0	0	0	0	0	0	0	0	0	0	0	0	0	0	0	0	0	0	0	0	0	0	0	0	0	0	0	0	0	0	0	0	0	0	0	0	0	0	0	0	0	0	0	0	0
mzspec:MSV000085480:raw/190627_Irina_OMZ_ETNP18_Exp2/mzML/ETNP18_Experiments_122.mzML	0	0	0	1	0	0	0	0	0	0	0	0	0	0	0	0	0	0	0	0	0	0	0	0	0	0	0	0	0	0	0	0	0	0	0	0	0	0	0	0	0	0	0	0	0	0	0	0	0
mzspec:MSV000085480:ccms_peak/190627_Irina_OMZ_ETNP18_Exp2/Blank_out2.mzML	0	0	0	1	0	0	0	0	0	0	0	0	0	0	0	0	0	0	0	0	0	0	0	0	0	0	0	0	0	0	0	0	0	0	0	0	0	0	0	0	0	0	0	0	0	0	0	0	0
mzspec:MSV000085480:ccms_peak/190627_Irina_OMZ_ETNP18/ETNP18_Experiments_148.mzML	0	0	0	1	0	0	0	0	0	0	0	0	0	0	0	0	0	0	0	0	0	0	0	0	0	0	0	0	0	0	0	0	0	0	0	0	0	0	0	0	0	0	0	0	0	0	0	0	0
mzspec:MSV000085480:ccms_peak/190627_Irina_OMZ_ETNP18_Exp2/ETNP18_Experiments_122.mzML	0	0	0	1	0	0	0	0	0	0	0	0	0	0	0	0	0	0	0	0	0	0	0	0	0	0	0	0	0	0	0	0	0	0	0	0	0	0	0	0	0	0	0	0	0	0	0	0	0
mzspec:MSV000081456:peak/Files/353Tb4_170805085436.mzML	0	0	0	1	0	0	0	0	0	0	0	0	0	0	0	0	0	0	0	0	0	0	0	0	0	0	0	0	0	0	0	0	0	0	0	0	0	0	0	0	0	0	0	0	0	0	0	0	0
mzspec:MSV000081456:ccms_peak/Files/353Tb4_170805085436.mzML	0	0	0	1	0	0	0	0	0	0	0	0	0	0	0	0	0	0	0	0	0	0	0	0	0	0	0	0	0	0	0	0	0	0	0	0	0	0	0	0	0	0	0	0	0	0	0	0	0
mzspec:MSV000087377:peak/MS POS - Polar extract - A. subrufescens ABL 1901 Field - mzXML/MS_POS_Polar_1901C_2_1-10_01_20944.d.mzXML	0	0	0	1	0	0	0	0	0	0	0	0	0	0	0	0	0	0	0	0	0	0	0	0	0	0	0	0	0	0	0	0	0	0	0	0	0	0	0	0	0	0	0	0	0	0	0	0	0
mzspec:MSV000083396:peak/1901_fungal_symbiont_confirmation_inclusion_list_mzML/H_Fungal_filtrate_24h_P1G1.mzML	0	0	0	1	0	0	0	0	0	0	0	0	0	0	0	0	0	0	0	0	0	0	0	0	0	0	0	0	0	0	0	0	0	0	0	0	0	0	0	0	0	0	0	0	0	0	0	0	0
mzspec:MSV000091520:ccms_peak/Samples/14HM2177.mzML	0	0	0	1	0	0	0	0	0	0	0	0	0	0	0	0	0	0	0	0	0	0	0	0	0	0	0	0	0	0	0	0	0	0	0	0	0	0	0	0	0	0	0	0	0	0	0	0	0
mzspec:MSV000091520:peak/Samples_mzML/14HM2177.mzML	0	0	0	1	0	0	0	0	0	0	0	0	0	0	0	0	0	0	0	0	0	0	0	0	0	0	0	0	0	0	0	0	0	0	0	0	0	0	0	0	0	0	0	0	0	0	0	0	0
mzspec:MSV000097131:updates/2025-02-26_ipmohanty_46275b6a/peak/mzML/BAXplate23_D10.mzML	0	0	0	1	0	0	0	0	0	0	0	0	0	0	0	0	0	0	0	0	0	0	0	0	0	0	0	0	0	0	0	0	0	0	0	0	0	0	0	0	0	0	0	0	0	0	0	0	0
mzspec:MSV000083049:ccms_peak/mzxml files/G4_GC12_01_38522.mzML	0	0	0	1	0	0	0	0	0	0	0	0	0	0	0	0	0	0	0	0	0	0	0	0	0	0	0	0	0	0	0	0	0	0	0	0	0	0	0	0	0	0	0	0	0	0	0	0	0
mzspec:MSV000083010:ccms_peak/Samples/G72754_10x_BE3_01_17836.mzML	0	0	0	1	0	0	0	0	0	0	0	0	0	0	0	0	0	0	0	0	0	0	0	0	0	0	0	0	0	0	0	0	0	0	0	0	0	0	0	0	0	0	0	0	0	0	0	0	0
mzspec:MSV000081456:ccms_peak/Files/146Tb1_170805064444.mzML	0	0	0	1	0	0	0	0	0	0	0	0	0	0	0	0	0	0	0	0	0	0	0	0	0	0	0	0	0	0	0	0	0	0	0	0	0	0	0	0	0	0	0	0	0	0	0	0	0
mzspec:MSV000081456:peak/Files/353Tb5_170805090901.mzML	0	0	0	1	0	0	0	0	0	0	0	0	0	0	0	0	0	0	0	0	0	0	0	0	0	0	0	0	0	0	0	0	0	0	0	0	0	0	0	0	0	0	0	0	0	0	0	0	0
mzspec:MSV000081456:ccms_peak/Files/353Tb5_170805090901.mzML	0	0	0	1	0	0	0	0	0	0	0	0	0	0	0	0	0	0	0	0	0	0	0	0	0	0	0	0	0	0	0	0	0	0	0	0	0	0	0	0	0	0	0	0	0	0	0	0	0
mzspec:MSV000081456:peak/Files/146Tb1_170805064444.mzML	0	0	0	1	0	0	0	0	0	0	0	0	0	0	0	0	0	0	0	0	0	0	0	0	0	0	0	0	0	0	0	0	0	0	0	0	0	0	0	0	0	0	0	0	0	0	0	0	0
mzspec:MSV000082074:ccms_peak/Samples/G72754_10x_BE3_01_17836.mzML	0	0	0	1	0	0	0	0	0	0	0	0	0	0	0	0	0	0	0	0	0	0	0	0	0	0	0	0	0	0	0	0	0	0	0	0	0	0	0	0	0	0	0	0	0	0	0	0	0
mzspec:ST001861:20190525_Indranil_pos_spme_meta7_3.mzML	0	0	0	1	0	0	0	0	0	0	0	0	0	0	0	0	0	0	0	0	0	0	0	0	0	0	0	0	0	0	0	0	0	0	0	0	0	0	0	0	0	0	0	0	0	0	0	0	0
mzspec:MSV000084900:ccms_peak/Global_Foodomics_composite_data_2020/MSV000083010_core/G72754_10x_BE3_01_17836.mzML	0	0	0	1	0	0	0	0	0	0	0	0	0	0	0	0	0	0	0	0	0	0	0	0	0	0	0	0	0	0	0	0	0	0	0	0	0	0	0	0	0	0	0	0	0	0	0	0	0
mzspec:MSV000094859:peak/DOM/DOM_mzML/DD_EH_P3_BR02_DOM.mzML	0	0	0	1	0	0	0	0	0	0	0	0	0	0	0	0	0	0	0	0	0	0	0	0	0	0	0	0	0	0	0	0	0	0	0	0	0	0	0	0	0	0	0	0	0	0	0	0	0
mzspec:MSV000081463:raw/mzML Positive/J_Fungal_mycelia_24h.mzML	0	0	0	1	0	0	0	0	0	0	0	0	0	0	0	0	0	0	0	0	0	0	0	0	0	0	0	0	0	0	0	0	0	0	0	0	0	0	0	0	0	0	0	0	0	0	0	0	0
mzspec:MSV000081463:ccms_peak/mzML Positive/J_Fungal_mycelia_24h.mzML	0	0	0	1	0	0	0	0	0	0	0	0	0	0	0	0	0	0	0	0	0	0	0	0	0	0	0	0	0	0	0	0	0	0	0	0	0	0	0	0	0	0	0	0	0	0	0	0	0
mzspec:MSV000081463:updates/2017-08-18_hnn002_86a99878/peak/mzML Positive/J_Fungal_mycelia_24h.mzML	0	0	0	1	0	0	0	0	0	0	0	0	0	0	0	0	0	0	0	0	0	0	0	0	0	0	0	0	0	0	0	0	0	0	0	0	0	0	0	0	0	0	0	0	0	0	0	0	0
mzspec:MSV000092571:peak/mzML/P1_C4_A23_4_CrF.mzML	0	0	0	1	0	0	0	0	0	0	0	0	0	0	0	0	0	0	0	0	0	0	0	0	0	0	0	0	0	0	0	0	0	0	0	0	0	0	0	0	0	0	0	0	0	0	0	0	0
mzspec:MSV000098191:peak/Plate4-mzML/Pooled_QC46.mzML	0	0	0	1	0	0	0	0	0	0	0	0	0	0	0	0	0	0	0	0	0	0	0	0	0	0	0	0	0	0	0	0	0	0	0	0	0	0	0	0	0	0	0	0	0	0	0	0	0
mzspec:MSV000083049:ccms_peak/mzxml files/F3_RB3_01_38580.mzML	0	0	0	1	0	0	0	0	0	0	0	0	0	0	0	0	0	0	0	0	0	0	0	0	0	0	0	0	0	0	0	0	0	0	0	0	0	0	0	0	0	0	0	0	0	0	0	0	0
mzspec:MSV000098257:peak/mzML/extr004_516.mzML	0	0	0	1	0	0	0	0	0	0	0	0	0	0	0	0	0	0	0	0	0	0	0	0	0	0	0	0	0	0	0	0	0	0	0	0	0	0	0	0	0	0	0	0	0	0	0	0	0
mzspec:MSV000080629:ccms_peak/mzXML/Sample/145.mzXML	0	0	0	1	0	0	0	0	0	0	0	0	0	0	0	0	0	0	0	0	0	0	0	0	0	0	0	0	0	0	0	0	0	0	0	0	0	0	0	0	0	0	0	0	0	0	0	0	0
mzspec:MSV000097688:peak/Plate4-mzML/Pooled_QC46.mzML	0	0	0	1	0	0	0	0	0	0	0	0	0	0	0	0	0	0	0	0	0	0	0	0	0	0	0	0	0	0	0	0	0	0	0	0	0	0	0	0	0	0	0	0	0	0	0	0	0
mzspec:MSV000098055:peak/mzML/98718.mzML	0	0	0	1	0	0	0	0	0	0	0	0	0	0	0	0	0	0	0	0	0	0	0	0	0	0	0	0	0	0	0	0	0	0	0	0	0	0	0	0	0	0	0	0	0	0	0	0	0
mzspec:MSV000092571:peak/mzML/P6_C8_A09_2_SuFat.mzML	0	0	0	1	0	0	0	0	0	0	0	0	0	0	0	0	0	0	0	0	0	0	0	0	0	0	0	0	0	0	0	0	0	0	0	0	0	0	0	0	0	0	0	0	0	0	0	0	0
mzspec:MSV000091568:peak/mzML_4/157E.mzML	0	0	0	1	0	0	0	0	0	0	0	0	0	0	0	0	0	0	0	0	0	0	0	0	0	0	0	0	0	0	0	0	0	0	0	0	0	0	0	0	0	0	0	0	0	0	0	0	0
mzspec:MSV000083014:peak/Samples/G96096_RC12_01_31495.mzXML	0	0	0	1	0	0	0	0	0	0	0	0	0	0	0	0	0	0	0	0	0	0	0	0	0	0	0	0	0	0	0	0	0	0	0	0	0	0	0	0	0	0	0	0	0	0	0	0	0
mzspec:MSV000098638:ccms_peak/mzML/Baby_formula_Comm1_1.mzML	0	0	0	1	0	0	0	0	0	0	0	0	0	0	0	0	0	0	0	0	0	0	0	0	0	0	0	0	0	0	0	0	0	0	0	0	0	0	0	0	0	0	0	0	0	0	0	0	0
mzspec:MSV000098638:peak/mzML/Baby_formula_Comm1_1.mzML	0	0	0	1	0	0	0	0	0	0	0	0	0	0	0	0	0	0	0	0	0	0	0	0	0	0	0	0	0	0	0	0	0	0	0	0	0	0	0	0	0	0	0	0	0	0	0	0	0
mzspec:MSV000090696:peak/mzML/Tray_5_P_224.mzML	0	0	0	1	0	0	0	0	0	0	0	0	0	0	0	0	0	0	0	0	0	0	0	0	0	0	0	0	0	0	0	0	0	0	0	0	0	0	0	0	0	0	0	0	0	0	0	0	0
mzspec:MSV000090696:peak/mzML/Tray1_P_56.mzML	0	0	0	1	0	0	0	0	0	0	0	0	0	0	0	0	0	0	0	0	0	0	0	0	0	0	0	0	0	0	0	0	0	0	0	0	0	0	0	0	0	0	0	0	0	0	0	0	0
mzspec:MSV000098257:peak/mzML/POOLQC_exu_11.mzML	0	0	0	1	0	0	0	0	0	0	0	0	0	0	0	0	0	0	0	0	0	0	0	0	0	0	0	0	0	0	0	0	0	0	0	0	0	0	0	0	0	0	0	0	0	0	0	0	0
mzspec:MSV000098525:updates/2025-07-22_hgouda_f933647b/peak/rerun/mzML/Baby_formula_Comm1_1.mzML	0	0	0	1	0	0	0	0	0	0	0	0	0	0	0	0	0	0	0	0	0	0	0	0	0	0	0	0	0	0	0	0	0	0	0	0	0	0	0	0	0	0	0	0	0	0	0	0	0
mzspec:MSV000092823:raw/ADCe00874.mzML	0	0	0	1	0	0	0	0	0	0	0	0	0	0	0	0	0	0	0	0	0	0	0	0	0	0	0	0	0	0	0	0	0	0	0	0	0	0	0	0	0	0	0	0	0	0	0	0	0
mzspec:MSV000084900:ccms_peak/Global_Foodomics_composite_data_2020/MSV000083014_course/G96096_RC12_01_31495.mzML	0	0	0	1	0	0	0	0	0	0	0	0	0	0	0	0	0	0	0	0	0	0	0	0	0	0	0	0	0	0	0	0	0	0	0	0	0	0	0	0	0	0	0	0	0	0	0	0	0
mzspec:MTBLS11656:FILES/DERIVED_FILES/pos/B-107.mzXML	0	0	0	1	0	0	0	0	0	0	0	0	0	0	0	0	0	0	0	0	0	0	0	0	0	0	0	0	0	0	0	0	0	0	0	0	0	0	0	0	0	0	0	0	0	0	0	0	0
mzspec:MSV000095905:peak/Set5_mzML/MCMK_RTE2023_Exploris240_442_R1.mzML	0	0	0	1	0	0	0	0	0	0	0	0	0	0	0	0	0	0	0	0	0	0	0	0	0	0	0	0	0	0	0	0	0	0	0	0	0	0	0	0	0	0	0	0	0	0	0	0	0
mzspec:MSV000092032:peak/mzML/BAXplate6_A10.mzML	0	0	0	1	0	0	0	0	0	0	0	0	0	0	0	0	0	0	0	0	0	0	0	0	0	0	0	0	0	0	0	0	0	0	0	0	0	0	0	0	0	0	0	0	0	0	0	0	0
mzspec:MSV000092032:ccms_peak/raw/BAXplate6_A10.mzML	0	0	0	1	0	0	0	0	0	0	0	0	0	0	0	0	0	0	0	0	0	0	0	0	0	0	0	0	0	0	0	0	0	0	0	0	0	0	0	0	0	0	0	0	0	0	0	0	0
mzspec:MSV000082387:ccms_peak/data_mzxml_yogurtp1/Samples/G96096_RC12_01_31495.mzML	0	0	0	1	0	0	0	0	0	0	0	0	0	0	0	0	0	0	0	0	0	0	0	0	0	0	0	0	0	0	0	0	0	0	0	0	0	0	0	0	0	0	0	0	0	0	0	0	0
mzspec:MSV000087854:peak/mzML/284.mzML	0	0	0	1	0	0	0	0	0	0	0	0	0	0	0	0	0	0	0	0	0	0	0	0	0	0	0	0	0	0	0	0	0	0	0	0	0	0	0	0	0	0	0	0	0	0	0	0	0
mzspec:MSV000095905:peak/Set1_mzML/MCMK_RTE2023_Exploris240_682_R1.mzML	0	0	0	1	0	0	0	0	0	0	0	0	0	0	0	0	0	0	0	0	0	0	0	0	0	0	0	0	0	0	0	0	0	0	0	0	0	0	0	0	0	0	0	0	0	0	0	0	0
mzspec:MSV000084900:ccms_peak/Global_Foodomics_composite_data_2020/MSV000083010_core/G79517_5x_10ul_RA3_01_20209.mzML	0	0	0	1	0	0	0	0	0	0	0	0	0	0	0	0	0	0	0	0	0	0	0	0	0	0	0	0	0	0	0	0	0	0	0	0	0	0	0	0	0	0	0	0	0	0	0	0	0
mzspec:MSV000095697:peak/mzML/AN2WDOC_PPL_009_POS_exp.mzML	0	0	0	1	0	0	0	0	0	0	0	0	0	0	0	0	0	0	0	0	0	0	0	0	0	0	0	0	0	0	0	0	0	0	0	0	0	0	0	0	0	0	0	0	0	0	0	0	0
mzspec:MSV000082074:ccms_peak/Samples/G79517_5x_10ul_RA3_01_20209.mzML	0	0	0	1	0	0	0	0	0	0	0	0	0	0	0	0	0	0	0	0	0	0	0	0	0	0	0	0	0	0	0	0	0	0	0	0	0	0	0	0	0	0	0	0	0	0	0	0	0
mzspec:MSV000098638:peak/mzML/Baby_formula_Comm4_2.mzML	0	0	0	1	0	0	0	0	0	0	0	0	0	0	0	0	0	0	0	0	0	0	0	0	0	0	0	0	0	0	0	0	0	0	0	0	0	0	0	0	0	0	0	0	0	0	0	0	0
mzspec:MSV000098638:ccms_peak/mzML/Baby_formula_Comm4_2.mzML	0	0	0	1	0	0	0	0	0	0	0	0	0	0	0	0	0	0	0	0	0	0	0	0	0	0	0	0	0	0	0	0	0	0	0	0	0	0	0	0	0	0	0	0	0	0	0	0	0
mzspec:MSV000083010:ccms_peak/Samples/G79517_5x_10ul_RA3_01_20209.mzML	0	0	0	1	0	0	0	0	0	0	0	0	0	0	0	0	0	0	0	0	0	0	0	0	0	0	0	0	0	0	0	0	0	0	0	0	0	0	0	0	0	0	0	0	0	0	0	0	0
mzspec:MSV000096796:peak/mzML/PoolQC_01_5uL.mzML	0	0	0	1	0	0	0	0	0	0	0	0	0	0	0	0	0	0	0	0	0	0	0	0	0	0	0	0	0	0	0	0	0	0	0	0	0	0	0	0	0	0	0	0	0	0	0	0	0
mzspec:MSV000081682:ccms_peak/data_mzxml/Samples_lowintensity/G79517_5x_10ul_RA3_01_20209.mzML	0	0	0	1	0	0	0	0	0	0	0	0	0	0	0	0	0	0	0	0	0	0	0	0	0	0	0	0	0	0	0	0	0	0	0	0	0	0	0	0	0	0	0	0	0	0	0	0	0
mzspec:MSV000098525:updates/2025-07-22_hgouda_f933647b/peak/rerun/mzML/Baby_formula_Comm4_2.mzML	0	0	0	1	0	0	0	0	0	0	0	0	0	0	0	0	0	0	0	0	0	0	0	0	0	0	0	0	0	0	0	0	0	0	0	0	0	0	0	0	0	0	0	0	0	0	0	0	0
mzspec:MSV000082387:ccms_peak/data_mzxml_yogurtp1/Samples/G95969_RC10_01_31493.mzML	0	0	0	1	0	0	0	0	0	0	0	0	0	0	0	0	0	0	0	0	0	0	0	0	0	0	0	0	0	0	0	0	0	0	0	0	0	0	0	0	0	0	0	0	0	0	0	0	0
mzspec:MSV000093742:peak/pos-pc18-peaklist/pos_inf_prog_9112_male_71_193_G_A7.mzXML	0	0	0	1	0	0	0	0	0	0	0	0	0	0	0	0	0	0	0	0	0	0	0	0	0	0	0	0	0	0	0	0	0	0	0	0	0	0	0	0	0	0	0	0	0	0	0	0	0
mzspec:MSV000092339:peak/MARS_F8.mzML	0	0	0	1	0	0	0	0	0	0	0	0	0	0	0	0	0	0	0	0	0	0	0	0	0	0	0	0	0	0	0	0	0	0	0	0	0	0	0	0	0	0	0	0	0	0	0	0	0
mzspec:MSV000098055:peak/mzML/10136.mzML	0	0	0	1	0	0	0	0	0	0	0	0	0	0	0	0	0	0	0	0	0	0	0	0	0	0	0	0	0	0	0	0	0	0	0	0	0	0	0	0	0	0	0	0	0	0	0	0	0
mzspec:MSV000095478:peak/Positive mode mzML/LD117.mzML	0	0	0	1	0	0	0	0	0	0	0	0	0	0	0	0	0	0	0	0	0	0	0	0	0	0	0	0	0	0	0	0	0	0	0	0	0	0	0	0	0	0	0	0	0	0	0	0	0
mzspec:MSV000084900:ccms_peak/Global_Foodomics_composite_data_2020/MSV000083014_course/G95969_RC10_01_31493.mzML	0	0	0	1	0	0	0	0	0	0	0	0	0	0	0	0	0	0	0	0	0	0	0	0	0	0	0	0	0	0	0	0	0	0	0	0	0	0	0	0	0	0	0	0	0	0	0	0	0
mzspec:MSV000098525:updates/2025-07-22_hgouda_f933647b/peak/rerun/mzML/Pooled_QC_18.mzML	0	0	0	1	0	0	0	0	0	0	0	0	0	0	0	0	0	0	0	0	0	0	0	0	0	0	0	0	0	0	0	0	0	0	0	0	0	0	0	0	0	0	0	0	0	0	0	0	0
mzspec:MSV000094668:peak/mzML/Sphingomonas3.mzML	0	0	0	1	0	0	0	0	0	0	0	0	0	0	0	0	0	0	0	0	0	0	0	0	0	0	0	0	0	0	0	0	0	0	0	0	0	0	0	0	0	0	0	0	0	0	0	0	0
mzspec:MSV000088371:ccms_peak/Positive_untargeted_batch1/FEP2062_2.mzML	0	0	0	1	0	0	0	0	0	0	0	0	0	0	0	0	0	0	0	0	0	0	0	0	0	0	0	0	0	0	0	0	0	0	0	0	0	0	0	0	0	0	0	0	0	0	0	0	0
mzspec:MSV000098638:ccms_peak/mzML/Pooled_QC_18.mzML	0	0	0	1	0	0	0	0	0	0	0	0	0	0	0	0	0	0	0	0	0	0	0	0	0	0	0	0	0	0	0	0	0	0	0	0	0	0	0	0	0	0	0	0	0	0	0	0	0
mzspec:MSV000098638:peak/mzML/Pooled_QC_18.mzML	0	0	0	1	0	0	0	0	0	0	0	0	0	0	0	0	0	0	0	0	0	0	0	0	0	0	0	0	0	0	0	0	0	0	0	0	0	0	0	0	0	0	0	0	0	0	0	0	0
mzspec:MSV000093742:peak/pos-pc18-peaklist/pos_inf_prog_7107_Male_58_267_R_A2.mzXML	0	0	0	1	0	0	0	0	0	0	0	0	0	0	0	0	0	0	0	0	0	0	0	0	0	0	0	0	0	0	0	0	0	0	0	0	0	0	0	0	0	0	0	0	0	0	0	0	0
mzspec:MSV000093742:peak/pos-pc18-peaklist/pos_QC_3.mzXML	0	0	0	1	0	0	0	0	0	0	0	0	0	0	0	0	0	0	0	0	0	0	0	0	0	0	0	0	0	0	0	0	0	0	0	0	0	0	0	0	0	0	0	0	0	0	0	0	0
mzspec:MSV000093742:peak/pos-pc18-peaklist/pos_inf_prog_8555_female_64_192_B_H3.mzXML	0	0	0	1	0	0	0	0	0	0	0	0	0	0	0	0	0	0	0	0	0	0	0	0	0	0	0	0	0	0	0	0	0	0	0	0	0	0	0	0	0	0	0	0	0	0	0	0	0
mzspec:MSV000090897:raw/mzml_files/20211028_AG_QZ_ECRP_HostBSC_20210301_Exp1_Ag683775-924_USHXG01601_POS_MSMS_4_Exud-monocult-AfterPP-BSC1-MSwBRexud_1__443.mzML	0	0	0	1	0	0	0	0	0	0	0	0	0	0	0	0	0	0	0	0	0	0	0	0	0	0	0	0	0	0	0	0	0	0	0	0	0	0	0	0	0	0	0	0	0	0	0	0	0
mzspec:MSV000095392:peak/EH23_GFF_039.mzML	0	0	0	1	0	0	0	0	0	0	0	0	0	0	0	0	0	0	0	0	0	0	0	0	0	0	0	0	0	0	0	0	0	0	0	0	0	0	0	0	0	0	0	0	0	0	0	0	0
mzspec:MSV000093742:peak/pos-pc18-peaklist/pos_inf_prog_9207_female_71_193_G_B1.mzXML	0	0	0	1	0	0	0	0	0	0	0	0	0	0	0	0	0	0	0	0	0	0	0	0	0	0	0	0	0	0	0	0	0	0	0	0	0	0	0	0	0	0	0	0	0	0	0	0	0
mzspec:MSV000093742:peak/pos-pc18-peaklist/pos_QC_5.mzXML	0	0	0	1	0	0	0	0	0	0	0	0	0	0	0	0	0	0	0	0	0	0	0	0	0	0	0	0	0	0	0	0	0	0	0	0	0	0	0	0	0	0	0	0	0	0	0	0	0
mzspec:MSV000094859:peak/DOM/DOM_mzML/DD_LY_P2_BR11_DOM.mzML	0	0	0	1	0	0	0	0	0	0	0	0	0	0	0	0	0	0	0	0	0	0	0	0	0	0	0	0	0	0	0	0	0	0	0	0	0	0	0	0	0	0	0	0	0	0	0	0	0
mzspec:MSV000095424:peak/mzml_positive/P2402_MHW_131.mzML	0	0	0	1	0	0	0	0	0	0	0	0	0	0	0	0	0	0	0	0	0	0	0	0	0	0	0	0	0	0	0	0	0	0	0	0	0	0	0	0	0	0	0	0	0	0	0	0	0
mzspec:MSV000087854:ccms_peak/173.mzML	0	0	0	1	0	0	0	0	0	0	0	0	0	0	0	0	0	0	0	0	0	0	0	0	0	0	0	0	0	0	0	0	0	0	0	0	0	0	0	0	0	0	0	0	0	0	0	0	0
mzspec:MSV000087854:ccms_peak/275.mzML	0	0	0	1	0	0	0	0	0	0	0	0	0	0	0	0	0	0	0	0	0	0	0	0	0	0	0	0	0	0	0	0	0	0	0	0	0	0	0	0	0	0	0	0	0	0	0	0	0
mzspec:MSV000087854:ccms_peak/279.mzML	0	0	0	1	0	0	0	0	0	0	0	0	0	0	0	0	0	0	0	0	0	0	0	0	0	0	0	0	0	0	0	0	0	0	0	0	0	0	0	0	0	0	0	0	0	0	0	0	0
mzspec:MSV000093742:peak/pos-pc18-peaklist/pos_inf_non_8066_male_53_192_B_E9.mzXML	0	0	0	1	0	0	0	0	0	0	0	0	0	0	0	0	0	0	0	0	0	0	0	0	0	0	0	0	0	0	0	0	0	0	0	0	0	0	0	0	0	0	0	0	0	0	0	0	0
mzspec:MSV000093742:peak/pos-pc18-peaklist/pos_inf_non_8030_Female_64_267_R_C9.mzXML	0	0	0	1	0	0	0	0	0	0	0	0	0	0	0	0	0	0	0	0	0	0	0	0	0	0	0	0	0	0	0	0	0	0	0	0	0	0	0	0	0	0	0	0	0	0	0	0	0
mzspec:MSV000096470:peak/mzML/T6-MP-R5.mzML	0	0	0	1	0	0	0	0	0	0	0	0	0	0	0	0	0	0	0	0	0	0	0	0	0	0	0	0	0	0	0	0	0	0	0	0	0	0	0	0	0	0	0	0	0	0	0	0	0
mzspec:MSV000090696:peak/mzML/Tray_5_P_237.mzML	0	0	0	1	0	0	0	0	0	0	0	0	0	0	0	0	0	0	0	0	0	0	0	0	0	0	0	0	0	0	0	0	0	0	0	0	0	0	0	0	0	0	0	0	0	0	0	0	0
mzspec:MSV000086926:peak/DOM_mzML/20200310_DOM_Holl_RW_1.mzML	0	0	0	1	0	0	0	0	0	0	0	0	0	0	0	0	0	0	0	0	0	0	0	0	0	0	0	0	0	0	0	0	0	0	0	0	0	0	0	0	0	0	0	0	0	0	0	0	0
mzspec:MSV000086926:ccms_peak/DOM_mzML/20200310_DOM_Holl_RW_1.mzML	0	0	0	1	0	0	0	0	0	0	0	0	0	0	0	0	0	0	0	0	0	0	0	0	0	0	0	0	0	0	0	0	0	0	0	0	0	0	0	0	0	0	0	0	0	0	0	0	0
mzspec:MSV000083010:ccms_peak/Samples/G79496_1x_10ul_RE4_01_19831.mzML	0	0	0	1	0	0	0	0	0	0	0	0	0	0	0	0	0	0	0	0	0	0	0	0	0	0	0	0	0	0	0	0	0	0	0	0	0	0	0	0	0	0	0	0	0	0	0	0	0
mzspec:MSV000082074:ccms_peak/Samples/G79496_1x_10ul_RE4_01_19831.mzML	0	0	0	1	0	0	0	0	0	0	0	0	0	0	0	0	0	0	0	0	0	0	0	0	0	0	0	0	0	0	0	0	0	0	0	0	0	0	0	0	0	0	0	0	0	0	0	0	0
mzspec:MSV000084900:ccms_peak/Global_Foodomics_composite_data_2020/MSV000083010_core/G79496_1x_10ul_RE4_01_19831.mzML	0	0	0	1	0	0	0	0	0	0	0	0	0	0	0	0	0	0	0	0	0	0	0	0	0	0	0	0	0	0	0	0	0	0	0	0	0	0	0	0	0	0	0	0	0	0	0	0	0
mzspec:MSV000093742:peak/pos-pc18-peaklist/pos_inf_prog_7965_male_44_192_B_D12.mzXML	0	0	0	1	0	0	0	0	0	0	0	0	0	0	0	0	0	0	0	0	0	0	0	0	0	0	0	0	0	0	0	0	0	0	0	0	0	0	0	0	0	0	0	0	0	0	0	0	0
mzspec:MSV000093742:peak/pos-pc18-peaklist/pos_inf_prog_10428_Female_62_267_R_A11.mzXML	0	0	0	1	0	0	0	0	0	0	0	0	0	0	0	0	0	0	0	0	0	0	0	0	0	0	0	0	0	0	0	0	0	0	0	0	0	0	0	0	0	0	0	0	0	0	0	0	0
mzspec:MSV000093742:peak/pos-pc18-peaklist/pos_QC_1.mzXML	0	0	0	1	0	0	0	0	0	0	0	0	0	0	0	0	0	0	0	0	0	0	0	0	0	0	0	0	0	0	0	0	0	0	0	0	0	0	0	0	0	0	0	0	0	0	0	0	0
mzspec:MSV000081676:ccms_peak/data_mzxml/Samples/G79496_1x_10ul_RE4_01_19831.mzML	0	0	0	1	0	0	0	0	0	0	0	0	0	0	0	0	0	0	0	0	0	0	0	0	0	0	0	0	0	0	0	0	0	0	0	0	0	0	0	0	0	0	0	0	0	0	0	0	0
mzspec:MSV000087459:peak/20210209_qc_2_pos.mzML	0	0	0	1	0	0	0	0	0	0	0	0	0	0	0	0	0	0	0	0	0	0	0	0	0	0	0	0	0	0	0	0	0	0	0	0	0	0	0	0	0	0	0	0	0	0	0	0	0
mzspec:MSV000087459:ccms_peak/20210209_qc_2_pos.mzML	0	0	0	1	0	0	0	0	0	0	0	0	0	0	0	0	0	0	0	0	0	0	0	0	0	0	0	0	0	0	0	0	0	0	0	0	0	0	0	0	0	0	0	0	0	0	0	0	0
mzspec:MSV000087459:ccms_peak/20210209_ctr_2_pos.mzML	0	0	0	1	0	0	0	0	0	0	0	0	0	0	0	0	0	0	0	0	0	0	0	0	0	0	0	0	0	0	0	0	0	0	0	0	0	0	0	0	0	0	0	0	0	0	0	0	0
mzspec:MSV000087685:peak/mzML/PLT2_G8.mzML	0	0	0	1	0	0	0	0	0	0	0	0	0	0	0	0	0	0	0	0	0	0	0	0	0	0	0	0	0	0	0	0	0	0	0	0	0	0	0	0	0	0	0	0	0	0	0	0	0
mzspec:MSV000087685:ccms_peak/raw/PLT2_G8.mzML	0	0	0	1	0	0	0	0	0	0	0	0	0	0	0	0	0	0	0	0	0	0	0	0	0	0	0	0	0	0	0	0	0	0	0	0	0	0	0	0	0	0	0	0	0	0	0	0	0
mzspec:MSV000096470:peak/mzML/T6-BL-R5.mzML	0	0	0	1	0	0	0	0	0	0	0	0	0	0	0	0	0	0	0	0	0	0	0	0	0	0	0	0	0	0	0	0	0	0	0	0	0	0	0	0	0	0	0	0	0	0	0	0	0
mzspec:MSV000096609:peak/NASTE_DOM_40oC_mzML/HIMB_2024_712_I_DOS_T3.mzML	0	0	0	1	0	0	0	0	0	0	0	0	0	0	0	0	0	0	0	0	0	0	0	0	0	0	0	0	0	0	0	0	0	0	0	0	0	0	0	0	0	0	0	0	0	0	0	0	0
mzspec:MSV000087854:peak/mzML/279.mzML	0	0	0	1	0	0	0	0	0	0	0	0	0	0	0	0	0	0	0	0	0	0	0	0	0	0	0	0	0	0	0	0	0	0	0	0	0	0	0	0	0	0	0	0	0	0	0	0	0
mzspec:MSV000087854:peak/mzML/139.mzML	0	0	0	1	0	0	0	0	0	0	0	0	0	0	0	0	0	0	0	0	0	0	0	0	0	0	0	0	0	0	0	0	0	0	0	0	0	0	0	0	0	0	0	0	0	0	0	0	0
mzspec:MSV000098584:peak/Bigelow_249.mzML	0	0	0	1	0	0	0	0	0	0	0	0	0	0	0	0	0	0	0	0	0	0	0	0	0	0	0	0	0	0	0	0	0	0	0	0	0	0	0	0	0	0	0	0	0	0	0	0	0
mzspec:MSV000083320:ccms_peak/data/99855.mzML	0	0	0	1	0	0	0	0	0	0	0	0	0	0	0	0	0	0	0	0	0	0	0	0	0	0	0	0	0	0	0	0	0	0	0	0	0	0	0	0	0	0	0	0	0	0	0	0	0
mzspec:MSV000096796:peak/mzML/PoolQC_01.mzML	0	0	0	1	0	0	0	0	0	0	0	0	0	0	0	0	0	0	0	0	0	0	0	0	0	0	0	0	0	0	0	0	0	0	0	0	0	0	0	0	0	0	0	0	0	0	0	0	0
mzspec:MSV000095905:peak/Set1_mzML/MCMK_RTE2023_Exploris240_695_R1.mzML	0	0	0	1	0	0	0	0	0	0	0	0	0	0	0	0	0	0	0	0	0	0	0	0	0	0	0	0	0	0	0	0	0	0	0	0	0	0	0	0	0	0	0	0	0	0	0	0	0
mzspec:MSV000093742:peak/pos-pc18-peaklist/pos_inf_prog_7029_Male_55_267_R_A1.mzXML	0	0	0	1	0	0	0	0	0	0	0	0	0	0	0	0	0	0	0	0	0	0	0	0	0	0	0	0	0	0	0	0	0	0	0	0	0	0	0	0	0	0	0	0	0	0	0	0	0
mzspec:MSV000093742:peak/pos-pc18-peaklist/pos_inf_non_8369_male_75_192_B_G4.mzXML	0	0	0	1	0	0	0	0	0	0	0	0	0	0	0	0	0	0	0	0	0	0	0	0	0	0	0	0	0	0	0	0	0	0	0	0	0	0	0	0	0	0	0	0	0	0	0	0	0
mzspec:MSV000096609:peak/NASTE_DOM_35oC_mzML/HIMB_2024_712_I_DOS_T3.mzML	0	0	0	1	0	0	0	0	0	0	0	0	0	0	0	0	0	0	0	0	0	0	0	0	0	0	0	0	0	0	0	0	0	0	0	0	0	0	0	0	0	0	0	0	0	0	0	0	0
mzspec:MSV000086830:peak/mzML/PLT6_B11.mzML	0	0	0	1	0	0	0	0	0	0	0	0	0	0	0	0	0	0	0	0	0	0	0	0	0	0	0	0	0	0	0	0	0	0	0	0	0	0	0	0	0	0	0	0	0	0	0	0	0
mzspec:MSV000086830:ccms_peak/raw/PLT6_B11.mzML	0	0	0	1	0	0	0	0	0	0	0	0	0	0	0	0	0	0	0	0	0	0	0	0	0	0	0	0	0	0	0	0	0	0	0	0	0	0	0	0	0	0	0	0	0	0	0	0	0
mzspec:MSV000087854:ccms_peak/274.mzML	0	0	0	1	0	0	0	0	0	0	0	0	0	0	0	0	0	0	0	0	0	0	0	0	0	0	0	0	0	0	0	0	0	0	0	0	0	0	0	0	0	0	0	0	0	0	0	0	0
mzspec:MSV000087854:peak/mzML/296.mzML	0	0	0	1	0	0	0	0	0	0	0	0	0	0	0	0	0	0	0	0	0	0	0	0	0	0	0	0	0	0	0	0	0	0	0	0	0	0	0	0	0	0	0	0	0	0	0	0	0
mzspec:MSV000087854:peak/mzML/173.mzML	0	0	0	1	0	0	0	0	0	0	0	0	0	0	0	0	0	0	0	0	0	0	0	0	0	0	0	0	0	0	0	0	0	0	0	0	0	0	0	0	0	0	0	0	0	0	0	0	0
mzspec:MSV000087854:peak/mzML/274.mzML	0	0	0	1	0	0	0	0	0	0	0	0	0	0	0	0	0	0	0	0	0	0	0	0	0	0	0	0	0	0	0	0	0	0	0	0	0	0	0	0	0	0	0	0	0	0	0	0	0
mzspec:MSV000087854:ccms_peak/296.mzML	0	0	0	1	0	0	0	0	0	0	0	0	0	0	0	0	0	0	0	0	0	0	0	0	0	0	0	0	0	0	0	0	0	0	0	0	0	0	0	0	0	0	0	0	0	0	0	0	0
mzspec:MSV000092571:peak/mzML/P1_B4_A20_3_CrF.mzML	0	0	0	1	0	0	0	0	0	0	0	0	0	0	0	0	0	0	0	0	0	0	0	0	0	0	0	0	0	0	0	0	0	0	0	0	0	0	0	0	0	0	0	0	0	0	0	0	0
mzspec:MSV000087006:peak/pos_mzML/20200222_DOM_Holl_RW_2.mzML	0	0	0	1	0	0	0	0	0	0	0	0	0	0	0	0	0	0	0	0	0	0	0	0	0	0	0	0	0	0	0	0	0	0	0	0	0	0	0	0	0	0	0	0	0	0	0	0	0
mzspec:MSV000086926:ccms_peak/DOM_mzML/20200222_DOM_Holl_RW_2.mzML	0	0	0	1	0	0	0	0	0	0	0	0	0	0	0	0	0	0	0	0	0	0	0	0	0	0	0	0	0	0	0	0	0	0	0	0	0	0	0	0	0	0	0	0	0	0	0	0	0
mzspec:MSV000086926:peak/DOM_mzML/20200222_DOM_Holl_RW_2.mzML	0	0	0	1	0	0	0	0	0	0	0	0	0	0	0	0	0	0	0	0	0	0	0	0	0	0	0	0	0	0	0	0	0	0	0	0	0	0	0	0	0	0	0	0	0	0	0	0	0
mzspec:MSV000096138:peak/mzML/12a_IPO_and_3610_cell.mzML	0	0	0	1	0	0	0	0	0	0	0	0	0	0	0	0	0	0	0	0	0	0	0	0	0	0	0	0	0	0	0	0	0	0	0	0	0	0	0	0	0	0	0	0	0	0	0	0	0
mzspec:MSV000096138:ccms_peak/raw/12a_IPO_and_3610_cell.mzML	0	0	0	1	0	0	0	0	0	0	0	0	0	0	0	0	0	0	0	0	0	0	0	0	0	0	0	0	0	0	0	0	0	0	0	0	0	0	0	0	0	0	0	0	0	0	0	0	0
mzspec:MSV000083183:ccms_peak/raw/Bsub4_7.mzML	0	0	0	1	0	0	0	0	0	0	0	0	0	0	0	0	0	0	0	0	0	0	0	0	0	0	0	0	0	0	0	0	0	0	0	0	0	0	0	0	0	0	0	0	0	0	0	0	0
mzspec:MSV000095905:peak/Set6_mzML/MCMK_RTE2023_Exploris240_713_R1.mzML	0	0	0	1	0	0	0	0	0	0	0	0	0	0	0	0	0	0	0	0	0	0	0	0	0	0	0	0	0	0	0	0	0	0	0	0	0	0	0	0	0	0	0	0	0	0	0	0	0
mzspec:MSV000095905:peak/Set6_mzML/MCMK_RTE2023_Exploris240_729_R2.mzML	0	0	0	1	0	0	0	0	0	0	0	0	0	0	0	0	0	0	0	0	0	0	0	0	0	0	0	0	0	0	0	0	0	0	0	0	0	0	0	0	0	0	0	0	0	0	0	0	0
mzspec:MSV000093742:peak/pos-pc18-peaklist/pos_inf_non_7756_female_59_192_B_C8.mzXML	0	0	0	1	0	0	0	0	0	0	0	0	0	0	0	0	0	0	0	0	0	0	0	0	0	0	0	0	0	0	0	0	0	0	0	0	0	0	0	0	0	0	0	0	0	0	0	0	0
mzspec:MSV000097963:peak/mzML/sample_246.mzML	0	0	0	1	0	0	0	0	0	0	0	0	0	0	0	0	0	0	0	0	0	0	0	0	0	0	0	0	0	0	0	0	0	0	0	0	0	0	0	0	0	0	0	0	0	0	0	0	0
mzspec:MSV000095702:peak/mzML/BP_014_F.mzML	0	0	0	1	0	0	0	0	0	0	0	0	0	0	0	0	0	0	0	0	0	0	0	0	0	0	0	0	0	0	0	0	0	0	0	0	0	0	0	0	0	0	0	0	0	0	0	0	0
mzspec:MSV000087854:peak/mzML/277.mzML	0	0	0	1	0	0	0	0	0	0	0	0	0	0	0	0	0	0	0	0	0	0	0	0	0	0	0	0	0	0	0	0	0	0	0	0	0	0	0	0	0	0	0	0	0	0	0	0	0
mzspec:MSV000087854:peak/mzML/286.mzML	0	0	0	1	0	0	0	0	0	0	0	0	0	0	0	0	0	0	0	0	0	0	0	0	0	0	0	0	0	0	0	0	0	0	0	0	0	0	0	0	0	0	0	0	0	0	0	0	0
mzspec:MSV000087854:ccms_peak/277.mzML	0	0	0	1	0	0	0	0	0	0	0	0	0	0	0	0	0	0	0	0	0	0	0	0	0	0	0	0	0	0	0	0	0	0	0	0	0	0	0	0	0	0	0	0	0	0	0	0	0
mzspec:MSV000081347:ccms_peak/plate_1_mzXML/G72754_10x_RE3_01_12884.mzXML	0	0	0	1	0	0	0	0	0	0	0	0	0	0	0	0	0	0	0	0	0	0	0	0	0	0	0	0	0	0	0	0	0	0	0	0	0	0	0	0	0	0	0	0	0	0	0	0	0
mzspec:MSV000095704:peak/mzML/BP_014_F.mzML	0	0	0	1	0	0	0	0	0	0	0	0	0	0	0	0	0	0	0	0	0	0	0	0	0	0	0	0	0	0	0	0	0	0	0	0	0	0	0	0	0	0	0	0	0	0	0	0	0
mzspec:MSV000092571:peak/mzML/P7_E8_A82_1_UinvG.mzML	0	0	0	1	0	0	0	0	0	0	0	0	0	0	0	0	0	0	0	0	0	0	0	0	0	0	0	0	0	0	0	0	0	0	0	0	0	0	0	0	0	0	0	0	0	0	0	0	0
mzspec:MSV000089287:peak/147_MT_Eco51.mzML	0	0	0	1	0	0	0	0	0	0	0	0	0	0	0	0	0	0	0	0	0	0	0	0	0	0	0	0	0	0	0	0	0	0	0	0	0	0	0	0	0	0	0	0	0	0	0	0	0
mzspec:MSV000087854:peak/mzML/170.mzML	0	0	0	1	0	0	0	0	0	0	0	0	0	0	0	0	0	0	0	0	0	0	0	0	0	0	0	0	0	0	0	0	0	0	0	0	0	0	0	0	0	0	0	0	0	0	0	0	0
mzspec:MSV000087854:ccms_peak/170.mzML	0	0	0	1	0	0	0	0	0	0	0	0	0	0	0	0	0	0	0	0	0	0	0	0	0	0	0	0	0	0	0	0	0	0	0	0	0	0	0	0	0	0	0	0	0	0	0	0	0
mzspec:MSV000094859:peak/DOM/DOM_mzML/XTRAS/DD_LY_P2_BR02_DOM_XTRA.mzML	0	0	0	1	0	0	0	0	0	0	0	0	0	0	0	0	0	0	0	0	0	0	0	0	0	0	0	0	0	0	0	0	0	0	0	0	0	0	0	0	0	0	0	0	0	0	0	0	0
mzspec:MSV000096470:peak/mzML/T2-BL-R3.mzML	0	0	0	1	0	0	0	0	0	0	0	0	0	0	0	0	0	0	0	0	0	0	0	0	0	0	0	0	0	0	0	0	0	0	0	0	0	0	0	0	0	0	0	0	0	0	0	0	0
mzspec:MSV000090341:ccms_peak/raw/qc14-list6-HCD20.mzML	0	0	0	1	0	0	0	0	0	0	0	0	0	0	0	0	0	0	0	0	0	0	0	0	0	0	0	0	0	0	0	0	0	0	0	0	0	0	0	0	0	0	0	0	0	0	0	0	0
mzspec:MSV000090341:peak/mzML/qc14-list6-HCD20.mzML	0	0	0	1	0	0	0	0	0	0	0	0	0	0	0	0	0	0	0	0	0	0	0	0	0	0	0	0	0	0	0	0	0	0	0	0	0	0	0	0	0	0	0	0	0	0	0	0	0
mzspec:MSV000095424:peak/mzml_positive/P2402_MHW_124.mzML	0	0	0	1	0	0	0	0	0	0	0	0	0	0	0	0	0	0	0	0	0	0	0	0	0	0	0	0	0	0	0	0	0	0	0	0	0	0	0	0	0	0	0	0	0	0	0	0	0
mzspec:MSV000091558:peak/D1a.mzML	0	0	0	1	0	0	0	0	0	0	0	0	0	0	0	0	0	0	0	0	0	0	0	0	0	0	0	0	0	0	0	0	0	0	0	0	0	0	0	0	0	0	0	0	0	0	0	0	0
mzspec:MSV000089552:peak/mzml/D1a.mzML	0	0	0	1	0	0	0	0	0	0	0	0	0	0	0	0	0	0	0	0	0	0	0	0	0	0	0	0	0	0	0	0	0	0	0	0	0	0	0	0	0	0	0	0	0	0	0	0	0
mzspec:MSV000089552:ccms_peak/raw/D1a.mzML	0	0	0	1	0	0	0	0	0	0	0	0	0	0	0	0	0	0	0	0	0	0	0	0	0	0	0	0	0	0	0	0	0	0	0	0	0	0	0	0	0	0	0	0	0	0	0	0	0
mzspec:MSV000087377:peak/MS POS - Polar extract - A. subrufescens ABL 9811 Field - mzXML/MS_POS_Polar_9811C_1_1-21_01_20955.d.mzXML	0	0	0	1	0	0	0	0	0	0	0	0	0	0	0	0	0	0	0	0	0	0	0	0	0	0	0	0	0	0	0	0	0	0	0	0	0	0	0	0	0	0	0	0	0	0	0	0	0
mzspec:MSV000085852:ccms_peak/Samples_raw/CCE2019_52.mzML	0	0	0	1	0	0	0	0	0	0	0	0	0	0	0	0	0	0	0	0	0	0	0	0	0	0	0	0	0	0	0	0	0	0	0	0	0	0	0	0	0	0	0	0	0	0	0	0	0
mzspec:MSV000096460:peak/mzml/SDS_M914_media2_4_1.mzML	0	0	0	1	0	0	0	0	0	0	0	0	0	0	0	0	0	0	0	0	0	0	0	0	0	0	0	0	0	0	0	0	0	0	0	0	0	0	0	0	0	0	0	0	0	0	0	0	0
mzspec:MSV000085129:ccms_peak/mzMLs_1/02436_Pl_1.mzML	0	0	0	1	0	0	0	0	0	0	0	0	0	0	0	0	0	0	0	0	0	0	0	0	0	0	0	0	0	0	0	0	0	0	0	0	0	0	0	0	0	0	0	0	0	0	0	0	0
mzspec:MSV000085129:peak/mzMLs_1/02436_Pl_1.mzML	0	0	0	1	0	0	0	0	0	0	0	0	0	0	0	0	0	0	0	0	0	0	0	0	0	0	0	0	0	0	0	0	0	0	0	0	0	0	0	0	0	0	0	0	0	0	0	0	0
mzspec:MSV000092394:updates/2023-07-25_luciacancelada_5bcba47d/peak/pos_peak/JCB-AP_1Jun23_19_CR1_pos_1.mzML	0	0	0	1	0	0	0	0	0	0	0	0	0	0	0	0	0	0	0	0	0	0	0	0	0	0	0	0	0	0	0	0	0	0	0	0	0	0	0	0	0	0	0	0	0	0	0	0	0
mzspec:MSV000083320:ccms_peak/data/99542.mzML	0	0	0	1	0	0	0	0	0	0	0	0	0	0	0	0	0	0	0	0	0	0	0	0	0	0	0	0	0	0	0	0	0	0	0	0	0	0	0	0	0	0	0	0	0	0	0	0	0
mzspec:MSV000083320:ccms_peak/data/99684.mzML	0	0	0	1	0	0	0	0	0	0	0	0	0	0	0	0	0	0	0	0	0	0	0	0	0	0	0	0	0	0	0	0	0	0	0	0	0	0	0	0	0	0	0	0	0	0	0	0	0
mzspec:MSV000083049:ccms_peak/mzxml files/G5_GE3_01_38540.mzML	0	0	0	1	0	0	0	0	0	0	0	0	0	0	0	0	0	0	0	0	0	0	0	0	0	0	0	0	0	0	0	0	0	0	0	0	0	0	0	0	0	0	0	0	0	0	0	0	0
mzspec:MSV000082433:ccms_peak/raw/20161101_Amerindian_Plate2/M-202.mzML	0	0	0	1	0	0	0	0	0	0	0	0	0	0	0	0	0	0	0	0	0	0	0	0	0	0	0	0	0	0	0	0	0	0	0	0	0	0	0	0	0	0	0	0	0	0	0	0	0
mzspec:MSV000095620:peak/mzML/BB115BSD10_IN.mzML	0	0	0	1	0	0	0	0	0	0	0	0	0	0	0	0	0	0	0	0	0	0	0	0	0	0	0	0	0	0	0	0	0	0	0	0	0	0	0	0	0	0	0	0	0	0	0	0	0
mzspec:MSV000085071:ccms_peak/Mushrooms_POS_P2_mzXML/P2_F7_BF7_01_53010.mzML	0	0	0	1	0	0	0	0	0	0	0	0	0	0	0	0	0	0	0	0	0	0	0	0	0	0	0	0	0	0	0	0	0	0	0	0	0	0	0	0	0	0	0	0	0	0	0	0	0
mzspec:MSV000080629:ccms_peak/mzXML/Sample/195.mzXML	0	0	0	1	0	0	0	0	0	0	0	0	0	0	0	0	0	0	0	0	0	0	0	0	0	0	0	0	0	0	0	0	0	0	0	0	0	0	0	0	0	0	0	0	0	0	0	0	0
mzspec:MSV000085071:ccms_peak/Mushrooms_POS_P2_mzXML/P2_B12_BB12_01_52963.mzML	0	0	0	1	0	0	0	0	0	0	0	0	0	0	0	0	0	0	0	0	0	0	0	0	0	0	0	0	0	0	0	0	0	0	0	0	0	0	0	0	0	0	0	0	0	0	0	0	0
mzspec:MSV000085071:ccms_peak/Mushrooms_POS_P1_mzXML/P1_A3_GA3_01_52831.mzML	0	0	0	1	0	0	0	0	0	0	0	0	0	0	0	0	0	0	0	0	0	0	0	0	0	0	0	0	0	0	0	0	0	0	0	0	0	0	0	0	0	0	0	0	0	0	0	0	0
mzspec:MSV000085071:ccms_peak/Mushrooms_POS_P1_mzXML/P1_A1_GA1_01_52829.mzML	0	0	0	1	0	0	0	0	0	0	0	0	0	0	0	0	0	0	0	0	0	0	0	0	0	0	0	0	0	0	0	0	0	0	0	0	0	0	0	0	0	0	0	0	0	0	0	0	0
mzspec:NORMAN-27df0a3e-3578-4a30-b9e4-1505f9da010d:webform/sample/21552/UoA_POS_DataDependent_LC-ESI-QTOF_LIFE APEX 21 Otter liver from Solent and South Downs_Portsmouth_UK_01.01.2016_LIFE APEX_34890.mzML	0	0	0	1	0	0	0	0	0	0	0	0	0	0	0	0	0	0	0	0	0	0	0	0	0	0	0	0	0	0	0	0	0	0	0	0	0	0	0	0	0	0	0	0	0	0	0	0	0
mzspec:MSV000085071:ccms_peak/Mushrooms_POS_P2_mzXML/P2_H2_BH2_01_53031.mzML	0	0	0	1	0	0	0	0	0	0	0	0	0	0	0	0	0	0	0	0	0	0	0	0	0	0	0	0	0	0	0	0	0	0	0	0	0	0	0	0	0	0	0	0	0	0	0	0	0
mzspec:MSV000085071:ccms_peak/Mushrooms_POS_P2_mzXML/P2_H11_BH11_01_53040.mzML	0	0	0	1	0	0	0	0	0	0	0	0	0	0	0	0	0	0	0	0	0	0	0	0	0	0	0	0	0	0	0	0	0	0	0	0	0	0	0	0	0	0	0	0	0	0	0	0	0
mzspec:MSV000085071:ccms_peak/Mushrooms_POS_P2_mzXML/P2_C10_BC10_01_52974.mzML	0	0	0	1	0	0	0	0	0	0	0	0	0	0	0	0	0	0	0	0	0	0	0	0	0	0	0	0	0	0	0	0	0	0	0	0	0	0	0	0	0	0	0	0	0	0	0	0	0
mzspec:MSV000097940:peak/mzML/T1-OG-R7.mzML	0	0	0	1	0	0	0	0	0	0	0	0	0	0	0	0	0	0	0	0	0	0	0	0	0	0	0	0	0	0	0	0	0	0	0	0	0	0	0	0	0	0	0	0	0	0	0	0	0
mzspec:MSV000085071:ccms_peak/Mushrooms_POS_P1_mzXML/P1_G7_GG7_01_52914.mzML	0	0	0	1	0	0	0	0	0	0	0	0	0	0	0	0	0	0	0	0	0	0	0	0	0	0	0	0	0	0	0	0	0	0	0	0	0	0	0	0	0	0	0	0	0	0	0	0	0
mzspec:MSV000085071:ccms_peak/Mushrooms_POS_P2_mzXML/P2_C4_BC4_01_52968.mzML	0	0	0	1	0	0	0	0	0	0	0	0	0	0	0	0	0	0	0	0	0	0	0	0	0	0	0	0	0	0	0	0	0	0	0	0	0	0	0	0	0	0	0	0	0	0	0	0	0
mzspec:MSV000085071:ccms_peak/Mushrooms_POS_P2_mzXML/P2_C1_BC1_01_52965.mzML	0	0	0	1	0	0	0	0	0	0	0	0	0	0	0	0	0	0	0	0	0	0	0	0	0	0	0	0	0	0	0	0	0	0	0	0	0	0	0	0	0	0	0	0	0	0	0	0	0
mzspec:MSV000080629:ccms_peak/mzXML/Sample/164.mzXML	0	0	0	1	0	0	0	0	0	0	0	0	0	0	0	0	0	0	0	0	0	0	0	0	0	0	0	0	0	0	0	0	0	0	0	0	0	0	0	0	0	0	0	0	0	0	0	0	0
mzspec:NORMAN-27df0a3e-3578-4a30-b9e4-1505f9da010d:webform/sample/21548/UoA_POS_DataDependent_LC-ESI-QTOF_LIFE APEX 23 Otter liver from South Wales-Somerset-Hertfordshire_Bath_UK_01.01.2016_LIFE APEX_34893.mzML	0	0	0	1	0	0	0	0	0	0	0	0	0	0	0	0	0	0	0	0	0	0	0	0	0	0	0	0	0	0	0	0	0	0	0	0	0	0	0	0	0	0	0	0	0	0	0	0	0
mzspec:MSV000082086:ccms_peak/MSMS_raw/9_13_2016_KUR_51.mzML	0	0	0	1	0	0	0	0	0	0	0	0	0	0	0	0	0	0	0	0	0	0	0	0	0	0	0	0	0	0	0	0	0	0	0	0	0	0	0	0	0	0	0	0	0	0	0	0	0
mzspec:MSV000080629:ccms_peak/mzXML/Sample/90.mzXML	0	0	0	1	0	0	0	0	0	0	0	0	0	0	0	0	0	0	0	0	0	0	0	0	0	0	0	0	0	0	0	0	0	0	0	0	0	0	0	0	0	0	0	0	0	0	0	0	0
mzspec:NORMAN-27df0a3e-3578-4a30-b9e4-1505f9da010d:webform/sample/19938/UoA_POS_DataDependent_LC-ESI-QTOF_LIFE APEX 101 Buzzard liver from England (2005, 2006)_London_UK_01.01.2006_LIFE APEX_51658.mzML	0	0	0	1	0	0	0	0	0	0	0	0	0	0	0	0	0	0	0	0	0	0	0	0	0	0	0	0	0	0	0	0	0	0	0	0	0	0	0	0	0	0	0	0	0	0	0	0	0
mzspec:MSV000091520:peak/Samples_mzML/14HM298.mzML	0	0	0	1	0	0	0	0	0	0	0	0	0	0	0	0	0	0	0	0	0	0	0	0	0	0	0	0	0	0	0	0	0	0	0	0	0	0	0	0	0	0	0	0	0	0	0	0	0
mzspec:MSV000091520:ccms_peak/Samples/14HM298.mzML	0	0	0	1	0	0	0	0	0	0	0	0	0	0	0	0	0	0	0	0	0	0	0	0	0	0	0	0	0	0	0	0	0	0	0	0	0	0	0	0	0	0	0	0	0	0	0	0	0
mzspec:MSV000085480:raw/190627_Irina_OMZ_ETNP18_Exp2/mzML/ETNP18_Experiments_130.mzML	0	0	0	1	0	0	0	0	0	0	0	0	0	0	0	0	0	0	0	0	0	0	0	0	0	0	0	0	0	0	0	0	0	0	0	0	0	0	0	0	0	0	0	0	0	0	0	0	0
mzspec:MSV000085480:ccms_peak/190627_Irina_OMZ_ETNP18_Exp2/ETNP18_Experiments_130.mzML	0	0	0	1	0	0	0	0	0	0	0	0	0	0	0	0	0	0	0	0	0	0	0	0	0	0	0	0	0	0	0	0	0	0	0	0	0	0	0	0	0	0	0	0	0	0	0	0	0
mzspec:MSV000093200:peak/mzML/159044.mzML	0	0	0	1	0	0	0	0	0	0	0	0	0	0	0	0	0	0	0	0	0	0	0	0	0	0	0	0	0	0	0	0	0	0	0	0	0	0	0	0	0	0	0	0	0	0	0	0	0
mzspec:MSV000085852:ccms_peak/Samples_raw/CCE2019_238.mzML	0	0	0	1	0	0	0	0	0	0	0	0	0	0	0	0	0	0	0	0	0	0	0	0	0	0	0	0	0	0	0	0	0	0	0	0	0	0	0	0	0	0	0	0	0	0	0	0	0
mzspec:MSV000093742:peak/pos-pc18-peaklist/pos_inf_non_7898_2_male_57_193_G_B6.mzXML	0	0	0	1	0	0	0	0	0	0	0	0	0	0	0	0	0	0	0	0	0	0	0	0	0	0	0	0	0	0	0	0	0	0	0	0	0	0	0	0	0	0	0	0	0	0	0	0	0
mzspec:MSV000083077:ccms_peak/Plate1/PHT_20_055_Cort_1000.mzML	0	0	0	1	0	0	0	0	0	0	0	0	0	0	0	0	0	0	0	0	0	0	0	0	0	0	0	0	0	0	0	0	0	0	0	0	0	0	0	0	0	0	0	0	0	0	0	0	0
mzspec:MSV000095697:peak/mzML/AN2WDOC_PPL_023_POS_exp.mzML	0	0	0	1	0	0	0	0	0	0	0	0	0	0	0	0	0	0	0	0	0	0	0	0	0	0	0	0	0	0	0	0	0	0	0	0	0	0	0	0	0	0	0	0	0	0	0	0	0
mzspec:MTBLS8280:FILES/DERIVED_FILES/IDX/POS/20210528_IDX_WH_Job2271_POS_09.mzXML	0	0	0	1	0	0	0	0	0	0	0	0	0	0	0	0	0	0	0	0	0	0	0	0	0	0	0	0	0	0	0	0	0	0	0	0	0	0	0	0	0	0	0	0	0	0	0	0	0
mzspec:NORMAN-3fb4530c-25f5-52f9-baae-960e4ebcd533:webform/sample/19860/UoA_POS_DataDependent_LC-ESI-QTOF_CONNECT 04 Mytilus edulis from Konigshafen_Konigshafen_Germany_01.01.2019_CONNECT_58193.mzML	0	0	0	1	0	0	0	0	0	0	0	0	0	0	0	0	0	0	0	0	0	0	0	0	0	0	0	0	0	0	0	0	0	0	0	0	0	0	0	0	0	0	0	0	0	0	0	0	0
mzspec:MSV000089287:peak/134_MT_Eco38.mzML	0	0	0	1	0	0	0	0	0	0	0	0	0	0	0	0	0	0	0	0	0	0	0	0	0	0	0	0	0	0	0	0	0	0	0	0	0	0	0	0	0	0	0	0	0	0	0	0	0
mzspec:MSV000089287:ccms_peak/134_MT_Eco38.mzML	0	0	0	1	0	0	0	0	0	0	0	0	0	0	0	0	0	0	0	0	0	0	0	0	0	0	0	0	0	0	0	0	0	0	0	0	0	0	0	0	0	0	0	0	0	0	0	0	0
mzspec:MSV000087854:peak/mzML/132.mzML	0	0	0	1	0	0	0	0	0	0	0	0	0	0	0	0	0	0	0	0	0	0	0	0	0	0	0	0	0	0	0	0	0	0	0	0	0	0	0	0	0	0	0	0	0	0	0	0	0
mzspec:MSV000087854:ccms_peak/132.mzML	0	0	0	1	0	0	0	0	0	0	0	0	0	0	0	0	0	0	0	0	0	0	0	0	0	0	0	0	0	0	0	0	0	0	0	0	0	0	0	0	0	0	0	0	0	0	0	0	0
mzspec:MSV000089287:peak/124_MT_Eco28.mzML	0	0	0	1	0	0	0	0	0	0	0	0	0	0	0	0	0	0	0	0	0	0	0	0	0	0	0	0	0	0	0	0	0	0	0	0	0	0	0	0	0	0	0	0	0	0	0	0	0
mzspec:MSV000089287:ccms_peak/124_MT_Eco28.mzML	0	0	0	1	0	0	0	0	0	0	0	0	0	0	0	0	0	0	0	0	0	0	0	0	0	0	0	0	0	0	0	0	0	0	0	0	0	0	0	0	0	0	0	0	0	0	0	0	0
mzspec:MSV000087377:peak/MS POS - Polar extract - A. subrufescens ABL 1901 Growth chamber - mzXML/MS_POS_Polar_1901P_1_1-12_01_20946.d.mzXML	0	0	0	1	0	0	0	0	0	0	0	0	0	0	0	0	0	0	0	0	0	0	0	0	0	0	0	0	0	0	0	0	0	0	0	0	0	0	0	0	0	0	0	0	0	0	0	0	0
mzspec:MSV000087377:peak/MS POS - Polar extract - A. subrufescens ABL 1901 Growth chamber - mzXML/MS_POS_Polar_1901P_3_1-14_01_20948.d.mzXML	0	0	0	1	0	0	0	0	0	0	0	0	0	0	0	0	0	0	0	0	0	0	0	0	0	0	0	0	0	0	0	0	0	0	0	0	0	0	0	0	0	0	0	0	0	0	0	0	0
mzspec:MSV000081952:ccms_peak/raw_files/Plate1/Samples/PHT_20_055_Cort_1000.mzML	0	0	0	1	0	0	0	0	0	0	0	0	0	0	0	0	0	0	0	0	0	0	0	0	0	0	0	0	0	0	0	0	0	0	0	0	0	0	0	0	0	0	0	0	0	0	0	0	0
mzspec:MSV000099130:peak/mzML/1953.mzML	0	0	0	1	0	0	0	0	0	0	0	0	0	0	0	0	0	0	0	0	0	0	0	0	0	0	0	0	0	0	0	0	0	0	0	0	0	0	0	0	0	0	0	0	0	0	0	0	0
mzspec:MSV000097963:peak/mzML/sample_254.mzML	0	0	0	1	0	0	0	0	0	0	0	0	0	0	0	0	0	0	0	0	0	0	0	0	0	0	0	0	0	0	0	0	0	0	0	0	0	0	0	0	0	0	0	0	0	0	0	0	0
mzspec:MSV000092032:peak/mzML/BAXplate6_C10.mzML	0	0	0	1	0	0	0	0	0	0	0	0	0	0	0	0	0	0	0	0	0	0	0	0	0	0	0	0	0	0	0	0	0	0	0	0	0	0	0	0	0	0	0	0	0	0	0	0	0
mzspec:MSV000092032:ccms_peak/raw/BAXplate6_C10.mzML	0	0	0	1	0	0	0	0	0	0	0	0	0	0	0	0	0	0	0	0	0	0	0	0	0	0	0	0	0	0	0	0	0	0	0	0	0	0	0	0	0	0	0	0	0	0	0	0	0
mzspec:MSV000093742:peak/pos-pc18-peaklist/pos_inf_prog_10199_Female_68_267_R_A8.mzXML	0	0	0	1	0	0	0	0	0	0	0	0	0	0	0	0	0	0	0	0	0	0	0	0	0	0	0	0	0	0	0	0	0	0	0	0	0	0	0	0	0	0	0	0	0	0	0	0	0
mzspec:MSV000093742:peak/pos-pc18-peaklist/pos_inf_non_7125_Male_57_267_R_B12.mzXML	0	0	0	1	0	0	0	0	0	0	0	0	0	0	0	0	0	0	0	0	0	0	0	0	0	0	0	0	0	0	0	0	0	0	0	0	0	0	0	0	0	0	0	0	0	0	0	0	0
mzspec:MSV000093269:raw/20171214_KBL_JL_C18_Poplar_FungInnoc/rawdata/20171214_KBL_JL_502929_Poplar_FungInnoc_QEHF_C18_104_POS-MSMS_129_BESC146-Block2-72h_2___102040eV_80to1200_S1_Run526.mzML	0	0	0	1	0	0	0	0	0	0	0	0	0	0	0	0	0	0	0	0	0	0	0	0	0	0	0	0	0	0	0	0	0	0	0	0	0	0	0	0	0	0	0	0	0	0	0	0	0
mzspec:MSV000087854:ccms_peak/291.mzML	0	0	0	1	0	0	0	0	0	0	0	0	0	0	0	0	0	0	0	0	0	0	0	0	0	0	0	0	0	0	0	0	0	0	0	0	0	0	0	0	0	0	0	0	0	0	0	0	0
mzspec:MSV000087854:ccms_peak/147.mzML	0	0	0	1	0	0	0	0	0	0	0	0	0	0	0	0	0	0	0	0	0	0	0	0	0	0	0	0	0	0	0	0	0	0	0	0	0	0	0	0	0	0	0	0	0	0	0	0	0
mzspec:MSV000087854:peak/mzML/291.mzML	0	0	0	1	0	0	0	0	0	0	0	0	0	0	0	0	0	0	0	0	0	0	0	0	0	0	0	0	0	0	0	0	0	0	0	0	0	0	0	0	0	0	0	0	0	0	0	0	0
mzspec:MSV000087854:peak/mzML/147.mzML	0	0	0	1	0	0	0	0	0	0	0	0	0	0	0	0	0	0	0	0	0	0	0	0	0	0	0	0	0	0	0	0	0	0	0	0	0	0	0	0	0	0	0	0	0	0	0	0	0
mzspec:MSV000094859:peak/DOM/DOM_mzML/DD_CW_P3_BR07_DOM.mzML	0	0	0	1	0	0	0	0	0	0	0	0	0	0	0	0	0	0	0	0	0	0	0	0	0	0	0	0	0	0	0	0	0	0	0	0	0	0	0	0	0	0	0	0	0	0	0	0	0
mzspec:MSV000090798:peak/mzml_pos/Monica_pos_mzml/Sample_122_1000DA.mzML	0	0	0	1	0	0	0	0	0	0	0	0	0	0	0	0	0	0	0	0	0	0	0	0	0	0	0	0	0	0	0	0	0	0	0	0	0	0	0	0	0	0	0	0	0	0	0	0	0
mzspec:MSV000090798:ccms_peak/raw_pos/Monica_raw_pos/Sample_122_1000DA.mzML	0	0	0	1	0	0	0	0	0	0	0	0	0	0	0	0	0	0	0	0	0	0	0	0	0	0	0	0	0	0	0	0	0	0	0	0	0	0	0	0	0	0	0	0	0	0	0	0	0
mzspec:MSV000081350:ccms_peak/mzXML/CW_41.S_G1.T2_MeOH_BC6_01_13249.mzXML	0	0	0	1	0	0	0	0	0	0	0	0	0	0	0	0	0	0	0	0	0	0	0	0	0	0	0	0	0	0	0	0	0	0	0	0	0	0	0	0	0	0	0	0	0	0	0	0	0
mzspec:MSV000082074:updates/2019-02-26_jgauglitz_75d3f04f/other/Wittenberg/cider_analysis/GrannySmith/mzxml/CW_41.S_G1.T2_MeOH_BC6_01_13249.mzXML	0	0	0	1	0	0	0	0	0	0	0	0	0	0	0	0	0	0	0	0	0	0	0	0	0	0	0	0	0	0	0	0	0	0	0	0	0	0	0	0	0	0	0	0	0	0	0	0	0
mzspec:MSV000085891:peak/mzML/Aruba_W7.mzML	0	0	0	1	0	0	0	0	0	0	0	0	0	0	0	0	0	0	0	0	0	0	0	0	0	0	0	0	0	0	0	0	0	0	0	0	0	0	0	0	0	0	0	0	0	0	0	0	0
mzspec:ST001861:20190525_Indranil_pos_spme_meta6_3.mzML	0	0	0	1	0	0	0	0	0	0	0	0	0	0	0	0	0	0	0	0	0	0	0	0	0	0	0	0	0	0	0	0	0	0	0	0	0	0	0	0	0	0	0	0	0	0	0	0	0
mzspec:MSV000093037:peak/mzML/225196_3.mzML	0	0	0	1	0	0	0	0	0	0	0	0	0	0	0	0	0	0	0	0	0	0	0	0	0	0	0	0	0	0	0	0	0	0	0	0	0	0	0	0	0	0	0	0	0	0	0	0	0
mzspec:MSV000087854:ccms_peak/261.mzML	0	0	0	1	0	0	0	0	0	0	0	0	0	0	0	0	0	0	0	0	0	0	0	0	0	0	0	0	0	0	0	0	0	0	0	0	0	0	0	0	0	0	0	0	0	0	0	0	0
mzspec:MSV000083183:ccms_peak/raw/Bsub4_6.mzML	0	0	0	1	0	0	0	0	0	0	0	0	0	0	0	0	0	0	0	0	0	0	0	0	0	0	0	0	0	0	0	0	0	0	0	0	0	0	0	0	0	0	0	0	0	0	0	0	0
mzspec:MSV000087685:ccms_peak/raw/PLT1_E8.mzML	0	0	0	1	0	0	0	0	0	0	0	0	0	0	0	0	0	0	0	0	0	0	0	0	0	0	0	0	0	0	0	0	0	0	0	0	0	0	0	0	0	0	0	0	0	0	0	0	0
mzspec:MSV000087685:peak/mzML/PLT1_E8.mzML	0	0	0	1	0	0	0	0	0	0	0	0	0	0	0	0	0	0	0	0	0	0	0	0	0	0	0	0	0	0	0	0	0	0	0	0	0	0	0	0	0	0	0	0	0	0	0	0	0
mzspec:MSV000098638:peak/mzML/Pooled_QC_16.mzML	0	0	0	1	0	0	0	0	0	0	0	0	0	0	0	0	0	0	0	0	0	0	0	0	0	0	0	0	0	0	0	0	0	0	0	0	0	0	0	0	0	0	0	0	0	0	0	0	0
mzspec:MSV000098638:ccms_peak/mzML/Pooled_QC_16.mzML	0	0	0	1	0	0	0	0	0	0	0	0	0	0	0	0	0	0	0	0	0	0	0	0	0	0	0	0	0	0	0	0	0	0	0	0	0	0	0	0	0	0	0	0	0	0	0	0	0
mzspec:MSV000085852:ccms_peak/Samples_raw/CCE2019_57.mzML	0	0	0	1	0	0	0	0	0	0	0	0	0	0	0	0	0	0	0	0	0	0	0	0	0	0	0	0	0	0	0	0	0	0	0	0	0	0	0	0	0	0	0	0	0	0	0	0	0
mzspec:NORMAN-27df0a3e-3578-4a30-b9e4-1505f9da010d:webform/sample/21492/UoA_POS_DataDependent_LC-ESI-QTOF_LIFE APEX 52 Otter liver from Norrbotten_Kiruna_Sweden_01.01.2018_LIFE APEX_36666.mzML	0	0	0	1	0	0	0	0	0	0	0	0	0	0	0	0	0	0	0	0	0	0	0	0	0	0	0	0	0	0	0	0	0	0	0	0	0	0	0	0	0	0	0	0	0	0	0	0	0
mzspec:MSV000085891:peak/mzML/Aruba_W1.mzML	0	0	0	1	0	0	0	0	0	0	0	0	0	0	0	0	0	0	0	0	0	0	0	0	0	0	0	0	0	0	0	0	0	0	0	0	0	0	0	0	0	0	0	0	0	0	0	0	0
mzspec:MSV000098525:updates/2025-07-22_hgouda_f933647b/peak/rerun/mzML/Pooled_QC_16.mzML	0	0	0	1	0	0	0	0	0	0	0	0	0	0	0	0	0	0	0	0	0	0	0	0	0	0	0	0	0	0	0	0	0	0	0	0	0	0	0	0	0	0	0	0	0	0	0	0	0
mzspec:MSV000096460:peak/mzml/SDS_M914_media2_4_2.mzML	0	0	0	1	0	0	0	0	0	0	0	0	0	0	0	0	0	0	0	0	0	0	0	0	0	0	0	0	0	0	0	0	0	0	0	0	0	0	0	0	0	0	0	0	0	0	0	0	0
mzspec:MSV000081731:ccms_peak/170829_Irina_Pseudo_nitzschia_posMSMS/Pn_multiseries_A_Unfil_II.mzML	0	0	0	1	0	0	0	0	0	0	0	0	0	0	0	0	0	0	0	0	0	0	0	0	0	0	0	0	0	0	0	0	0	0	0	0	0	0	0	0	0	0	0	0	0	0	0	0	0
mzspec:MSV000093742:peak/pos-pc18-peaklist/pos_inf_non_10124_Male_67_267_R_C8.mzXML	0	0	0	1	0	0	0	0	0	0	0	0	0	0	0	0	0	0	0	0	0	0	0	0	0	0	0	0	0	0	0	0	0	0	0	0	0	0	0	0	0	0	0	0	0	0	0	0	0
mzspec:MSV000093742:peak/pos-pc18-peaklist/pos_start_QC_2.mzXML	0	0	0	1	0	0	0	0	0	0	0	0	0	0	0	0	0	0	0	0	0	0	0	0	0	0	0	0	0	0	0	0	0	0	0	0	0	0	0	0	0	0	0	0	0	0	0	0	0
mzspec:MSV000083065:ccms_peak/Murine_blood_for_RAQ/SPF_port/SPF2_port_1x_RC9_01_38636.mzML	0	0	0	1	0	0	0	0	0	0	0	0	0	0	0	0	0	0	0	0	0	0	0	0	0	0	0	0	0	0	0	0	0	0	0	0	0	0	0	0	0	0	0	0	0	0	0	0	0
mzspec:MSV000083320:ccms_peak/data/99680.mzML	0	0	0	1	0	0	0	0	0	0	0	0	0	0	0	0	0	0	0	0	0	0	0	0	0	0	0	0	0	0	0	0	0	0	0	0	0	0	0	0	0	0	0	0	0	0	0	0	0
mzspec:MSV000083320:ccms_peak/data/99849.mzML	0	0	0	1	0	0	0	0	0	0	0	0	0	0	0	0	0	0	0	0	0	0	0	0	0	0	0	0	0	0	0	0	0	0	0	0	0	0	0	0	0	0	0	0	0	0	0	0	0
mzspec:MSV000089287:ccms_peak/130_MT_Eco34.mzML	0	0	0	1	0	0	0	0	0	0	0	0	0	0	0	0	0	0	0	0	0	0	0	0	0	0	0	0	0	0	0	0	0	0	0	0	0	0	0	0	0	0	0	0	0	0	0	0	0
mzspec:ST004037:EGM_PT.1/GII-05-00-AQ.mzML	0	0	0	1	0	0	0	0	0	0	0	0	0	0	0	0	0	0	0	0	0	0	0	0	0	0	0	0	0	0	0	0	0	0	0	0	0	0	0	0	0	0	0	0	0	0	0	0	0
mzspec:MSV000083049:ccms_peak/mzxml files/G3_GB12_01_38509.mzML	0	0	0	1	0	0	0	0	0	0	0	0	0	0	0	0	0	0	0	0	0	0	0	0	0	0	0	0	0	0	0	0	0	0	0	0	0	0	0	0	0	0	0	0	0	0	0	0	0
mzspec:MSV000096470:peak/mzML/PoolQC_07.mzML	0	0	0	1	0	0	0	0	0	0	0	0	0	0	0	0	0	0	0	0	0	0	0	0	0	0	0	0	0	0	0	0	0	0	0	0	0	0	0	0	0	0	0	0	0	0	0	0	0
mzspec:MSV000099130:peak/mzML/1960.mzML	0	0	0	1	0	0	0	0	0	0	0	0	0	0	0	0	0	0	0	0	0	0	0	0	0	0	0	0	0	0	0	0	0	0	0	0	0	0	0	0	0	0	0	0	0	0	0	0	0
mzspec:MSV000090696:peak/mzML/Tray_4_P_169.mzML	0	0	0	1	0	0	0	0	0	0	0	0	0	0	0	0	0	0	0	0	0	0	0	0	0	0	0	0	0	0	0	0	0	0	0	0	0	0	0	0	0	0	0	0	0	0	0	0	0
mzspec:MSV000083032:ccms_peak/Murine_blood_for_RAQ/SPF_port/SPF2_port_1x_RC9_01_38636.mzML	0	0	0	1	0	0	0	0	0	0	0	0	0	0	0	0	0	0	0	0	0	0	0	0	0	0	0	0	0	0	0	0	0	0	0	0	0	0	0	0	0	0	0	0	0	0	0	0	0
mzspec:MSV000093742:peak/pos-pc18-peaklist/pos_QC_6.mzXML	0	0	0	1	0	0	0	0	0	0	0	0	0	0	0	0	0	0	0	0	0	0	0	0	0	0	0	0	0	0	0	0	0	0	0	0	0	0	0	0	0	0	0	0	0	0	0	0	0
mzspec:MSV000096470:peak/mzML/T6-BL-R7.mzML	0	0	0	1	0	0	0	0	0	0	0	0	0	0	0	0	0	0	0	0	0	0	0	0	0	0	0	0	0	0	0	0	0	0	0	0	0	0	0	0	0	0	0	0	0	0	0	0	0
mzspec:MSV000087377:peak/MS POS - Polar extract - A. subrufescens ABL CS7 Field - mzXML/MS_POS_Polar_CS7C_1_1-15_01_20949.d.mzXML	0	0	0	1	0	0	0	0	0	0	0	0	0	0	0	0	0	0	0	0	0	0	0	0	0	0	0	0	0	0	0	0	0	0	0	0	0	0	0	0	0	0	0	0	0	0	0	0	0
mzspec:MSV000087377:peak/MS POS - Polar extract - A. subrufescens ABL 1801 Growth chamber - mzXML/MS_POS_Polar_ABZP_3_1-8_01_20942.d.mzXML	0	0	0	1	0	0	0	0	0	0	0	0	0	0	0	0	0	0	0	0	0	0	0	0	0	0	0	0	0	0	0	0	0	0	0	0	0	0	0	0	0	0	0	0	0	0	0	0	0
mzspec:MSV000087377:peak/MS POS - Polar extract - A. subrufescens ABL CS7 Field - mzXML/MS_POS_Polar_CS7C_2_1-16_01_20950.d.mzXML	0	0	0	1	0	0	0	0	0	0	0	0	0	0	0	0	0	0	0	0	0	0	0	0	0	0	0	0	0	0	0	0	0	0	0	0	0	0	0	0	0	0	0	0	0	0	0	0	0
mzspec:ST001861:20190525_Indranil_pos_spme_meta9_2.mzML	0	0	0	1	0	0	0	0	0	0	0	0	0	0	0	0	0	0	0	0	0	0	0	0	0	0	0	0	0	0	0	0	0	0	0	0	0	0	0	0	0	0	0	0	0	0	0	0	0
mzspec:MSV000080167:ccms_peak/Samples/P2F07.mzXML	0	0	0	1	0	0	0	0	0	0	0	0	0	0	0	0	0	0	0	0	0	0	0	0	0	0	0	0	0	0	0	0	0	0	0	0	0	0	0	0	0	0	0	0	0	0	0	0	0
mzspec:MSV000082086:ccms_peak/MSMS_raw/9_14_2016_KUR_53.mzML	0	0	0	1	0	0	0	0	0	0	0	0	0	0	0	0	0	0	0	0	0	0	0	0	0	0	0	0	0	0	0	0	0	0	0	0	0	0	0	0	0	0	0	0	0	0	0	0	0
mzspec:ST001779:AvsT_Pos/PooledF_2.mzXML	0	0	0	1	0	0	0	0	0	0	0	0	0	0	0	0	0	0	0	0	0	0	0	0	0	0	0	0	0	0	0	0	0	0	0	0	0	0	0	0	0	0	0	0	0	0	0	0	0
mzspec:MSV000096470:peak/mzML/T2-OG-R3.mzML	0	0	0	1	0	0	0	0	0	0	0	0	0	0	0	0	0	0	0	0	0	0	0	0	0	0	0	0	0	0	0	0	0	0	0	0	0	0	0	0	0	0	0	0	0	0	0	0	0
mzspec:MSV000096470:peak/mzML/PoolQC_03.mzML	0	0	0	1	0	0	0	0	0	0	0	0	0	0	0	0	0	0	0	0	0	0	0	0	0	0	0	0	0	0	0	0	0	0	0	0	0	0	0	0	0	0	0	0	0	0	0	0	0
mzspec:MSV000085071:ccms_peak/Mushrooms_POS_P1_mzXML/P1_E8_GE8_01_52889.mzML	0	0	0	1	0	0	0	0	0	0	0	0	0	0	0	0	0	0	0	0	0	0	0	0	0	0	0	0	0	0	0	0	0	0	0	0	0	0	0	0	0	0	0	0	0	0	0	0	0
mzspec:MSV000092823:raw/ABCe00055.mzML	0	0	0	1	0	0	0	0	0	0	0	0	0	0	0	0	0	0	0	0	0	0	0	0	0	0	0	0	0	0	0	0	0	0	0	0	0	0	0	0	0	0	0	0	0	0	0	0	0
mzspec:NORMAN-85ab3057-e49c-56a4-ace2-310dffe77869:webform/sample/21112/UoA_POS_DataDependent_LC-ESI-QTOF_Liver white-tailed sea eagle Mecklenburgische Seenplatte (Oct 2016, MV_536)_Gustrow_Germany_13.10.2016_IZW Raptor monitoring_42563.mzML	0	0	0	1	0	0	0	0	0	0	0	0	0	0	0	0	0	0	0	0	0	0	0	0	0	0	0	0	0	0	0	0	0	0	0	0	0	0	0	0	0	0	0	0	0	0	0	0	0
mzspec:MSV000085071:ccms_peak/Mushrooms_POS_P1_mzXML/P1_A8_GA8_01_52836.mzML	0	0	0	1	0	0	0	0	0	0	0	0	0	0	0	0	0	0	0	0	0	0	0	0	0	0	0	0	0	0	0	0	0	0	0	0	0	0	0	0	0	0	0	0	0	0	0	0	0
mzspec:MSV000085071:ccms_peak/Mushrooms_POS_P1_mzXML/P1_D3_GD3_01_52870.mzML	0	0	0	1	0	0	0	0	0	0	0	0	0	0	0	0	0	0	0	0	0	0	0	0	0	0	0	0	0	0	0	0	0	0	0	0	0	0	0	0	0	0	0	0	0	0	0	0	0
mzspec:MSV000085071:ccms_peak/Mushrooms_POS_P1_mzXML/P1_B12_GB12_01_52853.mzML	0	0	0	1	0	0	0	0	0	0	0	0	0	0	0	0	0	0	0	0	0	0	0	0	0	0	0	0	0	0	0	0	0	0	0	0	0	0	0	0	0	0	0	0	0	0	0	0	0
mzspec:MSV000085071:ccms_peak/Mushrooms_POS_P2_mzXML/P2_B6_BB6_01_52957.mzML	0	0	0	1	0	0	0	0	0	0	0	0	0	0	0	0	0	0	0	0	0	0	0	0	0	0	0	0	0	0	0	0	0	0	0	0	0	0	0	0	0	0	0	0	0	0	0	0	0
mzspec:MSV000085071:ccms_peak/Mushrooms_POS_P1_mzXML/P1_E7_GE7_01_52888.mzML	0	0	0	1	0	0	0	0	0	0	0	0	0	0	0	0	0	0	0	0	0	0	0	0	0	0	0	0	0	0	0	0	0	0	0	0	0	0	0	0	0	0	0	0	0	0	0	0	0
mzspec:MSV000085071:ccms_peak/Mushrooms_POS_P1_mzXML/P1_A6_GA6_01_52834.mzML	0	0	0	1	0	0	0	0	0	0	0	0	0	0	0	0	0	0	0	0	0	0	0	0	0	0	0	0	0	0	0	0	0	0	0	0	0	0	0	0	0	0	0	0	0	0	0	0	0
mzspec:MSV000095702:peak/mzML/BP_002_F.mzML	0	0	0	1	0	0	0	0	0	0	0	0	0	0	0	0	0	0	0	0	0	0	0	0	0	0	0	0	0	0	0	0	0	0	0	0	0	0	0	0	0	0	0	0	0	0	0	0	0
mzspec:MSV000085071:ccms_peak/Mushrooms_POS_P1_mzXML/P1_A4_GA4_01_52832.mzML	0	0	0	1	0	0	0	0	0	0	0	0	0	0	0	0	0	0	0	0	0	0	0	0	0	0	0	0	0	0	0	0	0	0	0	0	0	0	0	0	0	0	0	0	0	0	0	0	0
mzspec:MSV000085071:ccms_peak/Mushrooms_POS_P2_mzXML/P2_E5_BE5_01_52995.mzML	0	0	0	1	0	0	0	0	0	0	0	0	0	0	0	0	0	0	0	0	0	0	0	0	0	0	0	0	0	0	0	0	0	0	0	0	0	0	0	0	0	0	0	0	0	0	0	0	0
mzspec:MSV000085071:ccms_peak/Mushrooms_POS_P1_mzXML/P1_E12_GE12_01_52893.mzML	0	0	0	1	0	0	0	0	0	0	0	0	0	0	0	0	0	0	0	0	0	0	0	0	0	0	0	0	0	0	0	0	0	0	0	0	0	0	0	0	0	0	0	0	0	0	0	0	0
mzspec:MSV000085071:ccms_peak/Mushrooms_POS_P2_mzXML/P2_E12_BE12_01_53002.mzML	0	0	0	1	0	0	0	0	0	0	0	0	0	0	0	0	0	0	0	0	0	0	0	0	0	0	0	0	0	0	0	0	0	0	0	0	0	0	0	0	0	0	0	0	0	0	0	0	0
mzspec:MSV000085071:ccms_peak/Mushrooms_POS_P1_mzXML/P1_H9_GH9_01_52929.mzML	0	0	0	1	0	0	0	0	0	0	0	0	0	0	0	0	0	0	0	0	0	0	0	0	0	0	0	0	0	0	0	0	0	0	0	0	0	0	0	0	0	0	0	0	0	0	0	0	0
mzspec:MSV000094859:peak/DOM/DOM_mzML/XTRAS/DD_EH_P1_BR05_DOM_XTRA.mzML	0	0	0	1	0	0	0	0	0	0	0	0	0	0	0	0	0	0	0	0	0	0	0	0	0	0	0	0	0	0	0	0	0	0	0	0	0	0	0	0	0	0	0	0	0	0	0	0	0
mzspec:MSV000090696:peak/mzML/Tray_5_P_240.mzML	0	0	0	1	0	0	0	0	0	0	0	0	0	0	0	0	0	0	0	0	0	0	0	0	0	0	0	0	0	0	0	0	0	0	0	0	0	0	0	0	0	0	0	0	0	0	0	0	0
mzspec:MSV000085071:ccms_peak/Mushrooms_POS_P1_mzXML/P1_G4_GG4_01_52911.mzML	0	0	0	1	0	0	0	0	0	0	0	0	0	0	0	0	0	0	0	0	0	0	0	0	0	0	0	0	0	0	0	0	0	0	0	0	0	0	0	0	0	0	0	0	0	0	0	0	0
mzspec:ST001861:20190525_Indranil_pos_spme_meta6_2.mzML	0	0	0	1	0	0	0	0	0	0	0	0	0	0	0	0	0	0	0	0	0	0	0	0	0	0	0	0	0	0	0	0	0	0	0	0	0	0	0	0	0	0	0	0	0	0	0	0	0
mzspec:MSV000091520:ccms_peak/Samples/HM6277.mzML	0	0	0	1	0	0	0	0	0	0	0	0	0	0	0	0	0	0	0	0	0	0	0	0	0	0	0	0	0	0	0	0	0	0	0	0	0	0	0	0	0	0	0	0	0	0	0	0	0
mzspec:MSV000085843:ccms_peak/raw/XA_DOM_57.mzML	0	0	0	1	0	0	0	0	0	0	0	0	0	0	0	0	0	0	0	0	0	0	0	0	0	0	0	0	0	0	0	0	0	0	0	0	0	0	0	0	0	0	0	0	0	0	0	0	0
mzspec:MSV000082000:ccms_peak/pooled QCs_1/Pooled_sample_QC_Brain_RG1_01_7064.mzML	0	0	0	1	0	0	0	0	0	0	0	0	0	0	0	0	0	0	0	0	0	0	0	0	0	0	0	0	0	0	0	0	0	0	0	0	0	0	0	0	0	0	0	0	0	0	0	0	0
mzspec:MSV000088645:ccms_peak/Plate_09_RAW/4057062680.mzML	0	0	0	1	0	0	0	0	0	0	0	0	0	0	0	0	0	0	0	0	0	0	0	0	0	0	0	0	0	0	0	0	0	0	0	0	0	0	0	0	0	0	0	0	0	0	0	0	0
mzspec:MSV000085843:ccms_peak/raw/XA_DOM_82.mzML	0	0	0	1	0	0	0	0	0	0	0	0	0	0	0	0	0	0	0	0	0	0	0	0	0	0	0	0	0	0	0	0	0	0	0	0	0	0	0	0	0	0	0	0	0	0	0	0	0
mzspec:MSV000090678:peak/mzML_Positive/HBH0622_8b.mzML	0	0	0	1	0	0	0	0	0	0	0	0	0	0	0	0	0	0	0	0	0	0	0	0	0	0	0	0	0	0	0	0	0	0	0	0	0	0	0	0	0	0	0	0	0	0	0	0	0
mzspec:MSV000096470:peak/mzML/T5-OG-R3.mzML	0	0	0	1	0	0	0	0	0	0	0	0	0	0	0	0	0	0	0	0	0	0	0	0	0	0	0	0	0	0	0	0	0	0	0	0	0	0	0	0	0	0	0	0	0	0	0	0	0
mzspec:MSV000087377:peak/MS POS - Polar extract - A. subrufescens ABL 9811 Field - mzXML/MS_POS_Polar_9811C_3_1-23_01_20957.d.mzXML	0	0	0	1	0	0	0	0	0	0	0	0	0	0	0	0	0	0	0	0	0	0	0	0	0	0	0	0	0	0	0	0	0	0	0	0	0	0	0	0	0	0	0	0	0	0	0	0	0
mzspec:MSV000084143:ccms_peak/RAW_Files/42B4A3.mzML	0	0	0	1	0	0	0	0	0	0	0	0	0	0	0	0	0	0	0	0	0	0	0	0	0	0	0	0	0	0	0	0	0	0	0	0	0	0	0	0	0	0	0	0	0	0	0	0	0
mzspec:NORMAN-3fb4530c-25f5-52f9-baae-960e4ebcd533:webform/sample/19804/UoA_POS_DataDependent_LC-ESI-QTOF_CONNECT 31 Mytilus edulis from Oia_Oia_Spain_10.03.2020_CONNECT_61084.mzML	0	0	0	1	0	0	0	0	0	0	0	0	0	0	0	0	0	0	0	0	0	0	0	0	0	0	0	0	0	0	0	0	0	0	0	0	0	0	0	0	0	0	0	0	0	0	0	0	0
mzspec:MSV000081999:updates/2018-01-30_aaksenov_de8234c5/peak/pooled QCs_1/Pooled_sample_QC_Brain_RG1_01_7064.mzXML	0	0	0	1	0	0	0	0	0	0	0	0	0	0	0	0	0	0	0	0	0	0	0	0	0	0	0	0	0	0	0	0	0	0	0	0	0	0	0	0	0	0	0	0	0	0	0	0	0
mzspec:MSV000087377:peak/MS POS - Polar extract - A. subrufescens ABL 1801 Growth chamber - mzXML/MS_POS_Polar_ABZP_1_1-6_01_20940.d.mzXML	0	0	0	1	0	0	0	0	0	0	0	0	0	0	0	0	0	0	0	0	0	0	0	0	0	0	0	0	0	0	0	0	0	0	0	0	0	0	0	0	0	0	0	0	0	0	0	0	0
mzspec:MSV000094859:peak/DOM/DOM_mzML/DD_CW_P3_BR08_DOM.mzML	0	0	0	1	0	0	0	0	0	0	0	0	0	0	0	0	0	0	0	0	0	0	0	0	0	0	0	0	0	0	0	0	0	0	0	0	0	0	0	0	0	0	0	0	0	0	0	0	0
mzspec:ST001861:20190525_Indranil_pos_spme_meta9_3.mzML	0	0	0	1	0	0	0	0	0	0	0	0	0	0	0	0	0	0	0	0	0	0	0	0	0	0	0	0	0	0	0	0	0	0	0	0	0	0	0	0	0	0	0	0	0	0	0	0	0
mzspec:MSV000099130:peak/mzML/1946.mzML	0	0	0	1	0	0	0	0	0	0	0	0	0	0	0	0	0	0	0	0	0	0	0	0	0	0	0	0	0	0	0	0	0	0	0	0	0	0	0	0	0	0	0	0	0	0	0	0	0
mzspec:MSV000096470:peak/mzML/PoolQC_04.mzML	0	0	0	1	0	0	0	0	0	0	0	0	0	0	0	0	0	0	0	0	0	0	0	0	0	0	0	0	0	0	0	0	0	0	0	0	0	0	0	0	0	0	0	0	0	0	0	0	0
mzspec:MSV000093742:peak/pos-pc18-peaklist/pos_inf_non_8377_female_36_192_B_G5.mzXML	0	0	0	1	0	0	0	0	0	0	0	0	0	0	0	0	0	0	0	0	0	0	0	0	0	0	0	0	0	0	0	0	0	0	0	0	0	0	0	0	0	0	0	0	0	0	0	0	0
mzspec:MSV000095704:peak/mzML/BP_002_F.mzML	0	0	0	1	0	0	0	0	0	0	0	0	0	0	0	0	0	0	0	0	0	0	0	0	0	0	0	0	0	0	0	0	0	0	0	0	0	0	0	0	0	0	0	0	0	0	0	0	0
mzspec:MSV000094668:peak/mzML/Peanebacillus2.mzML	0	0	0	1	0	0	0	0	0	0	0	0	0	0	0	0	0	0	0	0	0	0	0	0	0	0	0	0	0	0	0	0	0	0	0	0	0	0	0	0	0	0	0	0	0	0	0	0	0
mzspec:MSV000091520:peak/Samples_mzML/HM1167.mzML	0	0	0	1	0	0	0	0	0	0	0	0	0	0	0	0	0	0	0	0	0	0	0	0	0	0	0	0	0	0	0	0	0	0	0	0	0	0	0	0	0	0	0	0	0	0	0	0	0
mzspec:MSV000091520:ccms_peak/Samples/HM1167.mzML	0	0	0	1	0	0	0	0	0	0	0	0	0	0	0	0	0	0	0	0	0	0	0	0	0	0	0	0	0	0	0	0	0	0	0	0	0	0	0	0	0	0	0	0	0	0	0	0	0
mzspec:MSV000091520:ccms_peak/Samples/14HM1543.mzML	0	0	0	1	0	0	0	0	0	0	0	0	0	0	0	0	0	0	0	0	0	0	0	0	0	0	0	0	0	0	0	0	0	0	0	0	0	0	0	0	0	0	0	0	0	0	0	0	0
mzspec:MSV000091520:peak/Samples_mzML/14HM1543.mzML	0	0	0	1	0	0	0	0	0	0	0	0	0	0	0	0	0	0	0	0	0	0	0	0	0	0	0	0	0	0	0	0	0	0	0	0	0	0	0	0	0	0	0	0	0	0	0	0	0
mzspec:MSV000096470:peak/mzML/T5-PP-R7.mzML	0	0	0	1	0	0	0	0	0	0	0	0	0	0	0	0	0	0	0	0	0	0	0	0	0	0	0	0	0	0	0	0	0	0	0	0	0	0	0	0	0	0	0	0	0	0	0	0	0
mzspec:MSV000087854:peak/mzML/261.mzML	0	0	0	1	0	0	0	0	0	0	0	0	0	0	0	0	0	0	0	0	0	0	0	0	0	0	0	0	0	0	0	0	0	0	0	0	0	0	0	0	0	0	0	0	0	0	0	0	0
mzspec:MSV000095016:peak/mzml/5.mzML	0	0	0	1	0	0	0	0	0	0	0	0	0	0	0	0	0	0	0	0	0	0	0	0	0	0	0	0	0	0	0	0	0	0	0	0	0	0	0	0	0	0	0	0	0	0	0	0	0
mzspec:MSV000092604:peak/mzml-pos/MGC2301316_JF_TARA_TREC_SPE_DOM_004_Z00_PPL_2.mzML	0	0	0	1	0	0	0	0	0	0	0	0	0	0	0	0	0	0	0	0	0	0	0	0	0	0	0	0	0	0	0	0	0	0	0	0	0	0	0	0	0	0	0	0	0	0	0	0	0
mzspec:MSV000082821:ccms_peak/data/G95954_RF12_01_31571.mzML	0	0	0	1	0	0	0	0	0	0	0	0	0	0	0	0	0	0	0	0	0	0	0	0	0	0	0	0	0	0	0	0	0	0	0	0	0	0	0	0	0	0	0	0	0	0	0	0	0
mzspec:MSV000083014:peak/Samples/G95954_RF12_01_31571.mzXML	0	0	0	1	0	0	0	0	0	0	0	0	0	0	0	0	0	0	0	0	0	0	0	0	0	0	0	0	0	0	0	0	0	0	0	0	0	0	0	0	0	0	0	0	0	0	0	0	0
mzspec:MSV000095015:peak/mzml/5.mzML	0	0	0	1	0	0	0	0	0	0	0	0	0	0	0	0	0	0	0	0	0	0	0	0	0	0	0	0	0	0	0	0	0	0	0	0	0	0	0	0	0	0	0	0	0	0	0	0	0
mzspec:MSV000089313:peak/Samples_mzML/14HM551.mzML	0	0	0	1	0	0	0	0	0	0	0	0	0	0	0	0	0	0	0	0	0	0	0	0	0	0	0	0	0	0	0	0	0	0	0	0	0	0	0	0	0	0	0	0	0	0	0	0	0
mzspec:MSV000089313:ccms_peak/Samples_raw/14HM551.mzML	0	0	0	1	0	0	0	0	0	0	0	0	0	0	0	0	0	0	0	0	0	0	0	0	0	0	0	0	0	0	0	0	0	0	0	0	0	0	0	0	0	0	0	0	0	0	0	0	0
mzspec:MSV000080629:ccms_peak/mzXML/Sample/110.mzXML	0	0	0	1	0	0	0	0	0	0	0	0	0	0	0	0	0	0	0	0	0	0	0	0	0	0	0	0	0	0	0	0	0	0	0	0	0	0	0	0	0	0	0	0	0	0	0	0	0
mzspec:MSV000094980:peak/mzml/5.mzML	0	0	0	1	0	0	0	0	0	0	0	0	0	0	0	0	0	0	0	0	0	0	0	0	0	0	0	0	0	0	0	0	0	0	0	0	0	0	0	0	0	0	0	0	0	0	0	0	0
mzspec:ST001861:20190525_Indranil_pos_spme_meta10_1.mzML	0	0	0	1	0	0	0	0	0	0	0	0	0	0	0	0	0	0	0	0	0	0	0	0	0	0	0	0	0	0	0	0	0	0	0	0	0	0	0	0	0	0	0	0	0	0	0	0	0
mzspec:MSV000087377:peak/MS POS - Polar extract - A. subrufescens ABL 0449 Field - mzXML/MS_POS_Polar_49C_1_1-27_01_20961.d.mzXML	0	0	0	1	0	0	0	0	0	0	0	0	0	0	0	0	0	0	0	0	0	0	0	0	0	0	0	0	0	0	0	0	0	0	0	0	0	0	0	0	0	0	0	0	0	0	0	0	0
mzspec:MSV000085852:ccms_peak/Samples_raw/CCE2019_324.mzML	0	0	0	1	0	0	0	0	0	0	0	0	0	0	0	0	0	0	0	0	0	0	0	0	0	0	0	0	0	0	0	0	0	0	0	0	0	0	0	0	0	0	0	0	0	0	0	0	0
mzspec:MSV000084900:ccms_peak/Global_Foodomics_composite_data_2020/MSV000083014_course/G95954_RF12_01_31571.mzML	0	0	0	1	0	0	0	0	0	0	0	0	0	0	0	0	0	0	0	0	0	0	0	0	0	0	0	0	0	0	0	0	0	0	0	0	0	0	0	0	0	0	0	0	0	0	0	0	0
mzspec:MSV000089287:peak/119_MT_Eco23.mzML	0	0	0	1	0	0	0	0	0	0	0	0	0	0	0	0	0	0	0	0	0	0	0	0	0	0	0	0	0	0	0	0	0	0	0	0	0	0	0	0	0	0	0	0	0	0	0	0	0
mzspec:MSV000082433:ccms_peak/raw/20161031_Amerindian_Plate1/M-651.mzML	0	0	0	1	0	0	0	0	0	0	0	0	0	0	0	0	0	0	0	0	0	0	0	0	0	0	0	0	0	0	0	0	0	0	0	0	0	0	0	0	0	0	0	0	0	0	0	0	0
mzspec:MSV000085843:ccms_peak/raw/XA_Green_88.mzML	0	0	0	1	0	0	0	0	0	0	0	0	0	0	0	0	0	0	0	0	0	0	0	0	0	0	0	0	0	0	0	0	0	0	0	0	0	0	0	0	0	0	0	0	0	0	0	0	0
mzspec:MSV000082387:ccms_peak/data_mzxml_yogurtp1/Samples/G95954_RF12_01_31571.mzML	0	0	0	1	0	0	0	0	0	0	0	0	0	0	0	0	0	0	0	0	0	0	0	0	0	0	0	0	0	0	0	0	0	0	0	0	0	0	0	0	0	0	0	0	0	0	0	0	0
mzspec:MSV000090341:ccms_peak/raw/AF15-LIST1-HCD40.mzML	0	0	0	1	0	0	0	0	0	0	0	0	0	0	0	0	0	0	0	0	0	0	0	0	0	0	0	0	0	0	0	0	0	0	0	0	0	0	0	0	0	0	0	0	0	0	0	0	0
mzspec:MSV000090341:peak/mzML/AF15-LIST1-HCD40.mzML	0	0	0	1	0	0	0	0	0	0	0	0	0	0	0	0	0	0	0	0	0	0	0	0	0	0	0	0	0	0	0	0	0	0	0	0	0	0	0	0	0	0	0	0	0	0	0	0	0
mzspec:MSV000093742:peak/pos-pc18-peaklist/pos_inf_prog_8367_Male_74_267_R_A4.mzXML	0	0	0	1	0	0	0	0	0	0	0	0	0	0	0	0	0	0	0	0	0	0	0	0	0	0	0	0	0	0	0	0	0	0	0	0	0	0	0	0	0	0	0	0	0	0	0	0	0
mzspec:MSV000093742:peak/pos-pc18-peaklist/pos_inf_non_7854_male_54_192_B_D2.mzXML	0	0	0	1	0	0	0	0	0	0	0	0	0	0	0	0	0	0	0	0	0	0	0	0	0	0	0	0	0	0	0	0	0	0	0	0	0	0	0	0	0	0	0	0	0	0	0	0	0
mzspec:MSV000087377:peak/MS POS - Polar extract - A. subrufescens ABL 1801 Field - mzXML/MS_POS_Polar_ABZC_2_1-4_01_20938.d.mzXML	0	0	0	1	0	0	0	0	0	0	0	0	0	0	0	0	0	0	0	0	0	0	0	0	0	0	0	0	0	0	0	0	0	0	0	0	0	0	0	0	0	0	0	0	0	0	0	0	0
mzspec:MSV000082312:ccms_peak/raw/SD_12-2017_5_b.mzML	0	0	0	1	0	0	0	0	0	0	0	0	0	0	0	0	0	0	0	0	0	0	0	0	0	0	0	0	0	0	0	0	0	0	0	0	0	0	0	0	0	0	0	0	0	0	0	0	0
mzspec:MSV000087377:peak/MS POS - Polar extract - A. subrufescens ABL 1901 Growth chamber - mzXML/MS_POS_Polar_1901P_2_1-13_01_20947.d.mzXML	0	0	0	1	0	0	0	0	0	0	0	0	0	0	0	0	0	0	0	0	0	0	0	0	0	0	0	0	0	0	0	0	0	0	0	0	0	0	0	0	0	0	0	0	0	0	0	0	0
mzspec:MSV000095424:peak/mzml_positive/P2402_MHW_127.mzML	0	0	0	1	0	0	0	0	0	0	0	0	0	0	0	0	0	0	0	0	0	0	0	0	0	0	0	0	0	0	0	0	0	0	0	0	0	0	0	0	0	0	0	0	0	0	0	0	0
mzspec:MSV000093742:peak/pos-pc18-peaklist/pos_inf_prog_7867_male_57_192_B_D4.mzXML	0	0	0	1	0	0	0	0	0	0	0	0	0	0	0	0	0	0	0	0	0	0	0	0	0	0	0	0	0	0	0	0	0	0	0	0	0	0	0	0	0	0	0	0	0	0	0	0	0
mzspec:MSV000096470:peak/mzML/PoolQC_05.mzML	0	0	0	1	0	0	0	0	0	0	0	0	0	0	0	0	0	0	0	0	0	0	0	0	0	0	0	0	0	0	0	0	0	0	0	0	0	0	0	0	0	0	0	0	0	0	0	0	0
mzspec:MSV000089287:ccms_peak/150_MT_Eco54.mzML	0	0	0	1	0	0	0	0	0	0	0	0	0	0	0	0	0	0	0	0	0	0	0	0	0	0	0	0	0	0	0	0	0	0	0	0	0	0	0	0	0	0	0	0	0	0	0	0	0
mzspec:MSV000089287:peak/150_MT_Eco54.mzML	0	0	0	1	0	0	0	0	0	0	0	0	0	0	0	0	0	0	0	0	0	0	0	0	0	0	0	0	0	0	0	0	0	0	0	0	0	0	0	0	0	0	0	0	0	0	0	0	0
mzspec:MSV000087377:peak/MS POS - Polar extract - A. subrufescens ABL 9811 Field - mzXML/MS_POS_Polar_9811C_2_1-22_01_20956.d.mzXML	0	0	0	1	0	0	0	0	0	0	0	0	0	0	0	0	0	0	0	0	0	0	0	0	0	0	0	0	0	0	0	0	0	0	0	0	0	0	0	0	0	0	0	0	0	0	0	0	0
mzspec:MSV000096860:ccms_peak/w-5-1psd.mzML	0	0	0	1	0	0	0	0	0	0	0	0	0	0	0	0	0	0	0	0	0	0	0	0	0	0	0	0	0	0	0	0	0	0	0	0	0	0	0	0	0	0	0	0	0	0	0	0	0
mzspec:MSV000083320:ccms_peak/data/99296.mzML	0	0	0	1	0	0	0	0	0	0	0	0	0	0	0	0	0	0	0	0	0	0	0	0	0	0	0	0	0	0	0	0	0	0	0	0	0	0	0	0	0	0	0	0	0	0	0	0	0
mzspec:MSV000083320:ccms_peak/data/99692.mzML	0	0	0	1	0	0	0	0	0	0	0	0	0	0	0	0	0	0	0	0	0	0	0	0	0	0	0	0	0	0	0	0	0	0	0	0	0	0	0	0	0	0	0	0	0	0	0	0	0
mzspec:MSV000083320:ccms_peak/data/99843.mzML	0	0	0	1	0	0	0	0	0	0	0	0	0	0	0	0	0	0	0	0	0	0	0	0	0	0	0	0	0	0	0	0	0	0	0	0	0	0	0	0	0	0	0	0	0	0	0	0	0
mzspec:MSV000083320:ccms_peak/data/99597.mzML	0	0	0	1	0	0	0	0	0	0	0	0	0	0	0	0	0	0	0	0	0	0	0	0	0	0	0	0	0	0	0	0	0	0	0	0	0	0	0	0	0	0	0	0	0	0	0	0	0
mzspec:MSV000095697:peak/mzML/AN2WDOC_PPL_027_POS.mzML	0	0	0	1	0	0	0	0	0	0	0	0	0	0	0	0	0	0	0	0	0	0	0	0	0	0	0	0	0	0	0	0	0	0	0	0	0	0	0	0	0	0	0	0	0	0	0	0	0
mzspec:MSV000093742:peak/pos-pc18-peaklist/pos_inf_non_8257_female_60_192_B_F8.mzXML	0	0	0	1	0	0	0	0	0	0	0	0	0	0	0	0	0	0	0	0	0	0	0	0	0	0	0	0	0	0	0	0	0	0	0	0	0	0	0	0	0	0	0	0	0	0	0	0	0
mzspec:MSV000091568:peak/mzML_4/311.mzML	0	0	0	1	0	0	0	0	0	0	0	0	0	0	0	0	0	0	0	0	0	0	0	0	0	0	0	0	0	0	0	0	0	0	0	0	0	0	0	0	0	0	0	0	0	0	0	0	0
mzspec:MSV000096470:peak/mzML/T1-MP-R5.mzML	0	0	0	1	0	0	0	0	0	0	0	0	0	0	0	0	0	0	0	0	0	0	0	0	0	0	0	0	0	0	0	0	0	0	0	0	0	0	0	0	0	0	0	0	0	0	0	0	0
mzspec:MSV000096470:peak/mzML/PoolQC_02.mzML	0	0	0	1	0	0	0	0	0	0	0	0	0	0	0	0	0	0	0	0	0	0	0	0	0	0	0	0	0	0	0	0	0	0	0	0	0	0	0	0	0	0	0	0	0	0	0	0	0
mzspec:MSV000096470:peak/mzML/PoolQC_01.mzML	0	0	0	1	0	0	0	0	0	0	0	0	0	0	0	0	0	0	0	0	0	0	0	0	0	0	0	0	0	0	0	0	0	0	0	0	0	0	0	0	0	0	0	0	0	0	0	0	0
mzspec:MSV000087377:peak/MS POS - Polar extract - A. subrufescens ABL 0449 Field - mzXML/MS_POS_Polar_49C_2_1-28_01_20962.d.mzXML	0	0	0	1	0	0	0	0	0	0	0	0	0	0	0	0	0	0	0	0	0	0	0	0	0	0	0	0	0	0	0	0	0	0	0	0	0	0	0	0	0	0	0	0	0	0	0	0	0
mzspec:MSV000090798:ccms_peak/raw_pos/Monica_raw_pos/Sample_122_s.mzML	0	0	0	1	0	0	0	0	0	0	0	0	0	0	0	0	0	0	0	0	0	0	0	0	0	0	0	0	0	0	0	0	0	0	0	0	0	0	0	0	0	0	0	0	0	0	0	0	0
mzspec:MSV000090798:peak/mzml_pos/Monica_pos_mzml/Sample_122_s.mzML	0	0	0	1	0	0	0	0	0	0	0	0	0	0	0	0	0	0	0	0	0	0	0	0	0	0	0	0	0	0	0	0	0	0	0	0	0	0	0	0	0	0	0	0	0	0	0	0	0
mzspec:MSV000087685:ccms_peak/raw/PLT2_C8.mzML	0	0	0	1	0	0	0	0	0	0	0	0	0	0	0	0	0	0	0	0	0	0	0	0	0	0	0	0	0	0	0	0	0	0	0	0	0	0	0	0	0	0	0	0	0	0	0	0	0
mzspec:MSV000087685:peak/mzML/PLT2_C8.mzML	0	0	0	1	0	0	0	0	0	0	0	0	0	0	0	0	0	0	0	0	0	0	0	0	0	0	0	0	0	0	0	0	0	0	0	0	0	0	0	0	0	0	0	0	0	0	0	0	0
mzspec:MSV000088645:ccms_peak/Plate_04_RAW/4050197139.mzML	0	0	0	1	0	0	0	0	0	0	0	0	0	0	0	0	0	0	0	0	0	0	0	0	0	0	0	0	0	0	0	0	0	0	0	0	0	0	0	0	0	0	0	0	0	0	0	0	0
mzspec:MSV000091520:peak/Samples_mzML/HM6633.mzML	0	0	0	1	0	0	0	0	0	0	0	0	0	0	0	0	0	0	0	0	0	0	0	0	0	0	0	0	0	0	0	0	0	0	0	0	0	0	0	0	0	0	0	0	0	0	0	0	0
mzspec:MSV000091520:ccms_peak/Samples/HM6633.mzML	0	0	0	1	0	0	0	0	0	0	0	0	0	0	0	0	0	0	0	0	0	0	0	0	0	0	0	0	0	0	0	0	0	0	0	0	0	0	0	0	0	0	0	0	0	0	0	0	0
mzspec:MSV000087854:ccms_peak/165.mzML	0	0	0	1	0	0	0	0	0	0	0	0	0	0	0	0	0	0	0	0	0	0	0	0	0	0	0	0	0	0	0	0	0	0	0	0	0	0	0	0	0	0	0	0	0	0	0	0	0
mzspec:MSV000091568:peak/mzML_4/196E.mzML	0	0	0	1	0	0	0	0	0	0	0	0	0	0	0	0	0	0	0	0	0	0	0	0	0	0	0	0	0	0	0	0	0	0	0	0	0	0	0	0	0	0	0	0	0	0	0	0	0
mzspec:MSV000087685:peak/mzML/PLT1_D8.mzML	0	0	0	1	0	0	0	0	0	0	0	0	0	0	0	0	0	0	0	0	0	0	0	0	0	0	0	0	0	0	0	0	0	0	0	0	0	0	0	0	0	0	0	0	0	0	0	0	0
mzspec:MSV000087685:ccms_peak/raw/PLT1_D8.mzML	0	0	0	1	0	0	0	0	0	0	0	0	0	0	0	0	0	0	0	0	0	0	0	0	0	0	0	0	0	0	0	0	0	0	0	0	0	0	0	0	0	0	0	0	0	0	0	0	0
mzspec:ST001861:20190525_Indranil_pos_spme_meta10_3.mzML	0	0	0	1	0	0	0	0	0	0	0	0	0	0	0	0	0	0	0	0	0	0	0	0	0	0	0	0	0	0	0	0	0	0	0	0	0	0	0	0	0	0	0	0	0	0	0	0	0
mzspec:ST001861:20190525_Indranil_pos_spme_meta2_1.mzML	0	0	0	1	0	0	0	0	0	0	0	0	0	0	0	0	0	0	0	0	0	0	0	0	0	0	0	0	0	0	0	0	0	0	0	0	0	0	0	0	0	0	0	0	0	0	0	0	0
mzspec:MSV000089287:ccms_peak/122_MT_Eco26.mzML	0	0	0	1	0	0	0	0	0	0	0	0	0	0	0	0	0	0	0	0	0	0	0	0	0	0	0	0	0	0	0	0	0	0	0	0	0	0	0	0	0	0	0	0	0	0	0	0	0
mzspec:MSV000089287:ccms_peak/127_MT_Eco31.mzML	0	0	0	1	0	0	0	0	0	0	0	0	0	0	0	0	0	0	0	0	0	0	0	0	0	0	0	0	0	0	0	0	0	0	0	0	0	0	0	0	0	0	0	0	0	0	0	0	0
mzspec:MSV000089287:peak/163_MT_Eco67.mzML	0	0	0	1	0	0	0	0	0	0	0	0	0	0	0	0	0	0	0	0	0	0	0	0	0	0	0	0	0	0	0	0	0	0	0	0	0	0	0	0	0	0	0	0	0	0	0	0	0
mzspec:MSV000089287:ccms_peak/163_MT_Eco67.mzML	0	0	0	1	0	0	0	0	0	0	0	0	0	0	0	0	0	0	0	0	0	0	0	0	0	0	0	0	0	0	0	0	0	0	0	0	0	0	0	0	0	0	0	0	0	0	0	0	0
mzspec:MSV000089287:peak/122_MT_Eco26.mzML	0	0	0	1	0	0	0	0	0	0	0	0	0	0	0	0	0	0	0	0	0	0	0	0	0	0	0	0	0	0	0	0	0	0	0	0	0	0	0	0	0	0	0	0	0	0	0	0	0
mzspec:MSV000089287:peak/127_MT_Eco31.mzML	0	0	0	1	0	0	0	0	0	0	0	0	0	0	0	0	0	0	0	0	0	0	0	0	0	0	0	0	0	0	0	0	0	0	0	0	0	0	0	0	0	0	0	0	0	0	0	0	0
mzspec:MSV000081981:ccms_peak/2017.AmericanGutPhase1.Samples.mzXMLfiles/Samples/000029493_RA8_01_4783.mzML	0	0	0	1	0	0	0	0	0	0	0	0	0	0	0	0	0	0	0	0	0	0	0	0	0	0	0	0	0	0	0	0	0	0	0	0	0	0	0	0	0	0	0	0	0	0	0	0	0
mzspec:MSV000088040:ccms_peak/In_Vivo_RAW_Data/Plate_B_In_Vivo_RAW_Data/Clostridium_sporogenes_ATCC_15579_CO-2.mzML	0	0	0	1	0	0	0	0	0	0	0	0	0	0	0	0	0	0	0	0	0	0	0	0	0	0	0	0	0	0	0	0	0	0	0	0	0	0	0	0	0	0	0	0	0	0	0	0	0
mzspec:MSV000081731:ccms_peak/170829_Irina_Pseudo_nitzschia_posMSMS/Scripps_I.mzML	0	0	0	1	0	0	0	0	0	0	0	0	0	0	0	0	0	0	0	0	0	0	0	0	0	0	0	0	0	0	0	0	0	0	0	0	0	0	0	0	0	0	0	0	0	0	0	0	0
mzspec:MSV000093742:peak/pos-pc18-peaklist/pos_QC_2.mzXML	0	0	0	1	0	0	0	0	0	0	0	0	0	0	0	0	0	0	0	0	0	0	0	0	0	0	0	0	0	0	0	0	0	0	0	0	0	0	0	0	0	0	0	0	0	0	0	0	0
mzspec:MSV000079598:ccms_peak/AMG_UKG/30441.mzXML	0	0	0	1	0	0	0	0	0	0	0	0	0	0	0	0	0	0	0	0	0	0	0	0	0	0	0	0	0	0	0	0	0	0	0	0	0	0	0	0	0	0	0	0	0	0	0	0	0
mzspec:MSV000096609:peak/NASTE_DOM_40oC_mzML/HIMB_2024_687_P_H6_T2.mzML	0	0	0	1	0	0	0	0	0	0	0	0	0	0	0	0	0	0	0	0	0	0	0	0	0	0	0	0	0	0	0	0	0	0	0	0	0	0	0	0	0	0	0	0	0	0	0	0	0
mzspec:ST001861:20190525_Indranil_pos_spme_meta7_2.mzML	0	0	0	1	0	0	0	0	0	0	0	0	0	0	0	0	0	0	0	0	0	0	0	0	0	0	0	0	0	0	0	0	0	0	0	0	0	0	0	0	0	0	0	0	0	0	0	0	0
mzspec:MSV000087854:peak/mzML/292.mzML	0	0	0	1	0	0	0	0	0	0	0	0	0	0	0	0	0	0	0	0	0	0	0	0	0	0	0	0	0	0	0	0	0	0	0	0	0	0	0	0	0	0	0	0	0	0	0	0	0
mzspec:MSV000087854:ccms_peak/292.mzML	0	0	0	1	0	0	0	0	0	0	0	0	0	0	0	0	0	0	0	0	0	0	0	0	0	0	0	0	0	0	0	0	0	0	0	0	0	0	0	0	0	0	0	0	0	0	0	0	0
mzspec:MSV000091568:peak/mzML_4/186E.mzML	0	0	0	1	0	0	0	0	0	0	0	0	0	0	0	0	0	0	0	0	0	0	0	0	0	0	0	0	0	0	0	0	0	0	0	0	0	0	0	0	0	0	0	0	0	0	0	0	0
mzspec:MSV000085843:ccms_peak/raw/XA_DOM_55.mzML	0	0	0	1	0	0	0	0	0	0	0	0	0	0	0	0	0	0	0	0	0	0	0	0	0	0	0	0	0	0	0	0	0	0	0	0	0	0	0	0	0	0	0	0	0	0	0	0	0
mzspec:MSV000085843:ccms_peak/raw/XA_DOM_50.mzML	0	0	0	1	0	0	0	0	0	0	0	0	0	0	0	0	0	0	0	0	0	0	0	0	0	0	0	0	0	0	0	0	0	0	0	0	0	0	0	0	0	0	0	0	0	0	0	0	0
mzspec:MSV000085843:ccms_peak/raw/XA_DOM_52.mzML	0	0	0	1	0	0	0	0	0	0	0	0	0	0	0	0	0	0	0	0	0	0	0	0	0	0	0	0	0	0	0	0	0	0	0	0	0	0	0	0	0	0	0	0	0	0	0	0	0
mzspec:MSV000093742:peak/pos-pc18-peaklist/pos_inf_prog_8398_male_48_192_B_G8.mzXML	0	0	0	1	0	0	0	0	0	0	0	0	0	0	0	0	0	0	0	0	0	0	0	0	0	0	0	0	0	0	0	0	0	0	0	0	0	0	0	0	0	0	0	0	0	0	0	0	0
mzspec:MSV000096470:peak/mzML/T3-OG-R7.mzML	0	0	0	1	0	0	0	0	0	0	0	0	0	0	0	0	0	0	0	0	0	0	0	0	0	0	0	0	0	0	0	0	0	0	0	0	0	0	0	0	0	0	0	0	0	0	0	0	0
mzspec:MSV000081731:ccms_peak/170829_Irina_Pseudo_nitzschia_posMSMS/Pn_galaxiae_A_Unfil_II.mzML	0	0	0	1	0	0	0	0	0	0	0	0	0	0	0	0	0	0	0	0	0	0	0	0	0	0	0	0	0	0	0	0	0	0	0	0	0	0	0	0	0	0	0	0	0	0	0	0	0
mzspec:MSV000090017:ccms_peak/MicrobeMASST_ABO_raw_SELECTED/20220312_LQ_AB_58_P07E02_1_POS.mzML	0	0	0	1	0	0	0	0	0	0	0	0	0	0	0	0	0	0	0	0	0	0	0	0	0	0	0	0	0	0	0	0	0	0	0	0	0	0	0	0	0	0	0	0	0	0	0	0	0
mzspec:MSV000090017:peak/MicrobeMASST_ABO_mzML_SELECTED/20220312_LQ_AB_58_P07E02_1_POS.mzML	0	0	0	1	0	0	0	0	0	0	0	0	0	0	0	0	0	0	0	0	0	0	0	0	0	0	0	0	0	0	0	0	0	0	0	0	0	0	0	0	0	0	0	0	0	0	0	0	0
mzspec:NORMAN-3fb4530c-25f5-52f9-baae-960e4ebcd533:webform/sample/19842/UoA_POS_DataDependent_LC-ESI-QTOF_CONNECT 13 Mytilus edulis from Singlekalven_Singlekalven_Norway_19.09.2019_CONNECT_58214.mzML	0	0	0	1	0	0	0	0	0	0	0	0	0	0	0	0	0	0	0	0	0	0	0	0	0	0	0	0	0	0	0	0	0	0	0	0	0	0	0	0	0	0	0	0	0	0	0	0	0
mzspec:MSV000085071:ccms_peak/Mushrooms_POS_P1_mzXML/P1_F3_GF3_01_52897.mzML	0	0	0	1	0	0	0	0	0	0	0	0	0	0	0	0	0	0	0	0	0	0	0	0	0	0	0	0	0	0	0	0	0	0	0	0	0	0	0	0	0	0	0	0	0	0	0	0	0
mzspec:MSV000080673:ccms_peak/2017.AmericanGut3K.mzXMLfiles/Samples/000029493_RA8_01_4783.mzML	0	0	0	1	0	0	0	0	0	0	0	0	0	0	0	0	0	0	0	0	0	0	0	0	0	0	0	0	0	0	0	0	0	0	0	0	0	0	0	0	0	0	0	0	0	0	0	0	0
mzspec:MSV000087854:peak/mzML/161.mzML	0	0	0	1	0	0	0	0	0	0	0	0	0	0	0	0	0	0	0	0	0	0	0	0	0	0	0	0	0	0	0	0	0	0	0	0	0	0	0	0	0	0	0	0	0	0	0	0	0
mzspec:MSV000087854:ccms_peak/161.mzML	0	0	0	1	0	0	0	0	0	0	0	0	0	0	0	0	0	0	0	0	0	0	0	0	0	0	0	0	0	0	0	0	0	0	0	0	0	0	0	0	0	0	0	0	0	0	0	0	0
mzspec:NORMAN-27df0a3e-3578-4a30-b9e4-1505f9da010d:webform/sample/19934/UoA_POS_DataDependent_LC-ESI-QTOF_LIFE APEX 103 Buzzard liver from England (2009)_London_UK_01.01.2009_LIFE APEX_51662.mzML	0	0	0	1	0	0	0	0	0	0	0	0	0	0	0	0	0	0	0	0	0	0	0	0	0	0	0	0	0	0	0	0	0	0	0	0	0	0	0	0	0	0	0	0	0	0	0	0	0
mzspec:NORMAN-27df0a3e-3578-4a30-b9e4-1505f9da010d:webform/sample/19063/UoA_POS_DataDependent_LC-ESI-QTOF_LIFE APEX 190 Buzzard liver pooled from Reutlingen, Oberhausen, Lichtenstein_Reutlingen_Germany_01.01.2018_LIFE APEX_69685.mzML	0	0	0	1	0	0	0	0	0	0	0	0	0	0	0	0	0	0	0	0	0	0	0	0	0	0	0	0	0	0	0	0	0	0	0	0	0	0	0	0	0	0	0	0	0	0	0	0	0
mzspec:NORMAN-27df0a3e-3578-4a30-b9e4-1505f9da010d:webform/sample/21490/UoA_POS_DataDependent_LC-ESI-QTOF_LIFE APEX 53 Otter liver from Harjedalen-Jamtland_Ostersund_Sweden_01.01.2017_LIFE APEX_36680.mzML	0	0	0	1	0	0	0	0	0	0	0	0	0	0	0	0	0	0	0	0	0	0	0	0	0	0	0	0	0	0	0	0	0	0	0	0	0	0	0	0	0	0	0	0	0	0	0	0	0
mzspec:MSV000094338:peak/mzml/M_hanoi_2.mzML	0	0	0	1	0	0	0	0	0	0	0	0	0	0	0	0	0	0	0	0	0	0	0	0	0	0	0	0	0	0	0	0	0	0	0	0	0	0	0	0	0	0	0	0	0	0	0	0	0
mzspec:MSV000085071:ccms_peak/Mushrooms_POS_P2_mzXML/P2_F2_BF2_01_53005.mzML	0	0	0	1	0	0	0	0	0	0	0	0	0	0	0	0	0	0	0	0	0	0	0	0	0	0	0	0	0	0	0	0	0	0	0	0	0	0	0	0	0	0	0	0	0	0	0	0	0
mzspec:MSV000085071:ccms_peak/Mushrooms_POS_P1_mzXML/P1_D5_GD5_01_52872.mzML	0	0	0	1	0	0	0	0	0	0	0	0	0	0	0	0	0	0	0	0	0	0	0	0	0	0	0	0	0	0	0	0	0	0	0	0	0	0	0	0	0	0	0	0	0	0	0	0	0
mzspec:MSV000082325:ccms_peak/A188_RA2_01_7040.mzML	0	0	0	1	0	0	0	0	0	0	0	0	0	0	0	0	0	0	0	0	0	0	0	0	0	0	0	0	0	0	0	0	0	0	0	0	0	0	0	0	0	0	0	0	0	0	0	0	0
mzspec:MSV000087854:ccms_peak/163.mzML	0	0	0	1	0	0	0	0	0	0	0	0	0	0	0	0	0	0	0	0	0	0	0	0	0	0	0	0	0	0	0	0	0	0	0	0	0	0	0	0	0	0	0	0	0	0	0	0	0
mzspec:MSV000087854:peak/mzML/163.mzML	0	0	0	1	0	0	0	0	0	0	0	0	0	0	0	0	0	0	0	0	0	0	0	0	0	0	0	0	0	0	0	0	0	0	0	0	0	0	0	0	0	0	0	0	0	0	0	0	0
mzspec:MSV000087854:peak/mzML/140.mzML	0	0	0	1	0	0	0	0	0	0	0	0	0	0	0	0	0	0	0	0	0	0	0	0	0	0	0	0	0	0	0	0	0	0	0	0	0	0	0	0	0	0	0	0	0	0	0	0	0
mzspec:MSV000087854:ccms_peak/140.mzML	0	0	0	1	0	0	0	0	0	0	0	0	0	0	0	0	0	0	0	0	0	0	0	0	0	0	0	0	0	0	0	0	0	0	0	0	0	0	0	0	0	0	0	0	0	0	0	0	0
mzspec:MSV000082324:ccms_peak/C265_Strep-PIC1_Fetal Liver_BE1_01_12546.mzML	0	0	0	1	0	0	0	0	0	0	0	0	0	0	0	0	0	0	0	0	0	0	0	0	0	0	0	0	0	0	0	0	0	0	0	0	0	0	0	0	0	0	0	0	0	0	0	0	0
mzspec:MSV000086621:ccms_peak/CMB-B001-D7-MSMS.mzML	0	0	0	1	0	0	0	0	0	0	0	0	0	0	0	0	0	0	0	0	0	0	0	0	0	0	0	0	0	0	0	0	0	0	0	0	0	0	0	0	0	0	0	0	0	0	0	0	0
mzspec:MSV000085071:ccms_peak/Mushrooms_POS_P1_mzXML/P1_B5_GB5_01_52846.mzML	0	0	0	1	0	0	0	0	0	0	0	0	0	0	0	0	0	0	0	0	0	0	0	0	0	0	0	0	0	0	0	0	0	0	0	0	0	0	0	0	0	0	0	0	0	0	0	0	0
mzspec:MSV000088842:peak/mzML/3B.mzML	0	0	0	1	0	0	0	0	0	0	0	0	0	0	0	0	0	0	0	0	0	0	0	0	0	0	0	0	0	0	0	0	0	0	0	0	0	0	0	0	0	0	0	0	0	0	0	0	0
mzspec:MSV000088842:ccms_peak/Raw/3B.mzML	0	0	0	1	0	0	0	0	0	0	0	0	0	0	0	0	0	0	0	0	0	0	0	0	0	0	0	0	0	0	0	0	0	0	0	0	0	0	0	0	0	0	0	0	0	0	0	0	0
mzspec:MSV000085071:ccms_peak/Mushrooms_POS_P1_mzXML/P1_D1_GD1_01_52868.mzML	0	0	0	1	0	0	0	0	0	0	0	0	0	0	0	0	0	0	0	0	0	0	0	0	0	0	0	0	0	0	0	0	0	0	0	0	0	0	0	0	0	0	0	0	0	0	0	0	0
mzspec:MSV000081999:updates/2018-01-30_aaksenov_de8234c5/peak/pooled QCs_1/Pooled_sample_QC_Brain_RG1_01_7035.mzXML	0	0	0	1	0	0	0	0	0	0	0	0	0	0	0	0	0	0	0	0	0	0	0	0	0	0	0	0	0	0	0	0	0	0	0	0	0	0	0	0	0	0	0	0	0	0	0	0	0
mzspec:MSV000081999:updates/2018-01-30_aaksenov_de8234c5/peak/Round1/A188_RA2_01_7040.mzXML	0	0	0	1	0	0	0	0	0	0	0	0	0	0	0	0	0	0	0	0	0	0	0	0	0	0	0	0	0	0	0	0	0	0	0	0	0	0	0	0	0	0	0	0	0	0	0	0	0
mzspec:MSV000082005:ccms_peak/Round2/C189_Control-PIC4_Fetal Brain_RD7_01_12597.mzML	0	0	0	1	0	0	0	0	0	0	0	0	0	0	0	0	0	0	0	0	0	0	0	0	0	0	0	0	0	0	0	0	0	0	0	0	0	0	0	0	0	0	0	0	0	0	0	0	0
mzspec:MSV000093742:peak/pos-pc18-peaklist/pos_inf_non_8274_female_72_192_B_F10.mzXML	0	0	0	1	0	0	0	0	0	0	0	0	0	0	0	0	0	0	0	0	0	0	0	0	0	0	0	0	0	0	0	0	0	0	0	0	0	0	0	0	0	0	0	0	0	0	0	0	0
mzspec:MSV000085891:peak/mzML/Aruba_45.mzML	0	0	0	1	0	0	0	0	0	0	0	0	0	0	0	0	0	0	0	0	0	0	0	0	0	0	0	0	0	0	0	0	0	0	0	0	0	0	0	0	0	0	0	0	0	0	0	0	0
mzspec:MSV000087854:peak/mzML/269.mzML	0	0	0	1	0	0	0	0	0	0	0	0	0	0	0	0	0	0	0	0	0	0	0	0	0	0	0	0	0	0	0	0	0	0	0	0	0	0	0	0	0	0	0	0	0	0	0	0	0
mzspec:MSV000087854:ccms_peak/269.mzML	0	0	0	1	0	0	0	0	0	0	0	0	0	0	0	0	0	0	0	0	0	0	0	0	0	0	0	0	0	0	0	0	0	0	0	0	0	0	0	0	0	0	0	0	0	0	0	0	0
mzspec:MSV000087854:ccms_peak/148.mzML	0	0	0	1	0	0	0	0	0	0	0	0	0	0	0	0	0	0	0	0	0	0	0	0	0	0	0	0	0	0	0	0	0	0	0	0	0	0	0	0	0	0	0	0	0	0	0	0	0
mzspec:MSV000096037:peak/Liver/L3xtg_42.mzML	0	0	0	1	0	0	0	0	0	0	0	0	0	0	0	0	0	0	0	0	0	0	0	0	0	0	0	0	0	0	0	0	0	0	0	0	0	0	0	0	0	0	0	0	0	0	0	0	0
mzspec:MSV000081731:ccms_peak/170829_Irina_Pseudo_nitzschia_posMSMS/Goleta_II.mzML	0	0	0	1	0	0	0	0	0	0	0	0	0	0	0	0	0	0	0	0	0	0	0	0	0	0	0	0	0	0	0	0	0	0	0	0	0	0	0	0	0	0	0	0	0	0	0	0	0
mzspec:MSV000088021:updates/2021-10-11_ikoester_a6273ef2/peak/mzMLcorr/21020_abcDOM/Mo_2019_336.mzML	0	0	0	1	0	0	0	0	0	0	0	0	0	0	0	0	0	0	0	0	0	0	0	0	0	0	0	0	0	0	0	0	0	0	0	0	0	0	0	0	0	0	0	0	0	0	0	0	0
mzspec:MSV000088021:ccms_peak/210620_Moorea19_abcDOM/Mo_2019_336.mzML	0	0	0	1	0	0	0	0	0	0	0	0	0	0	0	0	0	0	0	0	0	0	0	0	0	0	0	0	0	0	0	0	0	0	0	0	0	0	0	0	0	0	0	0	0	0	0	0	0
mzspec:MSV000088021:peak/mzML/Moorea19_abcDOM/Mo_2019_336.mzML	0	0	0	1	0	0	0	0	0	0	0	0	0	0	0	0	0	0	0	0	0	0	0	0	0	0	0	0	0	0	0	0	0	0	0	0	0	0	0	0	0	0	0	0	0	0	0	0	0
mzspec:MSV000082000:ccms_peak/Round1/A188_RA2_01_7040.mzML	0	0	0	1	0	0	0	0	0	0	0	0	0	0	0	0	0	0	0	0	0	0	0	0	0	0	0	0	0	0	0	0	0	0	0	0	0	0	0	0	0	0	0	0	0	0	0	0	0
mzspec:MSV000082000:ccms_peak/pooled QCs_1/Pooled_sample_QC_Brain_RG1_01_7035.mzML	0	0	0	1	0	0	0	0	0	0	0	0	0	0	0	0	0	0	0	0	0	0	0	0	0	0	0	0	0	0	0	0	0	0	0	0	0	0	0	0	0	0	0	0	0	0	0	0	0
mzspec:MSV000082324:ccms_peak/C263_Strep-Sal5_Fetal Liver_BD12_01_12544.mzML	0	0	0	1	0	0	0	0	0	0	0	0	0	0	0	0	0	0	0	0	0	0	0	0	0	0	0	0	0	0	0	0	0	0	0	0	0	0	0	0	0	0	0	0	0	0	0	0	0
mzspec:MSV000091568:peak/mzML_4/139E.mzML	0	0	0	1	0	0	0	0	0	0	0	0	0	0	0	0	0	0	0	0	0	0	0	0	0	0	0	0	0	0	0	0	0	0	0	0	0	0	0	0	0	0	0	0	0	0	0	0	0
mzspec:NORMAN-27df0a3e-3578-4a30-b9e4-1505f9da010d:webform/sample/19153/UoA_POS_DataDependent_LC-ESI-QTOF_LIFE APEX 165 Harbour Porpoise liver pooled from east and north and west Scotland_Glasgow_UK_01.01.2018_LIFE APEX_64690.mzML	0	0	0	1	0	0	0	0	0	0	0	0	0	0	0	0	0	0	0	0	0	0	0	0	0	0	0	0	0	0	0	0	0	0	0	0	0	0	0	0	0	0	0	0	0	0	0	0	0
mzspec:MSV000087854:peak/mzML/179.mzML	0	0	0	1	0	0	0	0	0	0	0	0	0	0	0	0	0	0	0	0	0	0	0	0	0	0	0	0	0	0	0	0	0	0	0	0	0	0	0	0	0	0	0	0	0	0	0	0	0
mzspec:MSV000087854:ccms_peak/179.mzML	0	0	0	1	0	0	0	0	0	0	0	0	0	0	0	0	0	0	0	0	0	0	0	0	0	0	0	0	0	0	0	0	0	0	0	0	0	0	0	0	0	0	0	0	0	0	0	0	0
mzspec:MSV000093742:peak/pos-pc18-peaklist/pos_inf_non_7660_male_59_192_B_B11.mzXML	0	0	0	1	0	0	0	0	0	0	0	0	0	0	0	0	0	0	0	0	0	0	0	0	0	0	0	0	0	0	0	0	0	0	0	0	0	0	0	0	0	0	0	0	0	0	0	0	0
mzspec:MSV000085852:peak/Samples_mzxml/CCE2019_178.mzXML	0	0	0	1	0	0	0	0	0	0	0	0	0	0	0	0	0	0	0	0	0	0	0	0	0	0	0	0	0	0	0	0	0	0	0	0	0	0	0	0	0	0	0	0	0	0	0	0	0
mzspec:MSV000082005:ccms_peak/Round2/C265_Strep-PIC1_Fetal Liver_BE1_01_12546.mzML	0	0	0	1	0	0	0	0	0	0	0	0	0	0	0	0	0	0	0	0	0	0	0	0	0	0	0	0	0	0	0	0	0	0	0	0	0	0	0	0	0	0	0	0	0	0	0	0	0
mzspec:MSV000082000:ccms_peak/Round1/A61_RA4_01_7042.mzML	0	0	0	1	0	0	0	0	0	0	0	0	0	0	0	0	0	0	0	0	0	0	0	0	0	0	0	0	0	0	0	0	0	0	0	0	0	0	0	0	0	0	0	0	0	0	0	0	0
mzspec:MSV000081999:updates/2018-01-30_aaksenov_de8234c5/peak/Round1/A61_RA4_01_7042.mzXML	0	0	0	1	0	0	0	0	0	0	0	0	0	0	0	0	0	0	0	0	0	0	0	0	0	0	0	0	0	0	0	0	0	0	0	0	0	0	0	0	0	0	0	0	0	0	0	0	0
mzspec:MSV000096609:peak/NASTE_DOM_35oC_mzML/HIMB_2024_627_P_H6_T1.mzML	0	0	0	1	0	0	0	0	0	0	0	0	0	0	0	0	0	0	0	0	0	0	0	0	0	0	0	0	0	0	0	0	0	0	0	0	0	0	0	0	0	0	0	0	0	0	0	0	0
mzspec:MSV000083383:updates/2019-10-30_allegraaron_e0b9cac9/other/allegraaron/190222_isa_wine_fungus infusion/mzXML_2/isa_11.mzXML	0	0	0	1	0	0	0	0	0	0	0	0	0	0	0	0	0	0	0	0	0	0	0	0	0	0	0	0	0	0	0	0	0	0	0	0	0	0	0	0	0	0	0	0	0	0	0	0	0
mzspec:MSV000083383:updates/2019-10-30_allegraaron_e0b9cac9/other/allegraaron/190222_isa_wine_fungus infusion/mzXML/isa_11.mzML	0	0	0	1	0	0	0	0	0	0	0	0	0	0	0	0	0	0	0	0	0	0	0	0	0	0	0	0	0	0	0	0	0	0	0	0	0	0	0	0	0	0	0	0	0	0	0	0	0
mzspec:MSV000083320:ccms_peak/data/99609.mzML	0	0	0	1	0	0	0	0	0	0	0	0	0	0	0	0	0	0	0	0	0	0	0	0	0	0	0	0	0	0	0	0	0	0	0	0	0	0	0	0	0	0	0	0	0	0	0	0	0
mzspec:MSV000082323:ccms_peak/A61_RA4_01_7042.mzML	0	0	0	1	0	0	0	0	0	0	0	0	0	0	0	0	0	0	0	0	0	0	0	0	0	0	0	0	0	0	0	0	0	0	0	0	0	0	0	0	0	0	0	0	0	0	0	0	0
mzspec:MSV000090696:peak/mzML/Tray_3_P_145.mzML	0	0	0	1	0	0	0	0	0	0	0	0	0	0	0	0	0	0	0	0	0	0	0	0	0	0	0	0	0	0	0	0	0	0	0	0	0	0	0	0	0	0	0	0	0	0	0	0	0
mzspec:MSV000091520:ccms_peak/QC_Blanks/Blank/Blank_Plate23_3.mzML	0	0	0	1	0	0	0	0	0	0	0	0	0	0	0	0	0	0	0	0	0	0	0	0	0	0	0	0	0	0	0	0	0	0	0	0	0	0	0	0	0	0	0	0	0	0	0	0	0
mzspec:MSV000083320:ccms_peak/data/99813.mzML	0	0	0	1	0	0	0	0	0	0	0	0	0	0	0	0	0	0	0	0	0	0	0	0	0	0	0	0	0	0	0	0	0	0	0	0	0	0	0	0	0	0	0	0	0	0	0	0	0
mzspec:MSV000091520:peak/QC_Blanks_mzML/Blanks_mzML/Blank_Plate23_3.mzML	0	0	0	1	0	0	0	0	0	0	0	0	0	0	0	0	0	0	0	0	0	0	0	0	0	0	0	0	0	0	0	0	0	0	0	0	0	0	0	0	0	0	0	0	0	0	0	0	0
mzspec:MSV000082323:ccms_peak/C189_Control-PIC4_Fetal Brain_RD7_01_12597.mzML	0	0	0	1	0	0	0	0	0	0	0	0	0	0	0	0	0	0	0	0	0	0	0	0	0	0	0	0	0	0	0	0	0	0	0	0	0	0	0	0	0	0	0	0	0	0	0	0	0
mzspec:MSV000082005:ccms_peak/Round2/C263_Strep-Sal5_Fetal Liver_BD12_01_12544.mzML	0	0	0	1	0	0	0	0	0	0	0	0	0	0	0	0	0	0	0	0	0	0	0	0	0	0	0	0	0	0	0	0	0	0	0	0	0	0	0	0	0	0	0	0	0	0	0	0	0
mzspec:MSV000090696:peak/mzML/Tray_4_P_168.mzML	0	0	0	1	0	0	0	0	0	0	0	0	0	0	0	0	0	0	0	0	0	0	0	0	0	0	0	0	0	0	0	0	0	0	0	0	0	0	0	0	0	0	0	0	0	0	0	0	0
mzspec:MSV000091520:ccms_peak/Samples/21HM2695.mzML	0	0	0	1	0	0	0	0	0	0	0	0	0	0	0	0	0	0	0	0	0	0	0	0	0	0	0	0	0	0	0	0	0	0	0	0	0	0	0	0	0	0	0	0	0	0	0	0	0
mzspec:MSV000091520:peak/Samples_mzML/21HM2695.mzML	0	0	0	1	0	0	0	0	0	0	0	0	0	0	0	0	0	0	0	0	0	0	0	0	0	0	0	0	0	0	0	0	0	0	0	0	0	0	0	0	0	0	0	0	0	0	0	0	0
mzspec:MSV000096470:peak/mzML/T2-PP-R3.mzML	0	0	0	1	0	0	0	0	0	0	0	0	0	0	0	0	0	0	0	0	0	0	0	0	0	0	0	0	0	0	0	0	0	0	0	0	0	0	0	0	0	0	0	0	0	0	0	0	0
mzspec:MSV000090369:peak/peak/Sinularia good duplicates/PAL090_dx1g_BE1_01_54729.mzXML	0	0	0	1	0	0	0	0	0	0	0	0	0	0	0	0	0	0	0	0	0	0	0	0	0	0	0	0	0	0	0	0	0	0	0	0	0	0	0	0	0	0	0	0	0	0	0	0	0
mzspec:MSV000093742:peak/pos-pc18-peaklist/pos_inf_non_8630_male_53_192_B_H10.mzXML	0	0	0	1	0	0	0	0	0	0	0	0	0	0	0	0	0	0	0	0	0	0	0	0	0	0	0	0	0	0	0	0	0	0	0	0	0	0	0	0	0	0	0	0	0	0	0	0	0
mzspec:MSV000098955:peak/mzml/RCM_T0_drug_BA_2.mzML	0	0	0	1	0	0	0	0	0	0	0	0	0	0	0	0	0	0	0	0	0	0	0	0	0	0	0	0	0	0	0	0	0	0	0	0	0	0	0	0	0	0	0	0	0	0	0	0	0
mzspec:MSV000088756:ccms_peak/POS_new/200625_LQ_LQ_CcinnW_pos.mzML	0	0	0	1	0	0	0	0	0	0	0	0	0	0	0	0	0	0	0	0	0	0	0	0	0	0	0	0	0	0	0	0	0	0	0	0	0	0	0	0	0	0	0	0	0	0	0	0	0
mzspec:MSV000088756:peak/POS_new/200625_LQ_LQ_CcinnW_pos.mzML	0	0	0	1	0	0	0	0	0	0	0	0	0	0	0	0	0	0	0	0	0	0	0	0	0	0	0	0	0	0	0	0	0	0	0	0	0	0	0	0	0	0	0	0	0	0	0	0	0
mzspec:ST001861:20190525_Indranil_pos_spme_meta3_2.mzML	0	0	0	1	0	0	0	0	0	0	0	0	0	0	0	0	0	0	0	0	0	0	0	0	0	0	0	0	0	0	0	0	0	0	0	0	0	0	0	0	0	0	0	0	0	0	0	0	0
mzspec:ST001861:20190525_Indranil_pos_spme_meta2_2.mzML	0	0	0	1	0	0	0	0	0	0	0	0	0	0	0	0	0	0	0	0	0	0	0	0	0	0	0	0	0	0	0	0	0	0	0	0	0	0	0	0	0	0	0	0	0	0	0	0	0
mzspec:MSV000083320:ccms_peak/data/99827.mzML	0	0	0	1	0	0	0	0	0	0	0	0	0	0	0	0	0	0	0	0	0	0	0	0	0	0	0	0	0	0	0	0	0	0	0	0	0	0	0	0	0	0	0	0	0	0	0	0	0
mzspec:MSV000083320:ccms_peak/data/99690.mzML	0	0	0	1	0	0	0	0	0	0	0	0	0	0	0	0	0	0	0	0	0	0	0	0	0	0	0	0	0	0	0	0	0	0	0	0	0	0	0	0	0	0	0	0	0	0	0	0	0
mzspec:MSV000092823:raw/ADCe00272.mzML	0	0	0	1	0	0	0	0	0	0	0	0	0	0	0	0	0	0	0	0	0	0	0	0	0	0	0	0	0	0	0	0	0	0	0	0	0	0	0	0	0	0	0	0	0	0	0	0	0
mzspec:MSV000089287:peak/165_MT_Eco69.mzML	0	0	0	1	0	0	0	0	0	0	0	0	0	0	0	0	0	0	0	0	0	0	0	0	0	0	0	0	0	0	0	0	0	0	0	0	0	0	0	0	0	0	0	0	0	0	0	0	0
mzspec:MSV000085480:ccms_peak/190627_Irina_OMZ_ETNP18_Exp2/failed/ETNP18_Experiments_108_B.mzML	0	0	0	1	0	0	0	0	0	0	0	0	0	0	0	0	0	0	0	0	0	0	0	0	0	0	0	0	0	0	0	0	0	0	0	0	0	0	0	0	0	0	0	0	0	0	0	0	0
mzspec:MSV000089287:ccms_peak/165_MT_Eco69.mzML	0	0	0	1	0	0	0	0	0	0	0	0	0	0	0	0	0	0	0	0	0	0	0	0	0	0	0	0	0	0	0	0	0	0	0	0	0	0	0	0	0	0	0	0	0	0	0	0	0
mzspec:MSV000082952:ccms_peak/raw/DOM_2D_acidic_3g.mzML	0	0	0	1	0	0	0	0	0	0	0	0	0	0	0	0	0	0	0	0	0	0	0	0	0	0	0	0	0	0	0	0	0	0	0	0	0	0	0	0	0	0	0	0	0	0	0	0	0
mzspec:MSV000089287:peak/128_MT_Eco32.mzML	0	0	0	1	0	0	0	0	0	0	0	0	0	0	0	0	0	0	0	0	0	0	0	0	0	0	0	0	0	0	0	0	0	0	0	0	0	0	0	0	0	0	0	0	0	0	0	0	0
mzspec:NORMAN-27df0a3e-3578-4a30-b9e4-1505f9da010d:webform/sample/19141/UoA_POS_DataDependent_LC-ESI-QTOF_LIFE APEX 171 Short-beaked common dolphin liver pooled from Galicia_Santiago de Compostela_Spain_01.01.2016_LIFE APEX_64701.mzML	0	0	0	1	0	0	0	0	0	0	0	0	0	0	0	0	0	0	0	0	0	0	0	0	0	0	0	0	0	0	0	0	0	0	0	0	0	0	0	0	0	0	0	0	0	0	0	0	0
mzspec:MSV000089287:ccms_peak/128_MT_Eco32.mzML	0	0	0	1	0	0	0	0	0	0	0	0	0	0	0	0	0	0	0	0	0	0	0	0	0	0	0	0	0	0	0	0	0	0	0	0	0	0	0	0	0	0	0	0	0	0	0	0	0
mzspec:MSV000087854:peak/mzML/165.mzML	0	0	0	1	0	0	0	0	0	0	0	0	0	0	0	0	0	0	0	0	0	0	0	0	0	0	0	0	0	0	0	0	0	0	0	0	0	0	0	0	0	0	0	0	0	0	0	0	0
mzspec:NORMAN-64205eb7-4e0b-5676-a868-cc8db6bef936:webform/sample/21056/UoA_POS_DataDependent_LC-ESI-QTOF_Fish sample from Ireland (Code 9982)_Limerick_Ireland_01.09.2019_Irish monitoring program_46069.mzML	0	0	0	1	0	0	0	0	0	0	0	0	0	0	0	0	0	0	0	0	0	0	0	0	0	0	0	0	0	0	0	0	0	0	0	0	0	0	0	0	0	0	0	0	0	0	0	0	0
mzspec:MSV000093742:peak/pos-pc18-peaklist/pos_inf_prog_7948_female_56_192_B_D10.mzXML	0	0	0	1	0	0	0	0	0	0	0	0	0	0	0	0	0	0	0	0	0	0	0	0	0	0	0	0	0	0	0	0	0	0	0	0	0	0	0	0	0	0	0	0	0	0	0	0	0
mzspec:MSV000098584:peak/Bigelow_269.mzML	0	0	0	1	0	0	0	0	0	0	0	0	0	0	0	0	0	0	0	0	0	0	0	0	0	0	0	0	0	0	0	0	0	0	0	0	0	0	0	0	0	0	0	0	0	0	0	0	0
mzspec:MSV000087322:raw/DOM_Interlab_Lab6/POS_MSMS_mzML/DOM_Interlab-LCMS_Lab6_M_Pos_MS2_rep3.mzML	0	0	0	1	0	0	0	0	0	0	0	0	0	0	0	0	0	0	0	0	0	0	0	0	0	0	0	0	0	0	0	0	0	0	0	0	0	0	0	0	0	0	0	0	0	0	0	0	0
mzspec:MSV000087322:ccms_peak/DOM_Interlab_Lab6/POS_MSMS_raw/DOM_Interlab-LCMS_Lab6_M_Pos_MS2_rep3.mzML	0	0	0	1	0	0	0	0	0	0	0	0	0	0	0	0	0	0	0	0	0	0	0	0	0	0	0	0	0	0	0	0	0	0	0	0	0	0	0	0	0	0	0	0	0	0	0	0	0
mzspec:MSV000088823:peak/pos-Mode_MS2/Lab_06/DOM_Interlab-LCMS_Lab6_M_Pos_MS2_rep3.mzML	0	0	0	1	0	0	0	0	0	0	0	0	0	0	0	0	0	0	0	0	0	0	0	0	0	0	0	0	0	0	0	0	0	0	0	0	0	0	0	0	0	0	0	0	0	0	0	0	0
mzspec:MSV000088823:ccms_peak/pos-Mode_MS2/Lab_06/DOM_Interlab-LCMS_Lab6_M_Pos_MS2_rep3.mzML	0	0	0	1	0	0	0	0	0	0	0	0	0	0	0	0	0	0	0	0	0	0	0	0	0	0	0	0	0	0	0	0	0	0	0	0	0	0	0	0	0	0	0	0	0	0	0	0	0
mzspec:MSV000088823:updates/2022-02-16_bciap01_2e2457db/peak/Peaks/mzmL/MS2_Pos_mode/DOM_Interlab-LCMS_Lab6_M_Pos_MS2_rep3.mzML	0	0	0	1	0	0	0	0	0	0	0	0	0	0	0	0	0	0	0	0	0	0	0	0	0	0	0	0	0	0	0	0	0	0	0	0	0	0	0	0	0	0	0	0	0	0	0	0	0
mzspec:MSV000087854:peak/mzML/177.mzML	0	0	0	1	0	0	0	0	0	0	0	0	0	0	0	0	0	0	0	0	0	0	0	0	0	0	0	0	0	0	0	0	0	0	0	0	0	0	0	0	0	0	0	0	0	0	0	0	0
mzspec:MSV000087854:ccms_peak/177.mzML	0	0	0	1	0	0	0	0	0	0	0	0	0	0	0	0	0	0	0	0	0	0	0	0	0	0	0	0	0	0	0	0	0	0	0	0	0	0	0	0	0	0	0	0	0	0	0	0	0
mzspec:MSV000091520:peak/QC_Blanks_mzML/Pooled_mzML/Pooled1_Plate25.mzML	0	0	0	1	0	0	0	0	0	0	0	0	0	0	0	0	0	0	0	0	0	0	0	0	0	0	0	0	0	0	0	0	0	0	0	0	0	0	0	0	0	0	0	0	0	0	0	0	0
mzspec:MSV000091520:ccms_peak/QC_Blanks/Pooled/Pooled1_Plate25.mzML	0	0	0	1	0	0	0	0	0	0	0	0	0	0	0	0	0	0	0	0	0	0	0	0	0	0	0	0	0	0	0	0	0	0	0	0	0	0	0	0	0	0	0	0	0	0	0	0	0
mzspec:MSV000081952:ccms_peak/raw_files/Plate2/Samples/PHT_20_093_Cort_1000.mzML	0	0	0	1	0	0	0	0	0	0	0	0	0	0	0	0	0	0	0	0	0	0	0	0	0	0	0	0	0	0	0	0	0	0	0	0	0	0	0	0	0	0	0	0	0	0	0	0	0
mzspec:MSV000087854:peak/mzML/148.mzML	0	0	0	1	0	0	0	0	0	0	0	0	0	0	0	0	0	0	0	0	0	0	0	0	0	0	0	0	0	0	0	0	0	0	0	0	0	0	0	0	0	0	0	0	0	0	0	0	0
mzspec:MSV000088021:ccms_peak/210621_Moorea19_Robomics/Mo_2019_162.mzML	0	0	0	1	0	0	0	0	0	0	0	0	0	0	0	0	0	0	0	0	0	0	0	0	0	0	0	0	0	0	0	0	0	0	0	0	0	0	0	0	0	0	0	0	0	0	0	0	0
mzspec:MSV000088021:peak/mzML/Moorea19_Robomics/Mo_2019_162.mzML	0	0	0	1	0	0	0	0	0	0	0	0	0	0	0	0	0	0	0	0	0	0	0	0	0	0	0	0	0	0	0	0	0	0	0	0	0	0	0	0	0	0	0	0	0	0	0	0	0
mzspec:MSV000088021:updates/2021-10-11_ikoester_a6273ef2/peak/mzMLcorr/21021_Robomics/Mo_2019_162.mzML	0	0	0	1	0	0	0	0	0	0	0	0	0	0	0	0	0	0	0	0	0	0	0	0	0	0	0	0	0	0	0	0	0	0	0	0	0	0	0	0	0	0	0	0	0	0	0	0	0
mzspec:MTBLS2273:FILES/DERIVED_FILES/B07_Polar_Daph_WCX1_Phenyl_LCMS_Pos_DIMSn.mzML	0	0	0	1	0	0	0	0	0	0	0	0	0	0	0	0	0	0	0	0	0	0	0	0	0	0	0	0	0	0	0	0	0	0	0	0	0	0	0	0	0	0	0	0	0	0	0	0	0
mzspec:MSV000091520:ccms_peak/Samples/14HM961.mzML	0	0	0	1	0	0	0	0	0	0	0	0	0	0	0	0	0	0	0	0	0	0	0	0	0	0	0	0	0	0	0	0	0	0	0	0	0	0	0	0	0	0	0	0	0	0	0	0	0
mzspec:MSV000091520:peak/Samples_mzML/14HM961.mzML	0	0	0	1	0	0	0	0	0	0	0	0	0	0	0	0	0	0	0	0	0	0	0	0	0	0	0	0	0	0	0	0	0	0	0	0	0	0	0	0	0	0	0	0	0	0	0	0	0
mzspec:MSV000095147:peak/positive mzml/Samples/Pier2024_94.mzML	0	0	0	1	0	0	0	0	0	0	0	0	0	0	0	0	0	0	0	0	0	0	0	0	0	0	0	0	0	0	0	0	0	0	0	0	0	0	0	0	0	0	0	0	0	0	0	0	0
mzspec:MSV000083077:ccms_peak/Plate2/PHT_20_093_Cort_1000.mzML	0	0	0	1	0	0	0	0	0	0	0	0	0	0	0	0	0	0	0	0	0	0	0	0	0	0	0	0	0	0	0	0	0	0	0	0	0	0	0	0	0	0	0	0	0	0	0	0	0
mzspec:MSV000096470:peak/mzML/T2-MP-R5.mzML	0	0	0	1	0	0	0	0	0	0	0	0	0	0	0	0	0	0	0	0	0	0	0	0	0	0	0	0	0	0	0	0	0	0	0	0	0	0	0	0	0	0	0	0	0	0	0	0	0
mzspec:MSV000083320:ccms_peak/data/99851.mzML	0	0	0	1	0	0	0	0	0	0	0	0	0	0	0	0	0	0	0	0	0	0	0	0	0	0	0	0	0	0	0	0	0	0	0	0	0	0	0	0	0	0	0	0	0	0	0	0	0
mzspec:MSV000094957:peak/POLAR_POSITIVE/B07_Polar_Daph_WCX1_Phenyl_LCMS_Pos_DIMSn.mzML	0	0	0	1	0	0	0	0	0	0	0	0	0	0	0	0	0	0	0	0	0	0	0	0	0	0	0	0	0	0	0	0	0	0	0	0	0	0	0	0	0	0	0	0	0	0	0	0	0
mzspec:MSV000091520:ccms_peak/Samples/21HM2838.mzML	0	0	0	1	0	0	0	0	0	0	0	0	0	0	0	0	0	0	0	0	0	0	0	0	0	0	0	0	0	0	0	0	0	0	0	0	0	0	0	0	0	0	0	0	0	0	0	0	0
mzspec:MSV000089287:peak/168_MT_Eco72.mzML	0	0	0	1	0	0	0	0	0	0	0	0	0	0	0	0	0	0	0	0	0	0	0	0	0	0	0	0	0	0	0	0	0	0	0	0	0	0	0	0	0	0	0	0	0	0	0	0	0
mzspec:MSV000089287:peak/129_MT_Eco33.mzML	0	0	0	1	0	0	0	0	0	0	0	0	0	0	0	0	0	0	0	0	0	0	0	0	0	0	0	0	0	0	0	0	0	0	0	0	0	0	0	0	0	0	0	0	0	0	0	0	0
mzspec:MSV000089287:ccms_peak/129_MT_Eco33.mzML	0	0	0	1	0	0	0	0	0	0	0	0	0	0	0	0	0	0	0	0	0	0	0	0	0	0	0	0	0	0	0	0	0	0	0	0	0	0	0	0	0	0	0	0	0	0	0	0	0
mzspec:MSV000089287:ccms_peak/168_MT_Eco72.mzML	0	0	0	1	0	0	0	0	0	0	0	0	0	0	0	0	0	0	0	0	0	0	0	0	0	0	0	0	0	0	0	0	0	0	0	0	0	0	0	0	0	0	0	0	0	0	0	0	0
mzspec:MSV000091520:peak/Samples_mzML/21HM2838.mzML	0	0	0	1	0	0	0	0	0	0	0	0	0	0	0	0	0	0	0	0	0	0	0	0	0	0	0	0	0	0	0	0	0	0	0	0	0	0	0	0	0	0	0	0	0	0	0	0	0
mzspec:MSV000091520:peak/Samples_mzML/14HM303.mzML	0	0	0	1	0	0	0	0	0	0	0	0	0	0	0	0	0	0	0	0	0	0	0	0	0	0	0	0	0	0	0	0	0	0	0	0	0	0	0	0	0	0	0	0	0	0	0	0	0
mzspec:MSV000091520:ccms_peak/Samples/14HM303.mzML	0	0	0	1	0	0	0	0	0	0	0	0	0	0	0	0	0	0	0	0	0	0	0	0	0	0	0	0	0	0	0	0	0	0	0	0	0	0	0	0	0	0	0	0	0	0	0	0	0
mzspec:MSV000082953:updates/2019-07-08_lamccall_facc838f/other/CHEM5170 class project 2018/raw data/CHEM5170 class project mzxml/P5_A1.mzXML	0	0	0	1	0	0	0	0	0	0	0	0	0	0	0	0	0	0	0	0	0	0	0	0	0	0	0	0	0	0	0	0	0	0	0	0	0	0	0	0	0	0	0	0	0	0	0	0	0
mzspec:MSV000082953:updates/2019-07-08_lamccall_facc838f/other/CHEM5170 class project 2018/mzxml for molecular networking/SLSRC/P5_A1.mzXML	0	0	0	1	0	0	0	0	0	0	0	0	0	0	0	0	0	0	0	0	0	0	0	0	0	0	0	0	0	0	0	0	0	0	0	0	0	0	0	0	0	0	0	0	0	0	0	0	0
mzspec:MSV000082953:updates/2018-09-20_lamccall_4cbe00db/peak/mzxml_for second MassIVE upload/P5_A1.mzXML	0	0	0	1	0	0	0	0	0	0	0	0	0	0	0	0	0	0	0	0	0	0	0	0	0	0	0	0	0	0	0	0	0	0	0	0	0	0	0	0	0	0	0	0	0	0	0	0	0
mzspec:MSV000087377:peak/MS POS - Polar extract - A. subrufescens ABL 0449 Growth chamber - mzXML/MS_POS_Polar_49P_2_1-31_01_20965.d.mzXML	0	0	0	1	0	0	0	0	0	0	0	0	0	0	0	0	0	0	0	0	0	0	0	0	0	0	0	0	0	0	0	0	0	0	0	0	0	0	0	0	0	0	0	0	0	0	0	0	0
mzspec:MSV000083320:ccms_peak/data/99389.mzML	0	0	0	1	0	0	0	0	0	0	0	0	0	0	0	0	0	0	0	0	0	0	0	0	0	0	0	0	0	0	0	0	0	0	0	0	0	0	0	0	0	0	0	0	0	0	0	0	0
mzspec:MSV000088842:ccms_peak/Raw/7D.mzML	0	0	0	1	0	0	0	0	0	0	0	0	0	0	0	0	0	0	0	0	0	0	0	0	0	0	0	0	0	0	0	0	0	0	0	0	0	0	0	0	0	0	0	0	0	0	0	0	0
mzspec:MSV000082005:ccms_peak/Round2/C243_Control-Sal2_Fetal Liver_BD2_01_12533.mzML	0	0	0	1	0	0	0	0	0	0	0	0	0	0	0	0	0	0	0	0	0	0	0	0	0	0	0	0	0	0	0	0	0	0	0	0	0	0	0	0	0	0	0	0	0	0	0	0	0
mzspec:MSV000095424:peak/mzml_positive/P2402_MHW_129.mzML	0	0	0	1	0	0	0	0	0	0	0	0	0	0	0	0	0	0	0	0	0	0	0	0	0	0	0	0	0	0	0	0	0	0	0	0	0	0	0	0	0	0	0	0	0	0	0	0	0
mzspec:MSV000083320:ccms_peak/data/99662.mzML	0	0	0	1	0	0	0	0	0	0	0	0	0	0	0	0	0	0	0	0	0	0	0	0	0	0	0	0	0	0	0	0	0	0	0	0	0	0	0	0	0	0	0	0	0	0	0	0	0
mzspec:MSV000083320:ccms_peak/data/99665.mzML	0	0	0	1	0	0	0	0	0	0	0	0	0	0	0	0	0	0	0	0	0	0	0	0	0	0	0	0	0	0	0	0	0	0	0	0	0	0	0	0	0	0	0	0	0	0	0	0	0
mzspec:MSV000082323:ccms_peak/C243_Control-Sal2_Fetal Liver_BD2_01_12533.mzML	0	0	0	1	0	0	0	0	0	0	0	0	0	0	0	0	0	0	0	0	0	0	0	0	0	0	0	0	0	0	0	0	0	0	0	0	0	0	0	0	0	0	0	0	0	0	0	0	0
mzspec:MSV000082325:ccms_peak/A222_RE7_01_7263.mzML	0	0	0	1	0	0	0	0	0	0	0	0	0	0	0	0	0	0	0	0	0	0	0	0	0	0	0	0	0	0	0	0	0	0	0	0	0	0	0	0	0	0	0	0	0	0	0	0	0
mzspec:NORMAN-27df0a3e-3578-4a30-b9e4-1505f9da010d:webform/sample/19171/UoA_POS_DataDependent_LC-ESI-QTOF_LIFE APEX 138 Grey Seal liver pooled from Baltic Sea_Husum_Germany_01.01.2015_LIFE APEX_64668.mzML	0	0	0	1	0	0	0	0	0	0	0	0	0	0	0	0	0	0	0	0	0	0	0	0	0	0	0	0	0	0	0	0	0	0	0	0	0	0	0	0	0	0	0	0	0	0	0	0	0
mzspec:MSV000081952:ccms_peak/raw_files/Plate1/Samples/PHT_20_071_Cort_1900.mzML	0	0	0	1	0	0	0	0	0	0	0	0	0	0	0	0	0	0	0	0	0	0	0	0	0	0	0	0	0	0	0	0	0	0	0	0	0	0	0	0	0	0	0	0	0	0	0	0	0
mzspec:NORMAN-27df0a3e-3578-4a30-b9e4-1505f9da010d:webform/sample/19149/UoA_POS_DataDependent_LC-ESI-QTOF_LIFE APEX 167 Harbour Porpoise liver pooled from Odessa_Odessa_Ukraine_02.02.2020_LIFE APEX_64694.mzML	0	0	0	1	0	0	0	0	0	0	0	0	0	0	0	0	0	0	0	0	0	0	0	0	0	0	0	0	0	0	0	0	0	0	0	0	0	0	0	0	0	0	0	0	0	0	0	0	0
mzspec:MSV000081999:updates/2018-01-30_aaksenov_de8234c5/peak/Round1/A222_RE7_01_7263.mzXML	0	0	0	1	0	0	0	0	0	0	0	0	0	0	0	0	0	0	0	0	0	0	0	0	0	0	0	0	0	0	0	0	0	0	0	0	0	0	0	0	0	0	0	0	0	0	0	0	0
mzspec:NORMAN-3fb4530c-25f5-52f9-baae-960e4ebcd533:webform/sample/19852/UoA_POS_DataDependent_LC-ESI-QTOF_CONNECT 08 Mytilus edulis from Brofjorden_Brofjorden_Sweden_24.10.2019_CONNECT_58203.mzML	0	0	0	1	0	0	0	0	0	0	0	0	0	0	0	0	0	0	0	0	0	0	0	0	0	0	0	0	0	0	0	0	0	0	0	0	0	0	0	0	0	0	0	0	0	0	0	0	0
mzspec:ST001861:20190525_Indranil_pos_spme_meta3_3.mzML	0	0	0	1	0	0	0	0	0	0	0	0	0	0	0	0	0	0	0	0	0	0	0	0	0	0	0	0	0	0	0	0	0	0	0	0	0	0	0	0	0	0	0	0	0	0	0	0	0
mzspec:MSV000083077:ccms_peak/Plate1/PHT_20_071_Cort_1900.mzML	0	0	0	1	0	0	0	0	0	0	0	0	0	0	0	0	0	0	0	0	0	0	0	0	0	0	0	0	0	0	0	0	0	0	0	0	0	0	0	0	0	0	0	0	0	0	0	0	0
mzspec:MSV000082000:ccms_peak/Round1/A222_RE7_01_7263.mzML	0	0	0	1	0	0	0	0	0	0	0	0	0	0	0	0	0	0	0	0	0	0	0	0	0	0	0	0	0	0	0	0	0	0	0	0	0	0	0	0	0	0	0	0	0	0	0	0	0
mzspec:MSV000080167:ccms_peak/Samples/P1F10.mzXML	0	0	0	1	0	0	0	0	0	0	0	0	0	0	0	0	0	0	0	0	0	0	0	0	0	0	0	0	0	0	0	0	0	0	0	0	0	0	0	0	0	0	0	0	0	0	0	0	0
mzspec:MSV000083077:ccms_peak/Plate1/PHT_20_072_Cort_1000.mzML	0	0	0	1	0	0	0	0	0	0	0	0	0	0	0	0	0	0	0	0	0	0	0	0	0	0	0	0	0	0	0	0	0	0	0	0	0	0	0	0	0	0	0	0	0	0	0	0	0
mzspec:MSV000083077:ccms_peak/Plate1/PHT_20_055_Cort_1200.mzML	0	0	0	1	0	0	0	0	0	0	0	0	0	0	0	0	0	0	0	0	0	0	0	0	0	0	0	0	0	0	0	0	0	0	0	0	0	0	0	0	0	0	0	0	0	0	0	0	0
mzspec:NORMAN-27df0a3e-3578-4a30-b9e4-1505f9da010d:webform/sample/21480/UoA_POS_DataDependent_LC-ESI-QTOF_LIFE APEX 58 Grey Seal liver from Baltic Proper_Kalmar_Sweden_01.01.2017_LIFE APEX_36678.mzML	0	0	0	1	0	0	0	0	0	0	0	0	0	0	0	0	0	0	0	0	0	0	0	0	0	0	0	0	0	0	0	0	0	0	0	0	0	0	0	0	0	0	0	0	0	0	0	0	0
mzspec:MSV000085852:ccms_peak/Samples_raw/CCE2019_326.mzML	0	0	0	1	0	0	0	0	0	0	0	0	0	0	0	0	0	0	0	0	0	0	0	0	0	0	0	0	0	0	0	0	0	0	0	0	0	0	0	0	0	0	0	0	0	0	0	0	0
mzspec:MSV000085071:ccms_peak/Mushrooms_POS_P1_mzXML/P1_E3_GE3_01_52884.mzML	0	0	0	1	0	0	0	0	0	0	0	0	0	0	0	0	0	0	0	0	0	0	0	0	0	0	0	0	0	0	0	0	0	0	0	0	0	0	0	0	0	0	0	0	0	0	0	0	0
mzspec:MSV000082323:ccms_peak/A417_RB8_01_7061.mzML	0	0	0	1	0	0	0	0	0	0	0	0	0	0	0	0	0	0	0	0	0	0	0	0	0	0	0	0	0	0	0	0	0	0	0	0	0	0	0	0	0	0	0	0	0	0	0	0	0
mzspec:MSV000085071:ccms_peak/Mushrooms_POS_P1_mzXML/P1_G10_GF10_01_52917.mzML	0	0	0	1	0	0	0	0	0	0	0	0	0	0	0	0	0	0	0	0	0	0	0	0	0	0	0	0	0	0	0	0	0	0	0	0	0	0	0	0	0	0	0	0	0	0	0	0	0
mzspec:MSV000087854:peak/mzML/289.mzML	0	0	0	1	0	0	0	0	0	0	0	0	0	0	0	0	0	0	0	0	0	0	0	0	0	0	0	0	0	0	0	0	0	0	0	0	0	0	0	0	0	0	0	0	0	0	0	0	0
mzspec:MSV000087854:ccms_peak/289.mzML	0	0	0	1	0	0	0	0	0	0	0	0	0	0	0	0	0	0	0	0	0	0	0	0	0	0	0	0	0	0	0	0	0	0	0	0	0	0	0	0	0	0	0	0	0	0	0	0	0
mzspec:MSV000088842:peak/mzML/5D.mzML	0	0	0	1	0	0	0	0	0	0	0	0	0	0	0	0	0	0	0	0	0	0	0	0	0	0	0	0	0	0	0	0	0	0	0	0	0	0	0	0	0	0	0	0	0	0	0	0	0
mzspec:ST001861:20190525_Indranil_pos_spme_meta4_3.mzML	0	0	0	1	0	0	0	0	0	0	0	0	0	0	0	0	0	0	0	0	0	0	0	0	0	0	0	0	0	0	0	0	0	0	0	0	0	0	0	0	0	0	0	0	0	0	0	0	0
mzspec:MSV000081999:updates/2018-01-30_aaksenov_de8234c5/peak/Round1/A417_RB8_01_7061.mzXML	0	0	0	1	0	0	0	0	0	0	0	0	0	0	0	0	0	0	0	0	0	0	0	0	0	0	0	0	0	0	0	0	0	0	0	0	0	0	0	0	0	0	0	0	0	0	0	0	0
mzspec:MSV000081952:ccms_peak/raw_files/Plate1/Samples/PHT_20_072_Cort_1000.mzML	0	0	0	1	0	0	0	0	0	0	0	0	0	0	0	0	0	0	0	0	0	0	0	0	0	0	0	0	0	0	0	0	0	0	0	0	0	0	0	0	0	0	0	0	0	0	0	0	0
mzspec:MSV000081952:ccms_peak/raw_files/Plate1/Samples/PHT_20_055_Cort_1200.mzML	0	0	0	1	0	0	0	0	0	0	0	0	0	0	0	0	0	0	0	0	0	0	0	0	0	0	0	0	0	0	0	0	0	0	0	0	0	0	0	0	0	0	0	0	0	0	0	0	0
mzspec:NORMAN-3fb4530c-25f5-52f9-baae-960e4ebcd533:webform/sample/19846/UoA_POS_DataDependent_LC-ESI-QTOF_CONNECT 11 Mytilus edulis from Espevaer_Espevaer_Norway_02.10.2019_CONNECT_58210.mzML	0	0	0	1	0	0	0	0	0	0	0	0	0	0	0	0	0	0	0	0	0	0	0	0	0	0	0	0	0	0	0	0	0	0	0	0	0	0	0	0	0	0	0	0	0	0	0	0	0
mzspec:ST003880:IVD_Untargeted_RAW/Control_L5S1TC002_NP_pos_neg_01.mzML	0	0	0	1	0	0	0	0	0	0	0	0	0	0	0	0	0	0	0	0	0	0	0	0	0	0	0	0	0	0	0	0	0	0	0	0	0	0	0	0	0	0	0	0	0	0	0	0	0
mzspec:NORMAN-27df0a3e-3578-4a30-b9e4-1505f9da010d:webform/sample/19155/UoA_POS_DataDependent_LC-ESI-QTOF_LIFE APEX 164 White-beaked dolphin liver pooled from east and north and west Scotland_Glasgow_UK_01.01.2016_LIFE APEX_64686.mzML	0	0	0	1	0	0	0	0	0	0	0	0	0	0	0	0	0	0	0	0	0	0	0	0	0	0	0	0	0	0	0	0	0	0	0	0	0	0	0	0	0	0	0	0	0	0	0	0	0
mzspec:MSV000083888:ccms_peak/raw/2-18_Foam_P_1.mzML	0	0	0	1	0	0	0	0	0	0	0	0	0	0	0	0	0	0	0	0	0	0	0	0	0	0	0	0	0	0	0	0	0	0	0	0	0	0	0	0	0	0	0	0	0	0	0	0	0
mzspec:MSV000082000:ccms_peak/Round1/A417_RB8_01_7061.mzML	0	0	0	1	0	0	0	0	0	0	0	0	0	0	0	0	0	0	0	0	0	0	0	0	0	0	0	0	0	0	0	0	0	0	0	0	0	0	0	0	0	0	0	0	0	0	0	0	0
mzspec:NORMAN-85ab3057-e49c-56a4-ace2-310dffe77869:webform/sample/21130/UoA_POS_DataDependent_LC-ESI-QTOF_Liver from white-tailed sea eagle from District Heidekreis (Jan 2016, NS_90)_Walsrode_Germany_01.01.2016_IZW Raptor monitoring_42611.mzML	0	0	0	1	0	0	0	0	0	0	0	0	0	0	0	0	0	0	0	0	0	0	0	0	0	0	0	0	0	0	0	0	0	0	0	0	0	0	0	0	0	0	0	0	0	0	0	0	0
mzspec:MSV000082322:ccms_peak/A81_RA5_01_7043.mzML	0	0	0	1	0	0	0	0	0	0	0	0	0	0	0	0	0	0	0	0	0	0	0	0	0	0	0	0	0	0	0	0	0	0	0	0	0	0	0	0	0	0	0	0	0	0	0	0	0
mzspec:MSV000082000:ccms_peak/Round1/A81_RA5_01_7043.mzML	0	0	0	1	0	0	0	0	0	0	0	0	0	0	0	0	0	0	0	0	0	0	0	0	0	0	0	0	0	0	0	0	0	0	0	0	0	0	0	0	0	0	0	0	0	0	0	0	0
mzspec:MSV000096470:peak/mzML/T5-MP-R7.mzML	0	0	0	1	0	0	0	0	0	0	0	0	0	0	0	0	0	0	0	0	0	0	0	0	0	0	0	0	0	0	0	0	0	0	0	0	0	0	0	0	0	0	0	0	0	0	0	0	0
mzspec:MSV000098055:peak/mzML/40203.mzML	0	0	0	1	0	0	0	0	0	0	0	0	0	0	0	0	0	0	0	0	0	0	0	0	0	0	0	0	0	0	0	0	0	0	0	0	0	0	0	0	0	0	0	0	0	0	0	0	0
mzspec:MSV000087854:ccms_peak/160.mzML	0	0	0	1	0	0	0	0	0	0	0	0	0	0	0	0	0	0	0	0	0	0	0	0	0	0	0	0	0	0	0	0	0	0	0	0	0	0	0	0	0	0	0	0	0	0	0	0	0
mzspec:MSV000089848:ccms_peak/Round 3/20210617_nja0922_MGx_H20190756_FungalCrudeExtract_NRRL792_Oats.mzML	0	0	0	1	0	0	0	0	0	0	0	0	0	0	0	0	0	0	0	0	0	0	0	0	0	0	0	0	0	0	0	0	0	0	0	0	0	0	0	0	0	0	0	0	0	0	0	0	0
mzspec:MSV000092620:raw/ACOT_PBS_pos_soft_3_BB6_01_12768.mzML	0	0	0	1	0	0	0	0	0	0	0	0	0	0	0	0	0	0	0	0	0	0	0	0	0	0	0	0	0	0	0	0	0	0	0	0	0	0	0	0	0	0	0	0	0	0	0	0	0
mzspec:MSV000081999:updates/2018-01-30_aaksenov_de8234c5/peak/Round1/A81_RA5_01_7043.mzXML	0	0	0	1	0	0	0	0	0	0	0	0	0	0	0	0	0	0	0	0	0	0	0	0	0	0	0	0	0	0	0	0	0	0	0	0	0	0	0	0	0	0	0	0	0	0	0	0	0
mzspec:MSV000082005:ccms_peak/Round2/C271_Strep-PIC4_Fetal Liver_BE4_01_12549.mzML	0	0	0	1	0	0	0	0	0	0	0	0	0	0	0	0	0	0	0	0	0	0	0	0	0	0	0	0	0	0	0	0	0	0	0	0	0	0	0	0	0	0	0	0	0	0	0	0	0
mzspec:MSV000081981:ccms_peak/2017.AmericanGutPhase1.Samples.mzXMLfiles/Samples/000022221_RH1_01_5197.mzML	0	0	0	1	0	0	0	0	0	0	0	0	0	0	0	0	0	0	0	0	0	0	0	0	0	0	0	0	0	0	0	0	0	0	0	0	0	0	0	0	0	0	0	0	0	0	0	0	0
mzspec:MSV000098955:peak/mzml/RCM_T72_drug_BA_3.mzML	0	0	0	1	0	0	0	0	0	0	0	0	0	0	0	0	0	0	0	0	0	0	0	0	0	0	0	0	0	0	0	0	0	0	0	0	0	0	0	0	0	0	0	0	0	0	0	0	0
mzspec:MSV000080673:ccms_peak/2017.AmericanGut3K.mzXMLfiles/Samples/000022221_RH1_01_5197.mzML	0	0	0	1	0	0	0	0	0	0	0	0	0	0	0	0	0	0	0	0	0	0	0	0	0	0	0	0	0	0	0	0	0	0	0	0	0	0	0	0	0	0	0	0	0	0	0	0	0
mzspec:MSV000082324:ccms_peak/C271_Strep-PIC4_Fetal Liver_BE4_01_12549.mzML	0	0	0	1	0	0	0	0	0	0	0	0	0	0	0	0	0	0	0	0	0	0	0	0	0	0	0	0	0	0	0	0	0	0	0	0	0	0	0	0	0	0	0	0	0	0	0	0	0
mzspec:MSV000089287:peak/167_MT_Eco71.mzML	0	0	0	1	0	0	0	0	0	0	0	0	0	0	0	0	0	0	0	0	0	0	0	0	0	0	0	0	0	0	0	0	0	0	0	0	0	0	0	0	0	0	0	0	0	0	0	0	0
mzspec:MSV000085843:ccms_peak/raw/XA_DOM_51.mzML	0	0	0	1	0	0	0	0	0	0	0	0	0	0	0	0	0	0	0	0	0	0	0	0	0	0	0	0	0	0	0	0	0	0	0	0	0	0	0	0	0	0	0	0	0	0	0	0	0
mzspec:MSV000090696:peak/mzML/Tray1_P_53.mzML	0	0	0	1	0	0	0	0	0	0	0	0	0	0	0	0	0	0	0	0	0	0	0	0	0	0	0	0	0	0	0	0	0	0	0	0	0	0	0	0	0	0	0	0	0	0	0	0	0
mzspec:MSV000098955:peak/mzml/RCM_T0_drug_BA_1.mzML	0	0	0	1	0	0	0	0	0	0	0	0	0	0	0	0	0	0	0	0	0	0	0	0	0	0	0	0	0	0	0	0	0	0	0	0	0	0	0	0	0	0	0	0	0	0	0	0	0
mzspec:ST001861:20190525_Indranil_pos_spme_meta2_3.mzML	0	0	0	1	0	0	0	0	0	0	0	0	0	0	0	0	0	0	0	0	0	0	0	0	0	0	0	0	0	0	0	0	0	0	0	0	0	0	0	0	0	0	0	0	0	0	0	0	0
mzspec:NORMAN-27df0a3e-3578-4a30-b9e4-1505f9da010d:webform/sample/21460/UoA_POS_DataDependent_LC-ESI-QTOF_LIFE APEX 66 Otter liver from Bosdorf_Eutin_Germany_01.01.2018_LIFE APEX_37722.mzML	0	0	0	1	0	0	0	0	0	0	0	0	0	0	0	0	0	0	0	0	0	0	0	0	0	0	0	0	0	0	0	0	0	0	0	0	0	0	0	0	0	0	0	0	0	0	0	0	0
mzspec:MSV000080905:ccms_peak/Raw/Plate4/P3_EMP_87.mzML	0	0	0	1	0	0	0	0	0	0	0	0	0	0	0	0	0	0	0	0	0	0	0	0	0	0	0	0	0	0	0	0	0	0	0	0	0	0	0	0	0	0	0	0	0	0	0	0	0
mzspec:MSV000093742:peak/pos-pc18-peaklist/pos_inf_non_9268_male_53_193_G_B2.mzXML	0	0	0	1	0	0	0	0	0	0	0	0	0	0	0	0	0	0	0	0	0	0	0	0	0	0	0	0	0	0	0	0	0	0	0	0	0	0	0	0	0	0	0	0	0	0	0	0	0
mzspec:MSV000086621:ccms_peak/CMB-B008-H8-MSMS.mzML	0	0	0	1	0	0	0	0	0	0	0	0	0	0	0	0	0	0	0	0	0	0	0	0	0	0	0	0	0	0	0	0	0	0	0	0	0	0	0	0	0	0	0	0	0	0	0	0	0
mzspec:MSV000088756:peak/POS_new/200625_LQ_LQ_CmalM_pos.mzML	0	0	0	1	0	0	0	0	0	0	0	0	0	0	0	0	0	0	0	0	0	0	0	0	0	0	0	0	0	0	0	0	0	0	0	0	0	0	0	0	0	0	0	0	0	0	0	0	0
mzspec:MSV000088756:ccms_peak/POS_new/200625_LQ_LQ_CmalM_pos.mzML	0	0	0	1	0	0	0	0	0	0	0	0	0	0	0	0	0	0	0	0	0	0	0	0	0	0	0	0	0	0	0	0	0	0	0	0	0	0	0	0	0	0	0	0	0	0	0	0	0
mzspec:MSV000083320:ccms_peak/data/99679.mzML	0	0	0	1	0	0	0	0	0	0	0	0	0	0	0	0	0	0	0	0	0	0	0	0	0	0	0	0	0	0	0	0	0	0	0	0	0	0	0	0	0	0	0	0	0	0	0	0	0
mzspec:MSV000085891:peak/mzML/Aruba_44_32.mzML	0	0	0	1	0	0	0	0	0	0	0	0	0	0	0	0	0	0	0	0	0	0	0	0	0	0	0	0	0	0	0	0	0	0	0	0	0	0	0	0	0	0	0	0	0	0	0	0	0
mzspec:MSV000088645:ccms_peak/Plate_07_RAW/4057046685.mzML	0	0	0	1	0	0	0	0	0	0	0	0	0	0	0	0	0	0	0	0	0	0	0	0	0	0	0	0	0	0	0	0	0	0	0	0	0	0	0	0	0	0	0	0	0	0	0	0	0
mzspec:MSV000083320:ccms_peak/data/99374.mzML	0	0	0	1	0	0	0	0	0	0	0	0	0	0	0	0	0	0	0	0	0	0	0	0	0	0	0	0	0	0	0	0	0	0	0	0	0	0	0	0	0	0	0	0	0	0	0	0	0
mzspec:MSV000081999:updates/2018-01-30_aaksenov_de8234c5/peak/Round1/A21_RB2_01_7054.mzXML	0	0	0	1	0	0	0	0	0	0	0	0	0	0	0	0	0	0	0	0	0	0	0	0	0	0	0	0	0	0	0	0	0	0	0	0	0	0	0	0	0	0	0	0	0	0	0	0	0
mzspec:MSV000093742:peak/pos-pc18-peaklist/pos_inf_non_7533_male_71_192_B_B2.mzXML	0	0	0	1	0	0	0	0	0	0	0	0	0	0	0	0	0	0	0	0	0	0	0	0	0	0	0	0	0	0	0	0	0	0	0	0	0	0	0	0	0	0	0	0	0	0	0	0	0
mzspec:MSV000090696:peak/mzML/Tray_4_P_185.mzML	0	0	0	1	0	0	0	0	0	0	0	0	0	0	0	0	0	0	0	0	0	0	0	0	0	0	0	0	0	0	0	0	0	0	0	0	0	0	0	0	0	0	0	0	0	0	0	0	0
mzspec:MSV000089287:ccms_peak/167_MT_Eco71.mzML	0	0	0	1	0	0	0	0	0	0	0	0	0	0	0	0	0	0	0	0	0	0	0	0	0	0	0	0	0	0	0	0	0	0	0	0	0	0	0	0	0	0	0	0	0	0	0	0	0
mzspec:MSV000081731:ccms_peak/170829_Irina_Pseudo_nitzschia_posMSMS/Pn_multiseries_50mL_unfil.mzML	0	0	0	1	0	0	0	0	0	0	0	0	0	0	0	0	0	0	0	0	0	0	0	0	0	0	0	0	0	0	0	0	0	0	0	0	0	0	0	0	0	0	0	0	0	0	0	0	0
mzspec:MSV000087854:peak/mzML/160.mzML	0	0	0	1	0	0	0	0	0	0	0	0	0	0	0	0	0	0	0	0	0	0	0	0	0	0	0	0	0	0	0	0	0	0	0	0	0	0	0	0	0	0	0	0	0	0	0	0	0
mzspec:MSV000081981:ccms_peak/2017.AmericanGutPhase1.Samples.mzXMLfiles/Samples/000030186_RB7_01_3955.mzML	0	0	0	1	0	0	0	0	0	0	0	0	0	0	0	0	0	0	0	0	0	0	0	0	0	0	0	0	0	0	0	0	0	0	0	0	0	0	0	0	0	0	0	0	0	0	0	0	0
mzspec:MSV000091381:peak/U19_MIND_Y3_mzML/P2_G9_5681087.mzML	0	0	0	1	0	0	0	0	0	0	0	0	0	0	0	0	0	0	0	0	0	0	0	0	0	0	0	0	0	0	0	0	0	0	0	0	0	0	0	0	0	0	0	0	0	0	0	0	0
mzspec:MSV000091381:ccms_peak/U19_MIND_Y3_Raw/P2_G9_5681087.mzML	0	0	0	1	0	0	0	0	0	0	0	0	0	0	0	0	0	0	0	0	0	0	0	0	0	0	0	0	0	0	0	0	0	0	0	0	0	0	0	0	0	0	0	0	0	0	0	0	0
mzspec:MSV000082000:ccms_peak/Round1/A21_RB2_01_7054.mzML	0	0	0	1	0	0	0	0	0	0	0	0	0	0	0	0	0	0	0	0	0	0	0	0	0	0	0	0	0	0	0	0	0	0	0	0	0	0	0	0	0	0	0	0	0	0	0	0	0
mzspec:MTBLS12560:FILES/DERIVED_FILES/POS/L1601.mzML	0	0	0	1	0	0	0	0	0	0	0	0	0	0	0	0	0	0	0	0	0	0	0	0	0	0	0	0	0	0	0	0	0	0	0	0	0	0	0	0	0	0	0	0	0	0	0	0	0
mzspec:MSV000085843:ccms_peak/raw/XA_Green_87.mzML	0	0	0	1	0	0	0	0	0	0	0	0	0	0	0	0	0	0	0	0	0	0	0	0	0	0	0	0	0	0	0	0	0	0	0	0	0	0	0	0	0	0	0	0	0	0	0	0	0
mzspec:MSV000080673:ccms_peak/2017.AmericanGut3K.mzXMLfiles/Samples/000030186_RB7_01_3955.mzML	0	0	0	1	0	0	0	0	0	0	0	0	0	0	0	0	0	0	0	0	0	0	0	0	0	0	0	0	0	0	0	0	0	0	0	0	0	0	0	0	0	0	0	0	0	0	0	0	0
mzspec:MSV000082322:ccms_peak/A21_RB2_01_7054.mzML	0	0	0	1	0	0	0	0	0	0	0	0	0	0	0	0	0	0	0	0	0	0	0	0	0	0	0	0	0	0	0	0	0	0	0	0	0	0	0	0	0	0	0	0	0	0	0	0	0
mzspec:MSV000096550:peak/Bigelow_70.mzML	0	0	0	1	0	0	0	0	0	0	0	0	0	0	0	0	0	0	0	0	0	0	0	0	0	0	0	0	0	0	0	0	0	0	0	0	0	0	0	0	0	0	0	0	0	0	0	0	0
mzspec:MSV000096550:ccms_peak/Bigelow_70.mzML	0	0	0	1	0	0	0	0	0	0	0	0	0	0	0	0	0	0	0	0	0	0	0	0	0	0	0	0	0	0	0	0	0	0	0	0	0	0	0	0	0	0	0	0	0	0	0	0	0
mzspec:MSV000090696:peak/mzML/Tray_4_P_203.mzML	0	0	0	1	0	0	0	0	0	0	0	0	0	0	0	0	0	0	0	0	0	0	0	0	0	0	0	0	0	0	0	0	0	0	0	0	0	0	0	0	0	0	0	0	0	0	0	0	0
mzspec:MSV000093742:peak/pos-pc18-peaklist/pos_inf_non_8124_male_44_192_B_F2.mzXML	0	0	0	1	0	0	0	0	0	0	0	0	0	0	0	0	0	0	0	0	0	0	0	0	0	0	0	0	0	0	0	0	0	0	0	0	0	0	0	0	0	0	0	0	0	0	0	0	0
mzspec:ST001861:20190525_Indranil_pos_spme_meta4_2.mzML	0	0	0	1	0	0	0	0	0	0	0	0	0	0	0	0	0	0	0	0	0	0	0	0	0	0	0	0	0	0	0	0	0	0	0	0	0	0	0	0	0	0	0	0	0	0	0	0	0
mzspec:MSV000081981:ccms_peak/2017.AmericanGutPhase1.Samples.mzXMLfiles/Samples/000030212_RE2_01_6607.mzML	0	0	0	1	0	0	0	0	0	0	0	0	0	0	0	0	0	0	0	0	0	0	0	0	0	0	0	0	0	0	0	0	0	0	0	0	0	0	0	0	0	0	0	0	0	0	0	0	0
mzspec:MSV000092823:raw/ADCe00435.mzML	0	0	0	1	0	0	0	0	0	0	0	0	0	0	0	0	0	0	0	0	0	0	0	0	0	0	0	0	0	0	0	0	0	0	0	0	0	0	0	0	0	0	0	0	0	0	0	0	0
mzspec:MSV000080673:ccms_peak/2017.AmericanGut3K.mzXMLfiles/Samples/000030212_RE2_01_6607.mzML	0	0	0	1	0	0	0	0	0	0	0	0	0	0	0	0	0	0	0	0	0	0	0	0	0	0	0	0	0	0	0	0	0	0	0	0	0	0	0	0	0	0	0	0	0	0	0	0	0
mzspec:MSV000096470:peak/mzML/T6-MP-R3.mzML	0	0	0	1	0	0	0	0	0	0	0	0	0	0	0	0	0	0	0	0	0	0	0	0	0	0	0	0	0	0	0	0	0	0	0	0	0	0	0	0	0	0	0	0	0	0	0	0	0
mzspec:MSV000080629:ccms_peak/mzXML/Sample/101.mzXML	0	0	0	1	0	0	0	0	0	0	0	0	0	0	0	0	0	0	0	0	0	0	0	0	0	0	0	0	0	0	0	0	0	0	0	0	0	0	0	0	0	0	0	0	0	0	0	0	0
mzspec:MSV000082323:ccms_peak/C255_Control-PIC6_Fetal Liver_BD8_01_12539.mzML	0	0	0	1	0	0	0	0	0	0	0	0	0	0	0	0	0	0	0	0	0	0	0	0	0	0	0	0	0	0	0	0	0	0	0	0	0	0	0	0	0	0	0	0	0	0	0	0	0
mzspec:MSV000090766:peak/mzML/45.mzML	0	0	0	1	0	0	0	0	0	0	0	0	0	0	0	0	0	0	0	0	0	0	0	0	0	0	0	0	0	0	0	0	0	0	0	0	0	0	0	0	0	0	0	0	0	0	0	0	0
mzspec:MSV000089287:peak/140_MT_Eco44.mzML	0	0	0	1	0	0	0	0	0	0	0	0	0	0	0	0	0	0	0	0	0	0	0	0	0	0	0	0	0	0	0	0	0	0	0	0	0	0	0	0	0	0	0	0	0	0	0	0	0
mzspec:MSV000089287:ccms_peak/140_MT_Eco44.mzML	0	0	0	1	0	0	0	0	0	0	0	0	0	0	0	0	0	0	0	0	0	0	0	0	0	0	0	0	0	0	0	0	0	0	0	0	0	0	0	0	0	0	0	0	0	0	0	0	0
mzspec:NORMAN-7d20c4fb-64d0-4e29-bd51-331253cd5bc4:webform/sample/20605/UoA_POS_DataDependent_LC-ESI-QTOF_Fish from Jochenstein, Passive Sampling Site 1 (6.2)_Passau_Germany_16.07.2019_JDS4_50375.mzML	0	0	0	1	0	0	0	0	0	0	0	0	0	0	0	0	0	0	0	0	0	0	0	0	0	0	0	0	0	0	0	0	0	0	0	0	0	0	0	0	0	0	0	0	0	0	0	0	0
mzspec:NORMAN-27df0a3e-3578-4a30-b9e4-1505f9da010d:webform/sample/19055/UoA_POS_DataDependent_LC-ESI-QTOF_LIFE APEX 194 Buzzard liver pooled from Presov, Kosice, Trebisov, Humenne_Presov_Slovakia_01.01.2018_LIFE APEX_69695.mzML	0	0	0	1	0	0	0	0	0	0	0	0	0	0	0	0	0	0	0	0	0	0	0	0	0	0	0	0	0	0	0	0	0	0	0	0	0	0	0	0	0	0	0	0	0	0	0	0	0
mzspec:MSV000082005:ccms_peak/Round2/C255_Control-PIC6_Fetal Liver_BD8_01_12539.mzML	0	0	0	1	0	0	0	0	0	0	0	0	0	0	0	0	0	0	0	0	0	0	0	0	0	0	0	0	0	0	0	0	0	0	0	0	0	0	0	0	0	0	0	0	0	0	0	0	0
mzspec:MSV000088842:peak/mzML/13D.mzML	0	0	0	1	0	0	0	0	0	0	0	0	0	0	0	0	0	0	0	0	0	0	0	0	0	0	0	0	0	0	0	0	0	0	0	0	0	0	0	0	0	0	0	0	0	0	0	0	0
mzspec:MSV000088842:ccms_peak/Raw/13D.mzML	0	0	0	1	0	0	0	0	0	0	0	0	0	0	0	0	0	0	0	0	0	0	0	0	0	0	0	0	0	0	0	0	0	0	0	0	0	0	0	0	0	0	0	0	0	0	0	0	0
mzspec:MSV000088842:ccms_peak/Raw/26D.mzML	0	0	0	1	0	0	0	0	0	0	0	0	0	0	0	0	0	0	0	0	0	0	0	0	0	0	0	0	0	0	0	0	0	0	0	0	0	0	0	0	0	0	0	0	0	0	0	0	0
mzspec:MSV000086621:ccms_peak/CMB-B002-H6-MSMS.mzML	0	0	0	1	0	0	0	0	0	0	0	0	0	0	0	0	0	0	0	0	0	0	0	0	0	0	0	0	0	0	0	0	0	0	0	0	0	0	0	0	0	0	0	0	0	0	0	0	0
mzspec:MSV000083320:ccms_peak/data/99824.mzML	0	0	0	1	0	0	0	0	0	0	0	0	0	0	0	0	0	0	0	0	0	0	0	0	0	0	0	0	0	0	0	0	0	0	0	0	0	0	0	0	0	0	0	0	0	0	0	0	0
mzspec:MSV000092815:raw/Run 1st round/O2205108.mzXML	0	0	0	1	0	0	0	0	0	0	0	0	0	0	0	0	0	0	0	0	0	0	0	0	0	0	0	0	0	0	0	0	0	0	0	0	0	0	0	0	0	0	0	0	0	0	0	0	0
mzspec:MSV000082000:ccms_peak/Round1/A191_RB7_01_7060.mzML	0	0	0	1	0	0	0	0	0	0	0	0	0	0	0	0	0	0	0	0	0	0	0	0	0	0	0	0	0	0	0	0	0	0	0	0	0	0	0	0	0	0	0	0	0	0	0	0	0
mzspec:NORMAN-27df0a3e-3578-4a30-b9e4-1505f9da010d:webform/sample/21458/UoA_POS_DataDependent_LC-ESI-QTOF_LIFE APEX 67 Otter liver from Hohn_Rendsburg_Germany_01.01.2016_LIFE APEX_37723.mzML	0	0	0	1	0	0	0	0	0	0	0	0	0	0	0	0	0	0	0	0	0	0	0	0	0	0	0	0	0	0	0	0	0	0	0	0	0	0	0	0	0	0	0	0	0	0	0	0	0
mzspec:MSV000081999:updates/2018-01-30_aaksenov_de8234c5/peak/Round1/A191_RB7_01_7060.mzXML	0	0	0	1	0	0	0	0	0	0	0	0	0	0	0	0	0	0	0	0	0	0	0	0	0	0	0	0	0	0	0	0	0	0	0	0	0	0	0	0	0	0	0	0	0	0	0	0	0
mzspec:MSV000092823:raw/ADCe00735.mzML	0	0	0	1	0	0	0	0	0	0	0	0	0	0	0	0	0	0	0	0	0	0	0	0	0	0	0	0	0	0	0	0	0	0	0	0	0	0	0	0	0	0	0	0	0	0	0	0	0
mzspec:MSV000082325:ccms_peak/A191_RB7_01_7060.mzML	0	0	0	1	0	0	0	0	0	0	0	0	0	0	0	0	0	0	0	0	0	0	0	0	0	0	0	0	0	0	0	0	0	0	0	0	0	0	0	0	0	0	0	0	0	0	0	0	0
mzspec:MSV000089290:peak/184_MT_CCE21.mzML	0	0	0	1	0	0	0	0	0	0	0	0	0	0	0	0	0	0	0	0	0	0	0	0	0	0	0	0	0	0	0	0	0	0	0	0	0	0	0	0	0	0	0	0	0	0	0	0	0
mzspec:MSV000089290:ccms_peak/184_MT_CCE21.mzML	0	0	0	1	0	0	0	0	0	0	0	0	0	0	0	0	0	0	0	0	0	0	0	0	0	0	0	0	0	0	0	0	0	0	0	0	0	0	0	0	0	0	0	0	0	0	0	0	0
mzspec:MSV000083077:ccms_peak/Plate2/PHT_20_083_Cort_1900.mzML	0	0	0	1	0	0	0	0	0	0	0	0	0	0	0	0	0	0	0	0	0	0	0	0	0	0	0	0	0	0	0	0	0	0	0	0	0	0	0	0	0	0	0	0	0	0	0	0	0
mzspec:MSV000081952:ccms_peak/raw_files/Plate2/Samples/PHT_20_083_Cort_1900.mzML	0	0	0	1	0	0	0	0	0	0	0	0	0	0	0	0	0	0	0	0	0	0	0	0	0	0	0	0	0	0	0	0	0	0	0	0	0	0	0	0	0	0	0	0	0	0	0	0	0
mzspec:MSV000088872:ccms_peak/AFN22.mzML	0	0	0	1	0	0	0	0	0	0	0	0	0	0	0	0	0	0	0	0	0	0	0	0	0	0	0	0	0	0	0	0	0	0	0	0	0	0	0	0	0	0	0	0	0	0	0	0	0
mzspec:MSV000085480:raw/190627_Irina_OMZ_ETNP18_Exp2/mzML/ETNP18_Experiments_103.mzML	0	0	0	1	0	0	0	0	0	0	0	0	0	0	0	0	0	0	0	0	0	0	0	0	0	0	0	0	0	0	0	0	0	0	0	0	0	0	0	0	0	0	0	0	0	0	0	0	0
mzspec:MSV000085480:ccms_peak/190627_Irina_OMZ_ETNP18_Exp2/ETNP18_Experiments_103.mzML	0	0	0	1	0	0	0	0	0	0	0	0	0	0	0	0	0	0	0	0	0	0	0	0	0	0	0	0	0	0	0	0	0	0	0	0	0	0	0	0	0	0	0	0	0	0	0	0	0
mzspec:MSV000088829:ccms_peak/AFN22.mzML	0	0	0	1	0	0	0	0	0	0	0	0	0	0	0	0	0	0	0	0	0	0	0	0	0	0	0	0	0	0	0	0	0	0	0	0	0	0	0	0	0	0	0	0	0	0	0	0	0
mzspec:MSV000090696:peak/mzML/Tray_5_P_221.mzML	0	0	0	1	0	0	0	0	0	0	0	0	0	0	0	0	0	0	0	0	0	0	0	0	0	0	0	0	0	0	0	0	0	0	0	0	0	0	0	0	0	0	0	0	0	0	0	0	0
mzspec:MSV000079697:ccms_peak/G1_mzxml/group1_P2_B5.mzXML	0	0	0	1	0	0	0	0	0	0	0	0	0	0	0	0	0	0	0	0	0	0	0	0	0	0	0	0	0	0	0	0	0	0	0	0	0	0	0	0	0	0	0	0	0	0	0	0	0
mzspec:MSV000088790:ccms_peak/AFN22.mzML	0	0	0	1	0	0	0	0	0	0	0	0	0	0	0	0	0	0	0	0	0	0	0	0	0	0	0	0	0	0	0	0	0	0	0	0	0	0	0	0	0	0	0	0	0	0	0	0	0
mzspec:MSV000088842:peak/mzML/26D.mzML	0	0	0	1	0	0	0	0	0	0	0	0	0	0	0	0	0	0	0	0	0	0	0	0	0	0	0	0	0	0	0	0	0	0	0	0	0	0	0	0	0	0	0	0	0	0	0	0	0
mzspec:MSV000082323:ccms_peak/A64_RA1_01_7039.mzML	0	0	0	1	0	0	0	0	0	0	0	0	0	0	0	0	0	0	0	0	0	0	0	0	0	0	0	0	0	0	0	0	0	0	0	0	0	0	0	0	0	0	0	0	0	0	0	0	0
mzspec:MSV000088645:ccms_peak/Plate_08_RAW/4057175590.mzML	0	0	0	1	0	0	0	0	0	0	0	0	0	0	0	0	0	0	0	0	0	0	0	0	0	0	0	0	0	0	0	0	0	0	0	0	0	0	0	0	0	0	0	0	0	0	0	0	0
mzspec:MSV000081999:updates/2018-01-30_aaksenov_de8234c5/peak/Round1/A64_RA1_01_7039.mzXML	0	0	0	1	0	0	0	0	0	0	0	0	0	0	0	0	0	0	0	0	0	0	0	0	0	0	0	0	0	0	0	0	0	0	0	0	0	0	0	0	0	0	0	0	0	0	0	0	0
mzspec:MSV000087854:ccms_peak/22.mzML	0	0	0	1	0	0	0	0	0	0	0	0	0	0	0	0	0	0	0	0	0	0	0	0	0	0	0	0	0	0	0	0	0	0	0	0	0	0	0	0	0	0	0	0	0	0	0	0	0
mzspec:MSV000082323:ccms_peak/A412_RB11_01_8538.mzML	0	0	0	1	0	0	0	0	0	0	0	0	0	0	0	0	0	0	0	0	0	0	0	0	0	0	0	0	0	0	0	0	0	0	0	0	0	0	0	0	0	0	0	0	0	0	0	0	0
mzspec:MSV000088830:ccms_peak/AFN22.mzML	0	0	0	1	0	0	0	0	0	0	0	0	0	0	0	0	0	0	0	0	0	0	0	0	0	0	0	0	0	0	0	0	0	0	0	0	0	0	0	0	0	0	0	0	0	0	0	0	0
mzspec:NORMAN-27df0a3e-3578-4a30-b9e4-1505f9da010d:webform/sample/19147/UoA_POS_DataDependent_LC-ESI-QTOF_LIFE APEX 168 Ringed Seal liver pooled from Olav V Land_Longyearbyen_Norway_02.02.2020_LIFE APEX_64696.mzML	0	0	0	1	0	0	0	0	0	0	0	0	0	0	0	0	0	0	0	0	0	0	0	0	0	0	0	0	0	0	0	0	0	0	0	0	0	0	0	0	0	0	0	0	0	0	0	0	0
mzspec:MSV000082000:ccms_peak/Round1/A64_RA1_01_7039.mzML	0	0	0	1	0	0	0	0	0	0	0	0	0	0	0	0	0	0	0	0	0	0	0	0	0	0	0	0	0	0	0	0	0	0	0	0	0	0	0	0	0	0	0	0	0	0	0	0	0
mzspec:MSV000081999:updates/2018-01-30_aaksenov_de8234c5/peak/Round1/A412_RB11_01_8538.mzXML	0	0	0	1	0	0	0	0	0	0	0	0	0	0	0	0	0	0	0	0	0	0	0	0	0	0	0	0	0	0	0	0	0	0	0	0	0	0	0	0	0	0	0	0	0	0	0	0	0
mzspec:MSV000082000:ccms_peak/Round1/A412_RB11_01_8538.mzML	0	0	0	1	0	0	0	0	0	0	0	0	0	0	0	0	0	0	0	0	0	0	0	0	0	0	0	0	0	0	0	0	0	0	0	0	0	0	0	0	0	0	0	0	0	0	0	0	0
mzspec:MSV000086621:ccms_peak/CMB-B005-E3-MSMS.mzML	0	0	0	1	0	0	0	0	0	0	0	0	0	0	0	0	0	0	0	0	0	0	0	0	0	0	0	0	0	0	0	0	0	0	0	0	0	0	0	0	0	0	0	0	0	0	0	0	0
mzspec:MSV000079710:ccms_peak/Person/Person3/group1_P2_B5.mzXML	0	0	0	1	0	0	0	0	0	0	0	0	0	0	0	0	0	0	0	0	0	0	0	0	0	0	0	0	0	0	0	0	0	0	0	0	0	0	0	0	0	0	0	0	0	0	0	0	0
mzspec:MSV000083320:ccms_peak/data/99828.mzML	0	0	0	1	0	0	0	0	0	0	0	0	0	0	0	0	0	0	0	0	0	0	0	0	0	0	0	0	0	0	0	0	0	0	0	0	0	0	0	0	0	0	0	0	0	0	0	0	0
mzspec:MSV000090798:ccms_peak/raw_pos/Firewall_raw_pos/Mo22_0863.mzML	0	0	0	1	0	0	0	0	0	0	0	0	0	0	0	0	0	0	0	0	0	0	0	0	0	0	0	0	0	0	0	0	0	0	0	0	0	0	0	0	0	0	0	0	0	0	0	0	0
mzspec:MSV000090798:peak/mzml_pos/Firewall_pos_mzml/Mo22_0863.mzML	0	0	0	1	0	0	0	0	0	0	0	0	0	0	0	0	0	0	0	0	0	0	0	0	0	0	0	0	0	0	0	0	0	0	0	0	0	0	0	0	0	0	0	0	0	0	0	0	0
mzspec:ST002734:EZH2/ESI (+)/Y641F_1.mzML	0	0	0	1	0	0	0	0	0	0	0	0	0	0	0	0	0	0	0	0	0	0	0	0	0	0	0	0	0	0	0	0	0	0	0	0	0	0	0	0	0	0	0	0	0	0	0	0	0
mzspec:NORMAN-64205eb7-4e0b-5676-a868-cc8db6bef936:webform/sample/21052/UoA_POS_DataDependent_LC-ESI-QTOF_Fish sample from Ireland (Code 9984)_Dublin_Ireland_01.09.2019_Irish monitoring program_46074.mzML	0	0	0	1	0	0	0	0	0	0	0	0	0	0	0	0	0	0	0	0	0	0	0	0	0	0	0	0	0	0	0	0	0	0	0	0	0	0	0	0	0	0	0	0	0	0	0	0	0
mzspec:MSV000088842:peak/mzML/7D.mzML	0	0	0	1	0	0	0	0	0	0	0	0	0	0	0	0	0	0	0	0	0	0	0	0	0	0	0	0	0	0	0	0	0	0	0	0	0	0	0	0	0	0	0	0	0	0	0	0	0
mzspec:MSV000097542:peak/Plate1to4_3X/P1_A1_G79332_1.mzML	0	0	0	1	0	0	0	0	0	0	0	0	0	0	0	0	0	0	0	0	0	0	0	0	0	0	0	0	0	0	0	0	0	0	0	0	0	0	0	0	0	0	0	0	0	0	0	0	0
mzspec:MSV000080905:ccms_peak/Raw/Plate1/P3_EMP_93.mzML	0	0	0	1	0	0	0	0	0	0	0	0	0	0	0	0	0	0	0	0	0	0	0	0	0	0	0	0	0	0	0	0	0	0	0	0	0	0	0	0	0	0	0	0	0	0	0	0	0
mzspec:MSV000098055:peak/mzML/96469.mzML	0	0	0	1	0	0	0	0	0	0	0	0	0	0	0	0	0	0	0	0	0	0	0	0	0	0	0	0	0	0	0	0	0	0	0	0	0	0	0	0	0	0	0	0	0	0	0	0	0
mzspec:MSV000083320:ccms_peak/data/99301.mzML	0	0	0	1	0	0	0	0	0	0	0	0	0	0	0	0	0	0	0	0	0	0	0	0	0	0	0	0	0	0	0	0	0	0	0	0	0	0	0	0	0	0	0	0	0	0	0	0	0
mzspec:MSV000087854:peak/mzML/22.mzML	0	0	0	1	0	0	0	0	0	0	0	0	0	0	0	0	0	0	0	0	0	0	0	0	0	0	0	0	0	0	0	0	0	0	0	0	0	0	0	0	0	0	0	0	0	0	0	0	0
mzspec:MSV000088842:ccms_peak/Raw/13B.mzML	0	0	0	1	0	0	0	0	0	0	0	0	0	0	0	0	0	0	0	0	0	0	0	0	0	0	0	0	0	0	0	0	0	0	0	0	0	0	0	0	0	0	0	0	0	0	0	0	0
mzspec:MSV000088842:peak/mzML/13B.mzML	0	0	0	1	0	0	0	0	0	0	0	0	0	0	0	0	0	0	0	0	0	0	0	0	0	0	0	0	0	0	0	0	0	0	0	0	0	0	0	0	0	0	0	0	0	0	0	0	0
mzspec:ST001861:20190525_Indranil_pos_spme_meta1_1.mzML	0	0	0	1	0	0	0	0	0	0	0	0	0	0	0	0	0	0	0	0	0	0	0	0	0	0	0	0	0	0	0	0	0	0	0	0	0	0	0	0	0	0	0	0	0	0	0	0	0
mzspec:NORMAN-27df0a3e-3578-4a30-b9e4-1505f9da010d:webform/sample/19974/UoA_POS_DataDependent_LC-ESI-QTOF_LIFE APEX 84 Harbour Seal liver from North Sea (2004)_Cuxhaven_Germany_01.01.2004_LIFE APEX_50831.mzML	0	0	0	1	0	0	0	0	0	0	0	0	0	0	0	0	0	0	0	0	0	0	0	0	0	0	0	0	0	0	0	0	0	0	0	0	0	0	0	0	0	0	0	0	0	0	0	0	0
mzspec:NORMAN-27df0a3e-3578-4a30-b9e4-1505f9da010d:webform/sample/19966/UoA_POS_DataDependent_LC-ESI-QTOF_LIFE APEX 88 Harbour Seal liver from North Sea (2008)_Cuxhaven_Germany_01.01.2008_LIFE APEX_50839.mzML	0	0	0	1	0	0	0	0	0	0	0	0	0	0	0	0	0	0	0	0	0	0	0	0	0	0	0	0	0	0	0	0	0	0	0	0	0	0	0	0	0	0	0	0	0	0	0	0	0
mzspec:NORMAN-85ab3057-e49c-56a4-ace2-310dffe77869:webform/sample/21110/UoA_POS_DataDependent_LC-ESI-QTOF_Liver white-tailed sea eagle Mecklenburgische Seenplatte (Apr 2016, MV_543)_Parchim_Germany_12.04.2016_IZW Raptor monitoring_42565.mzML	0	0	0	1	0	0	0	0	0	0	0	0	0	0	0	0	0	0	0	0	0	0	0	0	0	0	0	0	0	0	0	0	0	0	0	0	0	0	0	0	0	0	0	0	0	0	0	0	0
mzspec:MSV000086621:ccms_peak/CMB-B010-G2-MSMS.mzML	0	0	0	1	0	0	0	0	0	0	0	0	0	0	0	0	0	0	0	0	0	0	0	0	0	0	0	0	0	0	0	0	0	0	0	0	0	0	0	0	0	0	0	0	0	0	0	0	0
mzspec:MSV000088842:ccms_peak/Raw/13A.mzML	0	0	0	1	0	0	0	0	0	0	0	0	0	0	0	0	0	0	0	0	0	0	0	0	0	0	0	0	0	0	0	0	0	0	0	0	0	0	0	0	0	0	0	0	0	0	0	0	0
mzspec:MSV000088842:peak/mzML/13A.mzML	0	0	0	1	0	0	0	0	0	0	0	0	0	0	0	0	0	0	0	0	0	0	0	0	0	0	0	0	0	0	0	0	0	0	0	0	0	0	0	0	0	0	0	0	0	0	0	0	0
mzspec:NORMAN-309b49f6-6d55-57dd-aba4-e2c24b00eec9:webform/sample/20120/UoA_POS_DataDependent_LC-ESI-QTOF_Mussel rapana venosa (Biota 07)_Batumi_Georgia_01.08.2019_EMBLAS-Plus_41911.mzML	0	0	0	1	0	0	0	0	0	0	0	0	0	0	0	0	0	0	0	0	0	0	0	0	0	0	0	0	0	0	0	0	0	0	0	0	0	0	0	0	0	0	0	0	0	0	0	0	0
mzspec:MSV000098923:peak/METABOLOMICS_NEGATIVE_4JUNE_23/Ref_3_B_rep_3_B-A8_1_5640.mzML	0	0	0	1	0	0	0	0	0	0	0	0	0	0	0	0	0	0	0	0	0	0	0	0	0	0	0	0	0	0	0	0	0	0	0	0	0	0	0	0	0	0	0	0	0	0	0	0	0
mzspec:MSV000088645:ccms_peak/Plate_02_RAW/4057053934.mzML	0	0	0	1	0	0	0	0	0	0	0	0	0	0	0	0	0	0	0	0	0	0	0	0	0	0	0	0	0	0	0	0	0	0	0	0	0	0	0	0	0	0	0	0	0	0	0	0	0
mzspec:NORMAN-088905e9-2c02-53ec-b5bb-5174a5410525:webform/sample/19664/UoA_POS_DataDependent_LC-ESI-QTOF_Eggs of Gentoo Penguin from Antarctica (Ant-2020-9)_Vernadsky station_Ukraine_02.01.2019_Antarctic Station Vernadsky_61078.mzML	0	0	0	1	0	0	0	0	0	0	0	0	0	0	0	0	0	0	0	0	0	0	0	0	0	0	0	0	0	0	0	0	0	0	0	0	0	0	0	0	0	0	0	0	0	0	0	0	0
mzspec:NORMAN-8e01d86b-af64-5b4e-8854-0860a63f511c:webform/sample/22030/EI_POS_DataDependent_LC-ESI-QTOF_Muscle from Perch in Skadar Lake_Vranjina_Montenegro_05.07.2018_Implementation of WFD Montenegro_30627.mzML	0	0	0	1	0	0	0	0	0	0	0	0	0	0	0	0	0	0	0	0	0	0	0	0	0	0	0	0	0	0	0	0	0	0	0	0	0	0	0	0	0	0	0	0	0	0	0	0	0
mzspec:NORMAN-088905e9-2c02-53ec-b5bb-5174a5410525:webform/sample/19662/UoA_POS_DataDependent_LC-ESI-QTOF_Eggs of Gentoo Penguin from Antarctica (Ant-2020-10)_Vernadsky station_Ukraine_02.01.2019_Antarctic Station Vernadsky_61080.mzML	0	0	0	1	0	0	0	0	0	0	0	0	0	0	0	0	0	0	0	0	0	0	0	0	0	0	0	0	0	0	0	0	0	0	0	0	0	0	0	0	0	0	0	0	0	0	0	0	0
mzspec:NORMAN-85ab3057-e49c-56a4-ace2-310dffe77869:webform/sample/21096/UoA_POS_DataDependent_LC-ESI-QTOF_Liver white-tailed sea eagle Plon (Mar 2016, SH_154)_Kiel_Germany_13.03.2016_IZW Raptor monitoring_42601.mzML	0	0	0	1	0	0	0	0	0	0	0	0	0	0	0	0	0	0	0	0	0	0	0	0	0	0	0	0	0	0	0	0	0	0	0	0	0	0	0	0	0	0	0	0	0	0	0	0	0
mzspec:MSV000094980:peak/mzml/6.mzML	0	0	0	1	0	0	0	0	0	0	0	0	0	0	0	0	0	0	0	0	0	0	0	0	0	0	0	0	0	0	0	0	0	0	0	0	0	0	0	0	0	0	0	0	0	0	0	0	0
mzspec:MSV000095015:peak/mzml/6.mzML	0	0	0	1	0	0	0	0	0	0	0	0	0	0	0	0	0	0	0	0	0	0	0	0	0	0	0	0	0	0	0	0	0	0	0	0	0	0	0	0	0	0	0	0	0	0	0	0	0
mzspec:MSV000086621:ccms_peak/CMB-B008-B3-MSMS.mzML	0	0	0	1	0	0	0	0	0	0	0	0	0	0	0	0	0	0	0	0	0	0	0	0	0	0	0	0	0	0	0	0	0	0	0	0	0	0	0	0	0	0	0	0	0	0	0	0	0
mzspec:NORMAN-27df0a3e-3578-4a30-b9e4-1505f9da010d:webform/sample/19964/UoA_POS_DataDependent_LC-ESI-QTOF_LIFE APEX 89 Harbour Seal liver from North Sea (2009)_Cuxhaven_Germany_01.01.2009_LIFE APEX_50841.mzML	0	0	0	1	0	0	0	0	0	0	0	0	0	0	0	0	0	0	0	0	0	0	0	0	0	0	0	0	0	0	0	0	0	0	0	0	0	0	0	0	0	0	0	0	0	0	0	0	0
mzspec:MSV000095016:peak/mzml/6.mzML	0	0	0	1	0	0	0	0	0	0	0	0	0	0	0	0	0	0	0	0	0	0	0	0	0	0	0	0	0	0	0	0	0	0	0	0	0	0	0	0	0	0	0	0	0	0	0	0	0
mzspec:MSV000085071:ccms_peak/Mushrooms_POS_P2_mzXML/P2_F5_BF5_01_53008.mzML	0	0	0	1	0	0	0	0	0	0	0	0	0	0	0	0	0	0	0	0	0	0	0	0	0	0	0	0	0	0	0	0	0	0	0	0	0	0	0	0	0	0	0	0	0	0	0	0	0
mzspec:MSV000096470:peak/mzML/T1-MP-R3.mzML	0	0	0	1	0	0	0	0	0	0	0	0	0	0	0	0	0	0	0	0	0	0	0	0	0	0	0	0	0	0	0	0	0	0	0	0	0	0	0	0	0	0	0	0	0	0	0	0	0
mzspec:MSV000096470:peak/mzML/T6-MP-R7.mzML	0	0	0	1	0	0	0	0	0	0	0	0	0	0	0	0	0	0	0	0	0	0	0	0	0	0	0	0	0	0	0	0	0	0	0	0	0	0	0	0	0	0	0	0	0	0	0	0	0
mzspec:MSV000087854:ccms_peak/65.mzML	0	0	0	1	0	0	0	0	0	0	0	0	0	0	0	0	0	0	0	0	0	0	0	0	0	0	0	0	0	0	0	0	0	0	0	0	0	0	0	0	0	0	0	0	0	0	0	0	0
mzspec:MSV000087854:peak/mzML/65.mzML	0	0	0	1	0	0	0	0	0	0	0	0	0	0	0	0	0	0	0	0	0	0	0	0	0	0	0	0	0	0	0	0	0	0	0	0	0	0	0	0	0	0	0	0	0	0	0	0	0
mzspec:MSV000083320:ccms_peak/data/99674.mzML	0	0	0	1	0	0	0	0	0	0	0	0	0	0	0	0	0	0	0	0	0	0	0	0	0	0	0	0	0	0	0	0	0	0	0	0	0	0	0	0	0	0	0	0	0	0	0	0	0
mzspec:MSV000088756:peak/POS_new/200625_LQ_LQ_PatM_pos.mzML	0	0	0	1	0	0	0	0	0	0	0	0	0	0	0	0	0	0	0	0	0	0	0	0	0	0	0	0	0	0	0	0	0	0	0	0	0	0	0	0	0	0	0	0	0	0	0	0	0
mzspec:MSV000088756:ccms_peak/POS_new/200625_LQ_LQ_PatM_pos.mzML	0	0	0	1	0	0	0	0	0	0	0	0	0	0	0	0	0	0	0	0	0	0	0	0	0	0	0	0	0	0	0	0	0	0	0	0	0	0	0	0	0	0	0	0	0	0	0	0	0
mzspec:MSV000086621:ccms_peak/CMB-B003-B6-MSMS.mzML	0	0	0	1	0	0	0	0	0	0	0	0	0	0	0	0	0	0	0	0	0	0	0	0	0	0	0	0	0	0	0	0	0	0	0	0	0	0	0	0	0	0	0	0	0	0	0	0	0
mzspec:NORMAN-309b49f6-6d55-57dd-aba4-e2c24b00eec9:webform/sample/20110/UoA_POS_DataDependent_LC-ESI-QTOF_Oyster Rapana venosa (Biota 12)_Odesa_Ukraine_06.08.2019_EMBLAS-Plus_41928.mzML	0	0	0	1	0	0	0	0	0	0	0	0	0	0	0	0	0	0	0	0	0	0	0	0	0	0	0	0	0	0	0	0	0	0	0	0	0	0	0	0	0	0	0	0	0	0	0	0	0
mzspec:MSV000080142:ccms_peak/LIM-Target-ID_mzxml/Plate1_E3.mzXML	0	0	0	1	0	0	0	0	0	0	0	0	0	0	0	0	0	0	0	0	0	0	0	0	0	0	0	0	0	0	0	0	0	0	0	0	0	0	0	0	0	0	0	0	0	0	0	0	0
mzspec:MSV000085480:ccms_peak/190627_Irina_OMZ_ETNP18_Exp2/ETNP18_Experiments_104.mzML	0	0	0	1	0	0	0	0	0	0	0	0	0	0	0	0	0	0	0	0	0	0	0	0	0	0	0	0	0	0	0	0	0	0	0	0	0	0	0	0	0	0	0	0	0	0	0	0	0
mzspec:MSV000085480:raw/190627_Irina_OMZ_ETNP18_Exp2/mzML/ETNP18_Experiments_104.mzML	0	0	0	1	0	0	0	0	0	0	0	0	0	0	0	0	0	0	0	0	0	0	0	0	0	0	0	0	0	0	0	0	0	0	0	0	0	0	0	0	0	0	0	0	0	0	0	0	0
mzspec:MSV000086621:ccms_peak/CMB-B008-H5-MSMS.mzML	0	0	0	1	0	0	0	0	0	0	0	0	0	0	0	0	0	0	0	0	0	0	0	0	0	0	0	0	0	0	0	0	0	0	0	0	0	0	0	0	0	0	0	0	0	0	0	0	0
mzspec:NORMAN-27df0a3e-3578-4a30-b9e4-1505f9da010d:webform/sample/21528/UoA_POS_DataDependent_LC-ESI-QTOF_LIFE APEX 33 Otter liver from Overijssel_Almelo_Netherlands_01.01.2018_LIFE APEX_36652.mzML	0	0	0	1	0	0	0	0	0	0	0	0	0	0	0	0	0	0	0	0	0	0	0	0	0	0	0	0	0	0	0	0	0	0	0	0	0	0	0	0	0	0	0	0	0	0	0	0	0
mzspec:NORMAN-27df0a3e-3578-4a30-b9e4-1505f9da010d:webform/sample/21482/UoA_POS_DataDependent_LC-ESI-QTOF_LIFE APEX 57 Harbour Seal liver from Baltic Proper_Kalmar_Sweden_01.01.2016_LIFE APEX_36679.mzML	0	0	0	1	0	0	0	0	0	0	0	0	0	0	0	0	0	0	0	0	0	0	0	0	0	0	0	0	0	0	0	0	0	0	0	0	0	0	0	0	0	0	0	0	0	0	0	0	0
mzspec:MSV000093200:peak/mzML/124211.mzML	0	0	0	1	0	0	0	0	0	0	0	0	0	0	0	0	0	0	0	0	0	0	0	0	0	0	0	0	0	0	0	0	0	0	0	0	0	0	0	0	0	0	0	0	0	0	0	0	0
mzspec:MSV000086621:ccms_peak/CMB-B003-F3-MSMS.mzML	0	0	0	1	0	0	0	0	0	0	0	0	0	0	0	0	0	0	0	0	0	0	0	0	0	0	0	0	0	0	0	0	0	0	0	0	0	0	0	0	0	0	0	0	0	0	0	0	0
mzspec:MSV000087745:ccms_peak/ID124MSMS_RD4_01_18167_modified.mzML	0	0	0	1	0	0	0	0	0	0	0	0	0	0	0	0	0	0	0	0	0	0	0	0	0	0	0	0	0	0	0	0	0	0	0	0	0	0	0	0	0	0	0	0	0	0	0	0	0
mzspec:MSV000097243:peak/mzml files/mzML_POS/Babayani_DOC_50.mzML	0	0	0	1	0	0	0	0	0	0	0	0	0	0	0	0	0	0	0	0	0	0	0	0	0	0	0	0	0	0	0	0	0	0	0	0	0	0	0	0	0	0	0	0	0	0	0	0	0
mzspec:ST001861:20190525_Indranil_pos_spme_meta1_2.mzML	0	0	0	1	0	0	0	0	0	0	0	0	0	0	0	0	0	0	0	0	0	0	0	0	0	0	0	0	0	0	0	0	0	0	0	0	0	0	0	0	0	0	0	0	0	0	0	0	0
mzspec:MSV000079710:ccms_peak/Person/Person3/group1_P2_B8.mzXML	0	0	0	1	0	0	0	0	0	0	0	0	0	0	0	0	0	0	0	0	0	0	0	0	0	0	0	0	0	0	0	0	0	0	0	0	0	0	0	0	0	0	0	0	0	0	0	0	0
mzspec:MSV000085852:ccms_peak/Samples_raw/CCE2019_219.mzML	0	0	0	1	0	0	0	0	0	0	0	0	0	0	0	0	0	0	0	0	0	0	0	0	0	0	0	0	0	0	0	0	0	0	0	0	0	0	0	0	0	0	0	0	0	0	0	0	0
mzspec:MSV000086621:ccms_peak/CMB-B006-G4-MSMS.mzML	0	0	0	1	0	0	0	0	0	0	0	0	0	0	0	0	0	0	0	0	0	0	0	0	0	0	0	0	0	0	0	0	0	0	0	0	0	0	0	0	0	0	0	0	0	0	0	0	0
mzspec:MSV000090696:peak/mzML/Tray_5_P_220.mzML	0	0	0	1	0	0	0	0	0	0	0	0	0	0	0	0	0	0	0	0	0	0	0	0	0	0	0	0	0	0	0	0	0	0	0	0	0	0	0	0	0	0	0	0	0	0	0	0	0
mzspec:MSV000079697:ccms_peak/G1_mzxml/group1_P2_B8.mzXML	0	0	0	1	0	0	0	0	0	0	0	0	0	0	0	0	0	0	0	0	0	0	0	0	0	0	0	0	0	0	0	0	0	0	0	0	0	0	0	0	0	0	0	0	0	0	0	0	0
mzspec:NORMAN-27df0a3e-3578-4a30-b9e4-1505f9da010d:webform/sample/19049/UoA_POS_DataDependent_LC-ESI-QTOF_LIFE APEX 197 Buzzard liver pooled from Cluj-Napoca_Cluj-Napoca_Romania_01.01.2019_LIFE APEX_69702.mzML	0	0	0	1	0	0	0	0	0	0	0	0	0	0	0	0	0	0	0	0	0	0	0	0	0	0	0	0	0	0	0	0	0	0	0	0	0	0	0	0	0	0	0	0	0	0	0	0	0
mzspec:NORMAN-64205eb7-4e0b-5676-a868-cc8db6bef936:webform/sample/21054/UoA_POS_DataDependent_LC-ESI-QTOF_Fish sample from Ireland (Code 9983)_Dublin_Ireland_01.09.2019_Irish monitoring program_46072.mzML	0	0	0	1	0	0	0	0	0	0	0	0	0	0	0	0	0	0	0	0	0	0	0	0	0	0	0	0	0	0	0	0	0	0	0	0	0	0	0	0	0	0	0	0	0	0	0	0	0
mzspec:ST003535:RawData(mzxML)/pos_mzxml/s36.mzXML	0	0	0	1	0	0	0	0	0	0	0	0	0	0	0	0	0	0	0	0	0	0	0	0	0	0	0	0	0	0	0	0	0	0	0	0	0	0	0	0	0	0	0	0	0	0	0	0	0
mzspec:MSV000085843:ccms_peak/raw/XA_DOM_43.mzML	0	0	0	1	0	0	0	0	0	0	0	0	0	0	0	0	0	0	0	0	0	0	0	0	0	0	0	0	0	0	0	0	0	0	0	0	0	0	0	0	0	0	0	0	0	0	0	0	0
mzspec:MSV000098584:peak/Bigelow_295.mzML	0	0	0	1	0	0	0	0	0	0	0	0	0	0	0	0	0	0	0	0	0	0	0	0	0	0	0	0	0	0	0	0	0	0	0	0	0	0	0	0	0	0	0	0	0	0	0	0	0
mzspec:MSV000088645:ccms_peak/Plate_03_RAW/4057019305.mzML	0	0	0	1	0	0	0	0	0	0	0	0	0	0	0	0	0	0	0	0	0	0	0	0	0	0	0	0	0	0	0	0	0	0	0	0	0	0	0	0	0	0	0	0	0	0	0	0	0
mzspec:MSV000079697:ccms_peak/G5_mzxml/group5_P2_G2.mzXML	0	0	0	1	0	0	0	0	0	0	0	0	0	0	0	0	0	0	0	0	0	0	0	0	0	0	0	0	0	0	0	0	0	0	0	0	0	0	0	0	0	0	0	0	0	0	0	0	0
mzspec:MSV000079697:ccms_peak/G4_mzxml/group4_P1_C3.mzXML	0	0	0	1	0	0	0	0	0	0	0	0	0	0	0	0	0	0	0	0	0	0	0	0	0	0	0	0	0	0	0	0	0	0	0	0	0	0	0	0	0	0	0	0	0	0	0	0	0
mzspec:MSV000079712:ccms_peak/GNPS-System Wide MS Course Group 4 Person 4.1 through 4.4/Person/Person2/group4_P1_C3.mzXML	0	0	0	1	0	0	0	0	0	0	0	0	0	0	0	0	0	0	0	0	0	0	0	0	0	0	0	0	0	0	0	0	0	0	0	0	0	0	0	0	0	0	0	0	0	0	0	0	0
mzspec:MSV000090341:ccms_peak/raw/qc10-list4-HCD20.mzML	0	0	0	1	0	0	0	0	0	0	0	0	0	0	0	0	0	0	0	0	0	0	0	0	0	0	0	0	0	0	0	0	0	0	0	0	0	0	0	0	0	0	0	0	0	0	0	0	0
mzspec:MSV000090341:peak/mzML/qc10-list4-HCD20.mzML	0	0	0	1	0	0	0	0	0	0	0	0	0	0	0	0	0	0	0	0	0	0	0	0	0	0	0	0	0	0	0	0	0	0	0	0	0	0	0	0	0	0	0	0	0	0	0	0	0
mzspec:MSV000088645:ccms_peak/Plate_03_RAW/4056888939.mzML	0	0	0	1	0	0	0	0	0	0	0	0	0	0	0	0	0	0	0	0	0	0	0	0	0	0	0	0	0	0	0	0	0	0	0	0	0	0	0	0	0	0	0	0	0	0	0	0	0
mzspec:MSV000083320:ccms_peak/data/99288.mzML	0	0	0	1	0	0	0	0	0	0	0	0	0	0	0	0	0	0	0	0	0	0	0	0	0	0	0	0	0	0	0	0	0	0	0	0	0	0	0	0	0	0	0	0	0	0	0	0	0
mzspec:MSV000079719:ccms_peak/Person 1 through 2/peak/Person 1/group5_P2_G2.mzXML	0	0	0	1	0	0	0	0	0	0	0	0	0	0	0	0	0	0	0	0	0	0	0	0	0	0	0	0	0	0	0	0	0	0	0	0	0	0	0	0	0	0	0	0	0	0	0	0	0
mzspec:MSV000090341:ccms_peak/raw/qc3list5-HCD20.mzML	0	0	0	1	0	0	0	0	0	0	0	0	0	0	0	0	0	0	0	0	0	0	0	0	0	0	0	0	0	0	0	0	0	0	0	0	0	0	0	0	0	0	0	0	0	0	0	0	0
mzspec:MSV000090341:peak/mzML/qc3list5-HCD20.mzML	0	0	0	1	0	0	0	0	0	0	0	0	0	0	0	0	0	0	0	0	0	0	0	0	0	0	0	0	0	0	0	0	0	0	0	0	0	0	0	0	0	0	0	0	0	0	0	0	0
mzspec:MSV000090341:peak/mzML/qc11-list3-HCD20.mzML	0	0	0	1	0	0	0	0	0	0	0	0	0	0	0	0	0	0	0	0	0	0	0	0	0	0	0	0	0	0	0	0	0	0	0	0	0	0	0	0	0	0	0	0	0	0	0	0	0
mzspec:MSV000090341:ccms_peak/raw/qc11-list3-HCD20.mzML	0	0	0	1	0	0	0	0	0	0	0	0	0	0	0	0	0	0	0	0	0	0	0	0	0	0	0	0	0	0	0	0	0	0	0	0	0	0	0	0	0	0	0	0	0	0	0	0	0
mzspec:MSV000086621:ccms_peak/CMB-B009-F9-MSMS.mzML	0	0	0	1	0	0	0	0	0	0	0	0	0	0	0	0	0	0	0	0	0	0	0	0	0	0	0	0	0	0	0	0	0	0	0	0	0	0	0	0	0	0	0	0	0	0	0	0	0
mzspec:MSV000086621:ccms_peak/CMB-B009-A3-MSMS.mzML	0	0	0	1	0	0	0	0	0	0	0	0	0	0	0	0	0	0	0	0	0	0	0	0	0	0	0	0	0	0	0	0	0	0	0	0	0	0	0	0	0	0	0	0	0	0	0	0	0
mzspec:MSV000088645:ccms_peak/Plate_06_RAW/4057074854.mzML	0	0	0	1	0	0	0	0	0	0	0	0	0	0	0	0	0	0	0	0	0	0	0	0	0	0	0	0	0	0	0	0	0	0	0	0	0	0	0	0	0	0	0	0	0	0	0	0	0
mzspec:MSV000086621:ccms_peak/CMB-B001-F10-MSMS.mzML	0	0	0	1	0	0	0	0	0	0	0	0	0	0	0	0	0	0	0	0	0	0	0	0	0	0	0	0	0	0	0	0	0	0	0	0	0	0	0	0	0	0	0	0	0	0	0	0	0
mzspec:MSV000082005:ccms_peak/Round2/C257_Strep-Sal1_Fetal Liver_BD9_01_12541.mzML	0	0	0	1	0	0	0	0	0	0	0	0	0	0	0	0	0	0	0	0	0	0	0	0	0	0	0	0	0	0	0	0	0	0	0	0	0	0	0	0	0	0	0	0	0	0	0	0	0
mzspec:MSV000082953:updates/2019-07-08_lamccall_facc838f/other/CHEM5170 class project 2018/raw data/CHEM5170 class project mzxml/P5_A7.mzXML	0	0	0	1	0	0	0	0	0	0	0	0	0	0	0	0	0	0	0	0	0	0	0	0	0	0	0	0	0	0	0	0	0	0	0	0	0	0	0	0	0	0	0	0	0	0	0	0	0
mzspec:MSV000082953:updates/2019-07-08_lamccall_facc838f/other/CHEM5170 class project 2018/mzxml for molecular networking/SLSRC/P5_A7.mzXML	0	0	0	1	0	0	0	0	0	0	0	0	0	0	0	0	0	0	0	0	0	0	0	0	0	0	0	0	0	0	0	0	0	0	0	0	0	0	0	0	0	0	0	0	0	0	0	0	0
mzspec:MSV000082953:updates/2018-09-20_lamccall_4cbe00db/peak/mzxml_for second MassIVE upload/P5_A7.mzXML	0	0	0	1	0	0	0	0	0	0	0	0	0	0	0	0	0	0	0	0	0	0	0	0	0	0	0	0	0	0	0	0	0	0	0	0	0	0	0	0	0	0	0	0	0	0	0	0	0
mzspec:MSV000087377:peak/MS POS - Polar extract - A. subrufescens ABL CS7 Growth chamber - mzXML/MS_POS_Polar_CS7P_2_1-19_01_20953.d.mzXML	0	0	0	1	0	0	0	0	0	0	0	0	0	0	0	0	0	0	0	0	0	0	0	0	0	0	0	0	0	0	0	0	0	0	0	0	0	0	0	0	0	0	0	0	0	0	0	0	0
mzspec:MSV000080905:ccms_peak/Raw/Plate2/P5_EMP_79.mzML	0	0	0	1	0	0	0	0	0	0	0	0	0	0	0	0	0	0	0	0	0	0	0	0	0	0	0	0	0	0	0	0	0	0	0	0	0	0	0	0	0	0	0	0	0	0	0	0	0
mzspec:MSV000094338:peak/mzml/ceranium.mzML	0	0	0	1	0	0	0	0	0	0	0	0	0	0	0	0	0	0	0	0	0	0	0	0	0	0	0	0	0	0	0	0	0	0	0	0	0	0	0	0	0	0	0	0	0	0	0	0	0
mzspec:MSV000082324:ccms_peak/C257_Strep-Sal1_Fetal Liver_BD9_01_12541.mzML	0	0	0	1	0	0	0	0	0	0	0	0	0	0	0	0	0	0	0	0	0	0	0	0	0	0	0	0	0	0	0	0	0	0	0	0	0	0	0	0	0	0	0	0	0	0	0	0	0
mzspec:NORMAN-27df0a3e-3578-4a30-b9e4-1505f9da010d:webform/sample/19125/UoA_POS_DataDependent_LC-ESI-QTOF_LIFE APEX 139 Eurasian Otter liver pooled from Basilicata, Abruzzo region_Pescara_Italy_01.01.2014_LIFE APEX_64722.mzML	0	0	0	1	0	0	0	0	0	0	0	0	0	0	0	0	0	0	0	0	0	0	0	0	0	0	0	0	0	0	0	0	0	0	0	0	0	0	0	0	0	0	0	0	0	0	0	0	0
mzspec:NORMAN-27df0a3e-3578-4a30-b9e4-1505f9da010d:webform/sample/19089/UoA_POS_DataDependent_LC-ESI-QTOF_LIFE APEX 175 Eurasian Otter liver pooled from Kalmar-Ostergotlands lan_Kalmar_Sweden_01.01.2016_LIFE APEX_64763.mzML	0	0	0	1	0	0	0	0	0	0	0	0	0	0	0	0	0	0	0	0	0	0	0	0	0	0	0	0	0	0	0	0	0	0	0	0	0	0	0	0	0	0	0	0	0	0	0	0	0
mzspec:NORMAN-27df0a3e-3578-4a30-b9e4-1505f9da010d:webform/sample/19097/UoA_POS_DataDependent_LC-ESI-QTOF_LIFE APEX 154 Eurasian Otter liver pooled from Southern Moravia_Brno_Czech Republic_01.01.2016_LIFE APEX_64753.mzML	0	0	0	1	0	0	0	0	0	0	0	0	0	0	0	0	0	0	0	0	0	0	0	0	0	0	0	0	0	0	0	0	0	0	0	0	0	0	0	0	0	0	0	0	0	0	0	0	0
mzspec:MSV000080167:ccms_peak/Samples/P7F10.mzXML	0	0	0	1	0	0	0	0	0	0	0	0	0	0	0	0	0	0	0	0	0	0	0	0	0	0	0	0	0	0	0	0	0	0	0	0	0	0	0	0	0	0	0	0	0	0	0	0	0
mzspec:MSV000089287:ccms_peak/166_MT_Eco70.mzML	0	0	0	1	0	0	0	0	0	0	0	0	0	0	0	0	0	0	0	0	0	0	0	0	0	0	0	0	0	0	0	0	0	0	0	0	0	0	0	0	0	0	0	0	0	0	0	0	0
mzspec:MSV000089287:peak/166_MT_Eco70.mzML	0	0	0	1	0	0	0	0	0	0	0	0	0	0	0	0	0	0	0	0	0	0	0	0	0	0	0	0	0	0	0	0	0	0	0	0	0	0	0	0	0	0	0	0	0	0	0	0	0
mzspec:MSV000098584:peak/Bigelow_281.mzML	0	0	0	1	0	0	0	0	0	0	0	0	0	0	0	0	0	0	0	0	0	0	0	0	0	0	0	0	0	0	0	0	0	0	0	0	0	0	0	0	0	0	0	0	0	0	0	0	0
mzspec:NORMAN-3cd07bed-9195-50ad-b8a7-112cf64d4af3:webform/sample/19582/UoA_POS_DataDependent_LC-ESI-QTOF_Pooled liver of Grey seal from Baltic Sea (UBA-HELCOM 5)_Kiel_Germany_01.01.2017_UBA-HELCOM_64778.mzML	0	0	0	1	0	0	0	0	0	0	0	0	0	0	0	0	0	0	0	0	0	0	0	0	0	0	0	0	0	0	0	0	0	0	0	0	0	0	0	0	0	0	0	0	0	0	0	0	0
mzspec:NORMAN-3cd07bed-9195-50ad-b8a7-112cf64d4af3:webform/sample/19576/UoA_POS_DataDependent_LC-ESI-QTOF_Pooled liver of Grey seal from Baltic Sea (UBA-HELCOM 8)_Kiel_Germany_01.01.2017_UBA-HELCOM_64795.mzML	0	0	0	1	0	0	0	0	0	0	0	0	0	0	0	0	0	0	0	0	0	0	0	0	0	0	0	0	0	0	0	0	0	0	0	0	0	0	0	0	0	0	0	0	0	0	0	0	0
mzspec:MSV000094957:peak/POLAR_POSITIVE/B08_Polar_Daph_CRUDE_NA_Phenyl_LCMS_Pos_DIMSn.mzML	0	0	0	1	0	0	0	0	0	0	0	0	0	0	0	0	0	0	0	0	0	0	0	0	0	0	0	0	0	0	0	0	0	0	0	0	0	0	0	0	0	0	0	0	0	0	0	0	0
mzspec:NORMAN-85ab3057-e49c-56a4-ace2-310dffe77869:webform/sample/21108/UoA_POS_DataDependent_LC-ESI-QTOF_Liver white-tailed sea eagle Mecklenburgische Seenplatte (Jan 2016, MV_571)_Neubrandenburg_Germany_24.01.2016_IZW Raptor monitoring_42569.mzML	0	0	0	1	0	0	0	0	0	0	0	0	0	0	0	0	0	0	0	0	0	0	0	0	0	0	0	0	0	0	0	0	0	0	0	0	0	0	0	0	0	0	0	0	0	0	0	0	0
mzspec:MTBLS12560:FILES/DERIVED_FILES/POS/B1904.mzML	0	0	0	1	0	0	0	0	0	0	0	0	0	0	0	0	0	0	0	0	0	0	0	0	0	0	0	0	0	0	0	0	0	0	0	0	0	0	0	0	0	0	0	0	0	0	0	0	0
mzspec:MSV000093832:peak/EXO8.mzML	0	0	0	1	0	0	0	0	0	0	0	0	0	0	0	0	0	0	0	0	0	0	0	0	0	0	0	0	0	0	0	0	0	0	0	0	0	0	0	0	0	0	0	0	0	0	0	0	0
mzspec:MTBLS2273:FILES/DERIVED_FILES/B08_Polar_Daph_CRUDE_NA_Phenyl_LCMS_Pos_DIMSn.mzML	0	0	0	1	0	0	0	0	0	0	0	0	0	0	0	0	0	0	0	0	0	0	0	0	0	0	0	0	0	0	0	0	0	0	0	0	0	0	0	0	0	0	0	0	0	0	0	0	0
mzspec:ST002734:EZH2/ESI (+)/WT_3.mzML	0	0	0	1	0	0	0	0	0	0	0	0	0	0	0	0	0	0	0	0	0	0	0	0	0	0	0	0	0	0	0	0	0	0	0	0	0	0	0	0	0	0	0	0	0	0	0	0	0
mzspec:MSV000087377:peak/MS POS - Polar extract - A. subrufescens ABL 1801 Field - mzXML/MS_POS_Polar_ABZC_3_1-5_01_20939.d.mzXML	0	0	0	1	0	0	0	0	0	0	0	0	0	0	0	0	0	0	0	0	0	0	0	0	0	0	0	0	0	0	0	0	0	0	0	0	0	0	0	0	0	0	0	0	0	0	0	0	0
mzspec:MSV000094859:peak/DOM/DOM_mzML/XTRAS/DD_NW_P3_BR06_DOM_XTRA.mzML	0	0	0	1	0	0	0	0	0	0	0	0	0	0	0	0	0	0	0	0	0	0	0	0	0	0	0	0	0	0	0	0	0	0	0	0	0	0	0	0	0	0	0	0	0	0	0	0	0
mzspec:NORMAN-27df0a3e-3578-4a30-b9e4-1505f9da010d:webform/sample/19165/UoA_POS_DataDependent_LC-ESI-QTOF_LIFE APEX 156 Harbour Porpoise liver pooled from Varangerfjorden_Varangerfjorden_Norway_01.01.2017_LIFE APEX_64674.mzML	0	0	0	1	0	0	0	0	0	0	0	0	0	0	0	0	0	0	0	0	0	0	0	0	0	0	0	0	0	0	0	0	0	0	0	0	0	0	0	0	0	0	0	0	0	0	0	0	0
mzspec:MSV000086621:ccms_peak/CMB-B003-E11-MSMS.mzML	0	0	0	1	0	0	0	0	0	0	0	0	0	0	0	0	0	0	0	0	0	0	0	0	0	0	0	0	0	0	0	0	0	0	0	0	0	0	0	0	0	0	0	0	0	0	0	0	0
mzspec:MSV000086621:ccms_peak/CMB-B002-H2-MSMS.mzML	0	0	0	1	0	0	0	0	0	0	0	0	0	0	0	0	0	0	0	0	0	0	0	0	0	0	0	0	0	0	0	0	0	0	0	0	0	0	0	0	0	0	0	0	0	0	0	0	0
mzspec:MSV000091520:peak/Samples_mzML/21HM4121.mzML	0	0	0	1	0	0	0	0	0	0	0	0	0	0	0	0	0	0	0	0	0	0	0	0	0	0	0	0	0	0	0	0	0	0	0	0	0	0	0	0	0	0	0	0	0	0	0	0	0
mzspec:MSV000091520:ccms_peak/Samples/21HM4121.mzML	0	0	0	1	0	0	0	0	0	0	0	0	0	0	0	0	0	0	0	0	0	0	0	0	0	0	0	0	0	0	0	0	0	0	0	0	0	0	0	0	0	0	0	0	0	0	0	0	0
mzspec:MSV000093200:peak/mzML/109629.mzML	0	0	0	1	0	0	0	0	0	0	0	0	0	0	0	0	0	0	0	0	0	0	0	0	0	0	0	0	0	0	0	0	0	0	0	0	0	0	0	0	0	0	0	0	0	0	0	0	0
mzspec:MSV000083889:ccms_peak/raw/2019_2_28_SIO_DOM_2.mzML	0	0	0	1	0	0	0	0	0	0	0	0	0	0	0	0	0	0	0	0	0	0	0	0	0	0	0	0	0	0	0	0	0	0	0	0	0	0	0	0	0	0	0	0	0	0	0	0	0
mzspec:NORMAN-27df0a3e-3578-4a30-b9e4-1505f9da010d:webform/sample/19886/UoA_POS_DataDependent_LC-ESI-QTOF_LIFE APEX 126 Otter liver from England and Wales (2013)_London_UK_01.01.2013_LIFE APEX_50896.mzML	0	0	0	1	0	0	0	0	0	0	0	0	0	0	0	0	0	0	0	0	0	0	0	0	0	0	0	0	0	0	0	0	0	0	0	0	0	0	0	0	0	0	0	0	0	0	0	0	0
mzspec:MSV000090910:peak/DATA_mzML/Whole_gut_uninfected_5_R1.mzML	0	0	0	1	0	0	0	0	0	0	0	0	0	0	0	0	0	0	0	0	0	0	0	0	0	0	0	0	0	0	0	0	0	0	0	0	0	0	0	0	0	0	0	0	0	0	0	0	0
mzspec:MTBLS12560:FILES/DERIVED_FILES/POS/S1903.mzML	0	0	0	1	0	0	0	0	0	0	0	0	0	0	0	0	0	0	0	0	0	0	0	0	0	0	0	0	0	0	0	0	0	0	0	0	0	0	0	0	0	0	0	0	0	0	0	0	0
mzspec:MSV000094859:peak/DOM/DOM_mzML/DD_NW_P1_BR11_DOM.mzML	0	0	0	1	0	0	0	0	0	0	0	0	0	0	0	0	0	0	0	0	0	0	0	0	0	0	0	0	0	0	0	0	0	0	0	0	0	0	0	0	0	0	0	0	0	0	0	0	0
mzspec:MSV000088842:ccms_peak/Raw/6B.mzML	0	0	0	1	0	0	0	0	0	0	0	0	0	0	0	0	0	0	0	0	0	0	0	0	0	0	0	0	0	0	0	0	0	0	0	0	0	0	0	0	0	0	0	0	0	0	0	0	0
mzspec:MSV000088842:peak/mzML/6B.mzML	0	0	0	1	0	0	0	0	0	0	0	0	0	0	0	0	0	0	0	0	0	0	0	0	0	0	0	0	0	0	0	0	0	0	0	0	0	0	0	0	0	0	0	0	0	0	0	0	0
mzspec:NORMAN-27df0a3e-3578-4a30-b9e4-1505f9da010d:webform/sample/19133/UoA_POS_DataDependent_LC-ESI-QTOF_LIFE APEX 177 Harbour Porpoise liver pooled from Belgium, France_Antwerp_Belgium_01.01.2017_LIFE APEX_64709.mzML	0	0	0	1	0	0	0	0	0	0	0	0	0	0	0	0	0	0	0	0	0	0	0	0	0	0	0	0	0	0	0	0	0	0	0	0	0	0	0	0	0	0	0	0	0	0	0	0	0
mzspec:MSV000091520:peak/QC_Blanks_mzML/Pooled_mzML/Pooled3_Plate27.mzML	0	0	0	1	0	0	0	0	0	0	0	0	0	0	0	0	0	0	0	0	0	0	0	0	0	0	0	0	0	0	0	0	0	0	0	0	0	0	0	0	0	0	0	0	0	0	0	0	0
mzspec:MSV000091520:ccms_peak/QC_Blanks/Pooled/Pooled3_Plate27.mzML	0	0	0	1	0	0	0	0	0	0	0	0	0	0	0	0	0	0	0	0	0	0	0	0	0	0	0	0	0	0	0	0	0	0	0	0	0	0	0	0	0	0	0	0	0	0	0	0	0
mzspec:MSV000086830:ccms_peak/raw/PLT5_A2.mzML	0	0	0	0	1	0	0	0	0	0	0	0	0	0	0	0	0	0	0	0	0	0	0	0	0	0	0	0	0	0	0	0	0	0	0	0	0	0	0	0	0	0	0	0	0	0	0	0	0
mzspec:MSV000092815:raw/Run 1st round/O2205258.mzXML	0	0	0	0	1	0	0	0	0	0	0	0	0	0	0	0	0	0	0	0	0	0	0	0	0	0	0	0	0	0	0	0	0	0	0	0	0	0	0	0	0	0	0	0	0	0	0	0	0
mzspec:MSV000092815:raw/Run 1st round/O2205339.mzXML	0	0	0	0	1	0	0	0	0	0	0	0	0	0	0	0	0	0	0	0	0	0	0	0	0	0	0	0	0	0	0	0	0	0	0	0	0	0	0	0	0	0	0	0	0	0	0	0	0
mzspec:MSV000092815:raw/Run 1st round/O2205277.mzXML	0	0	0	0	1	0	0	0	0	0	0	0	0	0	0	0	0	0	0	0	0	0	0	0	0	0	0	0	0	0	0	0	0	0	0	0	0	0	0	0	0	0	0	0	0	0	0	0	0
mzspec:MSV000092815:raw/Run 1st round/O2205295.mzXML	0	0	0	0	1	0	0	0	0	0	0	0	0	0	0	0	0	0	0	0	0	0	0	0	0	0	0	0	0	0	0	0	0	0	0	0	0	0	0	0	0	0	0	0	0	0	0	0	0
mzspec:MSV000091568:peak/mzML_4/272E.mzML	0	0	0	0	1	0	0	0	0	0	0	0	0	0	0	0	0	0	0	0	0	0	0	0	0	0	0	0	0	0	0	0	0	0	0	0	0	0	0	0	0	0	0	0	0	0	0	0	0
mzspec:MSV000091568:peak/mzML_3/4E.mzML	0	0	0	0	1	0	0	0	0	0	0	0	0	0	0	0	0	0	0	0	0	0	0	0	0	0	0	0	0	0	0	0	0	0	0	0	0	0	0	0	0	0	0	0	0	0	0	0	0
mzspec:MSV000091568:peak/mzML_2/77.mzML	0	0	0	0	1	0	0	0	0	0	0	0	0	0	0	0	0	0	0	0	0	0	0	0	0	0	0	0	0	0	0	0	0	0	0	0	0	0	0	0	0	0	0	0	0	0	0	0	0
mzspec:MSV000091568:peak/mzML_2/122.mzML	0	0	0	0	1	0	0	0	0	0	0	0	0	0	0	0	0	0	0	0	0	0	0	0	0	0	0	0	0	0	0	0	0	0	0	0	0	0	0	0	0	0	0	0	0	0	0	0	0
mzspec:MSV000095889:peak/mzml/AK_029_mock_2_iSIC.mzML	0	0	0	0	1	0	0	0	0	0	0	0	0	0	0	0	0	0	0	0	0	0	0	0	0	0	0	0	0	0	0	0	0	0	0	0	0	0	0	0	0	0	0	0	0	0	0	0	0
mzspec:MSV000095889:ccms_peak/raw/AK_029_mock_2_iSIC.mzML	0	0	0	0	1	0	0	0	0	0	0	0	0	0	0	0	0	0	0	0	0	0	0	0	0	0	0	0	0	0	0	0	0	0	0	0	0	0	0	0	0	0	0	0	0	0	0	0	0
mzspec:MTBLS1876:FILES/DERIVED_FILES/mzML-FIA/ESTD_5000_LILY_fiaDIA_posneg_1.mzML	0	0	0	0	1	0	0	0	0	0	0	0	0	0	0	0	0	0	0	0	0	0	0	0	0	0	0	0	0	0	0	0	0	0	0	0	0	0	0	0	0	0	0	0	0	0	0	0	0
mzspec:MTBLS1876:FILES/DERIVED_FILES/mzML-FIA/ESTD_750_LILY_fiaDIA_posneg_1.mzML	0	0	0	0	1	0	0	0	0	0	0	0	0	0	0	0	0	0	0	0	0	0	0	0	0	0	0	0	0	0	0	0	0	0	0	0	0	0	0	0	0	0	0	0	0	0	0	0	0
mzspec:MSV000092520:peak/2D_Frac_5b.mzML	0	0	0	0	1	0	0	0	0	0	0	0	0	0	0	0	0	0	0	0	0	0	0	0	0	0	0	0	0	0	0	0	0	0	0	0	0	0	0	0	0	0	0	0	0	0	0	0	0
mzspec:MTBLS1876:FILES/DERIVED_FILES/mzML-FIA/QC_ESTD1000nM_LILY_fiaDIA_posneg_1.mzML	0	0	0	0	1	0	0	0	0	0	0	0	0	0	0	0	0	0	0	0	0	0	0	0	0	0	0	0	0	0	0	0	0	0	0	0	0	0	0	0	0	0	0	0	0	0	0	0	0
mzspec:MTBLS1876:FILES/DERIVED_FILES/mzML-FIA/QC_ESTD1000nM_LILY_fiaDIA_posneg_3.mzML	0	0	0	0	1	0	0	0	0	0	0	0	0	0	0	0	0	0	0	0	0	0	0	0	0	0	0	0	0	0	0	0	0	0	0	0	0	0	0	0	0	0	0	0	0	0	0	0	0
mzspec:MTBLS1876:FILES/DERIVED_FILES/mzML-FIA/QC_ESTD10000nM_LILY_fiaDIA_posneg_4.mzML	0	0	0	0	1	0	0	0	0	0	0	0	0	0	0	0	0	0	0	0	0	0	0	0	0	0	0	0	0	0	0	0	0	0	0	0	0	0	0	0	0	0	0	0	0	0	0	0	0
mzspec:MSV000096550:ccms_peak/Bigelow_110.mzML	0	0	0	0	1	0	0	0	0	0	0	0	0	0	0	0	0	0	0	0	0	0	0	0	0	0	0	0	0	0	0	0	0	0	0	0	0	0	0	0	0	0	0	0	0	0	0	0	0
mzspec:MSV000096550:peak/Bigelow_110.mzML	0	0	0	0	1	0	0	0	0	0	0	0	0	0	0	0	0	0	0	0	0	0	0	0	0	0	0	0	0	0	0	0	0	0	0	0	0	0	0	0	0	0	0	0	0	0	0	0	0
mzspec:MSV000095392:peak/EH23_GFF_034.mzML	0	0	0	0	1	0	0	0	0	0	0	0	0	0	0	0	0	0	0	0	0	0	0	0	0	0	0	0	0	0	0	0	0	0	0	0	0	0	0	0	0	0	0	0	0	0	0	0	0
mzspec:MSV000095392:peak/EH23_059.mzML	0	0	0	0	1	0	0	0	0	0	0	0	0	0	0	0	0	0	0	0	0	0	0	0	0	0	0	0	0	0	0	0	0	0	0	0	0	0	0	0	0	0	0	0	0	0	0	0	0
mzspec:MSV000095392:peak/EH23_064.mzML	0	0	0	0	1	0	0	0	0	0	0	0	0	0	0	0	0	0	0	0	0	0	0	0	0	0	0	0	0	0	0	0	0	0	0	0	0	0	0	0	0	0	0	0	0	0	0	0	0
mzspec:MSV000095774:peak/fecal_66.mzML	0	0	0	0	1	0	0	0	0	0	0	0	0	0	0	0	0	0	0	0	0	0	0	0	0	0	0	0	0	0	0	0	0	0	0	0	0	0	0	0	0	0	0	0	0	0	0	0	0
mzspec:MSV000095774:peak/fecal_15.mzML	0	0	0	0	1	0	0	0	0	0	0	0	0	0	0	0	0	0	0	0	0	0	0	0	0	0	0	0	0	0	0	0	0	0	0	0	0	0	0	0	0	0	0	0	0	0	0	0	0
mzspec:MSV000084576:ccms_peak/Raw/LB76.mzML	0	0	0	0	1	0	0	0	0	0	0	0	0	0	0	0	0	0	0	0	0	0	0	0	0	0	0	0	0	0	0	0	0	0	0	0	0	0	0	0	0	0	0	0	0	0	0	0	0
mzspec:MSV000084576:ccms_peak/Raw/LB52.mzML	0	0	0	0	1	0	0	0	0	0	0	0	0	0	0	0	0	0	0	0	0	0	0	0	0	0	0	0	0	0	0	0	0	0	0	0	0	0	0	0	0	0	0	0	0	0	0	0	0
mzspec:MSV000084576:ccms_peak/Raw/LB49.mzML	0	0	0	0	1	0	0	0	0	0	0	0	0	0	0	0	0	0	0	0	0	0	0	0	0	0	0	0	0	0	0	0	0	0	0	0	0	0	0	0	0	0	0	0	0	0	0	0	0
mzspec:MSV000084576:ccms_peak/Raw/LB30.mzML	0	0	0	0	1	0	0	0	0	0	0	0	0	0	0	0	0	0	0	0	0	0	0	0	0	0	0	0	0	0	0	0	0	0	0	0	0	0	0	0	0	0	0	0	0	0	0	0	0
mzspec:MSV000084576:ccms_peak/Raw/LB82.mzML	0	0	0	0	1	0	0	0	0	0	0	0	0	0	0	0	0	0	0	0	0	0	0	0	0	0	0	0	0	0	0	0	0	0	0	0	0	0	0	0	0	0	0	0	0	0	0	0	0
mzspec:MSV000084576:ccms_peak/Raw/LB71.mzML	0	0	0	0	1	0	0	0	0	0	0	0	0	0	0	0	0	0	0	0	0	0	0	0	0	0	0	0	0	0	0	0	0	0	0	0	0	0	0	0	0	0	0	0	0	0	0	0	0
mzspec:MSV000084576:ccms_peak/Raw/LB50.mzML	0	0	0	0	1	0	0	0	0	0	0	0	0	0	0	0	0	0	0	0	0	0	0	0	0	0	0	0	0	0	0	0	0	0	0	0	0	0	0	0	0	0	0	0	0	0	0	0	0
mzspec:MSV000084576:ccms_peak/Raw/LB47.mzML	0	0	0	0	1	0	0	0	0	0	0	0	0	0	0	0	0	0	0	0	0	0	0	0	0	0	0	0	0	0	0	0	0	0	0	0	0	0	0	0	0	0	0	0	0	0	0	0	0
mzspec:MSV000084576:ccms_peak/Raw/LB26.mzML	0	0	0	0	1	0	0	0	0	0	0	0	0	0	0	0	0	0	0	0	0	0	0	0	0	0	0	0	0	0	0	0	0	0	0	0	0	0	0	0	0	0	0	0	0	0	0	0	0
mzspec:MSV000084576:ccms_peak/Raw/LB29.mzML	0	0	0	0	1	0	0	0	0	0	0	0	0	0	0	0	0	0	0	0	0	0	0	0	0	0	0	0	0	0	0	0	0	0	0	0	0	0	0	0	0	0	0	0	0	0	0	0	0
mzspec:MSV000095889:peak/mzml/AK_039_WT_1_iSIC.mzML	0	0	0	0	1	0	0	0	0	0	0	0	0	0	0	0	0	0	0	0	0	0	0	0	0	0	0	0	0	0	0	0	0	0	0	0	0	0	0	0	0	0	0	0	0	0	0	0	0
mzspec:MSV000095889:ccms_peak/raw/AK_039_WT_1_iSIC.mzML	0	0	0	0	1	0	0	0	0	0	0	0	0	0	0	0	0	0	0	0	0	0	0	0	0	0	0	0	0	0	0	0	0	0	0	0	0	0	0	0	0	0	0	0	0	0	0	0	0
mzspec:MTBLS1876:FILES/DERIVED_FILES/mzML-FIA/QC_ESTD10000nM_LILY_fiaDIA_posneg_3.mzML	0	0	0	0	1	0	0	0	0	0	0	0	0	0	0	0	0	0	0	0	0	0	0	0	0	0	0	0	0	0	0	0	0	0	0	0	0	0	0	0	0	0	0	0	0	0	0	0	0
mzspec:MSV000097815:peak/mzML/84_egg_day0_PPL_pH8_75.mzML	0	0	0	0	1	0	0	0	0	0	0	0	0	0	0	0	0	0	0	0	0	0	0	0	0	0	0	0	0	0	0	0	0	0	0	0	0	0	0	0	0	0	0	0	0	0	0	0	0
mzspec:MSV000092815:raw/Run 1st round/O2206045.mzXML	0	0	0	0	1	0	0	0	0	0	0	0	0	0	0	0	0	0	0	0	0	0	0	0	0	0	0	0	0	0	0	0	0	0	0	0	0	0	0	0	0	0	0	0	0	0	0	0	0
mzspec:MSV000092815:raw/Run 1st round/O2206110.mzXML	0	0	0	0	1	0	0	0	0	0	0	0	0	0	0	0	0	0	0	0	0	0	0	0	0	0	0	0	0	0	0	0	0	0	0	0	0	0	0	0	0	0	0	0	0	0	0	0	0
mzspec:MSV000092815:raw/Run 1st round/O2205409.mzXML	0	0	0	0	1	0	0	0	0	0	0	0	0	0	0	0	0	0	0	0	0	0	0	0	0	0	0	0	0	0	0	0	0	0	0	0	0	0	0	0	0	0	0	0	0	0	0	0	0
mzspec:MSV000091568:peak/mzML/25.mzML	0	0	0	0	1	0	0	0	0	0	0	0	0	0	0	0	0	0	0	0	0	0	0	0	0	0	0	0	0	0	0	0	0	0	0	0	0	0	0	0	0	0	0	0	0	0	0	0	0
mzspec:MSV000092815:raw/Run 1st round/O2206064.mzXML	0	0	0	0	1	0	0	0	0	0	0	0	0	0	0	0	0	0	0	0	0	0	0	0	0	0	0	0	0	0	0	0	0	0	0	0	0	0	0	0	0	0	0	0	0	0	0	0	0
mzspec:MSV000092815:raw/Run 1st round/O2206077.mzXML	0	0	0	0	1	0	0	0	0	0	0	0	0	0	0	0	0	0	0	0	0	0	0	0	0	0	0	0	0	0	0	0	0	0	0	0	0	0	0	0	0	0	0	0	0	0	0	0	0
mzspec:MSV000092815:raw/Run 1st round/O2205348.mzXML	0	0	0	0	1	0	0	0	0	0	0	0	0	0	0	0	0	0	0	0	0	0	0	0	0	0	0	0	0	0	0	0	0	0	0	0	0	0	0	0	0	0	0	0	0	0	0	0	0
mzspec:MSV000092750:peak/BileAcids_LiverDiseasePatients/044__20220617__CLIN053__LD_318_03__dil.mzML	0	0	0	0	1	0	0	0	0	0	0	0	0	0	0	0	0	0	0	0	0	0	0	0	0	0	0	0	0	0	0	0	0	0	0	0	0	0	0	0	0	0	0	0	0	0	0	0	0
mzspec:MTBLS1876:FILES/DERIVED_FILES/mzML-FIA/Blank_Solvent_no_fiaDIA_posneg_6.mzML	0	0	0	0	1	0	0	0	0	0	0	0	0	0	0	0	0	0	0	0	0	0	0	0	0	0	0	0	0	0	0	0	0	0	0	0	0	0	0	0	0	0	0	0	0	0	0	0	0
mzspec:MSV000090696:peak/mzML/Tray1_P_30.mzML	0	0	0	0	1	0	0	0	0	0	0	0	0	0	0	0	0	0	0	0	0	0	0	0	0	0	0	0	0	0	0	0	0	0	0	0	0	0	0	0	0	0	0	0	0	0	0	0	0
mzspec:MSV000090696:peak/mzML/Tray1_P_41.mzML	0	0	0	0	1	0	0	0	0	0	0	0	0	0	0	0	0	0	0	0	0	0	0	0	0	0	0	0	0	0	0	0	0	0	0	0	0	0	0	0	0	0	0	0	0	0	0	0	0
mzspec:MSV000090696:peak/mzML/Tray2_P_81.mzML	0	0	0	0	1	0	0	0	0	0	0	0	0	0	0	0	0	0	0	0	0	0	0	0	0	0	0	0	0	0	0	0	0	0	0	0	0	0	0	0	0	0	0	0	0	0	0	0	0
mzspec:MSV000090696:peak/mzML/Pooled_QC_10.mzML	0	0	0	0	1	0	0	0	0	0	0	0	0	0	0	0	0	0	0	0	0	0	0	0	0	0	0	0	0	0	0	0	0	0	0	0	0	0	0	0	0	0	0	0	0	0	0	0	0
mzspec:MSV000090696:peak/mzML/Pooled_QC_8.mzML	0	0	0	0	1	0	0	0	0	0	0	0	0	0	0	0	0	0	0	0	0	0	0	0	0	0	0	0	0	0	0	0	0	0	0	0	0	0	0	0	0	0	0	0	0	0	0	0	0
mzspec:MSV000090696:peak/mzML/Tray1_P_38.mzML	0	0	0	0	1	0	0	0	0	0	0	0	0	0	0	0	0	0	0	0	0	0	0	0	0	0	0	0	0	0	0	0	0	0	0	0	0	0	0	0	0	0	0	0	0	0	0	0	0
mzspec:MSV000090696:peak/mzML/Pooled_QC_2.mzML	0	0	0	0	1	0	0	0	0	0	0	0	0	0	0	0	0	0	0	0	0	0	0	0	0	0	0	0	0	0	0	0	0	0	0	0	0	0	0	0	0	0	0	0	0	0	0	0	0
mzspec:MSV000090696:peak/mzML/Pooled_QC_start.mzML	0	0	0	0	1	0	0	0	0	0	0	0	0	0	0	0	0	0	0	0	0	0	0	0	0	0	0	0	0	0	0	0	0	0	0	0	0	0	0	0	0	0	0	0	0	0	0	0	0
mzspec:MSV000090696:peak/mzML/Pooled_QC_1.mzML	0	0	0	0	1	0	0	0	0	0	0	0	0	0	0	0	0	0	0	0	0	0	0	0	0	0	0	0	0	0	0	0	0	0	0	0	0	0	0	0	0	0	0	0	0	0	0	0	0
mzspec:MSV000090696:peak/mzML/Pooled_QC_9.mzML	0	0	0	0	1	0	0	0	0	0	0	0	0	0	0	0	0	0	0	0	0	0	0	0	0	0	0	0	0	0	0	0	0	0	0	0	0	0	0	0	0	0	0	0	0	0	0	0	0
mzspec:MSV000092571:peak/mzML/P11_B6_A09_1_Plasma.mzML	0	0	0	0	1	0	0	0	0	0	0	0	0	0	0	0	0	0	0	0	0	0	0	0	0	0	0	0	0	0	0	0	0	0	0	0	0	0	0	0	0	0	0	0	0	0	0	0	0
mzspec:MSV000095708:peak/mzML/LL23L020.mzML	0	0	0	0	1	0	0	0	0	0	0	0	0	0	0	0	0	0	0	0	0	0	0	0	0	0	0	0	0	0	0	0	0	0	0	0	0	0	0	0	0	0	0	0	0	0	0	0	0
mzspec:MSV000089481:peak/mzml/S2-1-IPA4.mzML	0	0	0	0	1	0	0	0	0	0	0	0	0	0	0	0	0	0	0	0	0	0	0	0	0	0	0	0	0	0	0	0	0	0	0	0	0	0	0	0	0	0	0	0	0	0	0	0	0
mzspec:MSV000089481:peak/mzml/S6-1-IPA5.mzML	0	0	0	0	1	0	0	0	0	0	0	0	0	0	0	0	0	0	0	0	0	0	0	0	0	0	0	0	0	0	0	0	0	0	0	0	0	0	0	0	0	0	0	0	0	0	0	0	0
mzspec:MSV000089481:peak/mzml/S5-1-IPA1.mzML	0	0	0	0	1	0	0	0	0	0	0	0	0	0	0	0	0	0	0	0	0	0	0	0	0	0	0	0	0	0	0	0	0	0	0	0	0	0	0	0	0	0	0	0	0	0	0	0	0
mzspec:MSV000098257:peak/mzML/extr001_513.mzML	0	0	0	0	1	0	0	0	0	0	0	0	0	0	0	0	0	0	0	0	0	0	0	0	0	0	0	0	0	0	0	0	0	0	0	0	0	0	0	0	0	0	0	0	0	0	0	0	0
mzspec:MSV000089481:peak/mzml/S3-1-IPA5.mzML	0	0	0	0	1	0	0	0	0	0	0	0	0	0	0	0	0	0	0	0	0	0	0	0	0	0	0	0	0	0	0	0	0	0	0	0	0	0	0	0	0	0	0	0	0	0	0	0	0
mzspec:MSV000095708:peak/mzML/GL23L019.mzML	0	0	0	0	1	0	0	0	0	0	0	0	0	0	0	0	0	0	0	0	0	0	0	0	0	0	0	0	0	0	0	0	0	0	0	0	0	0	0	0	0	0	0	0	0	0	0	0	0
mzspec:MSV000083475:ccms_peak/RAW/PLATE1and2/1E9_2_22_bowen-74-s002-a04.mzML	0	0	0	0	1	0	0	0	0	0	0	0	0	0	0	0	0	0	0	0	0	0	0	0	0	0	0	0	0	0	0	0	0	0	0	0	0	0	0	0	0	0	0	0	0	0	0	0	0
mzspec:MSV000083475:peak/mzML/Soil_Sediment_PLATE1and2_mzML/Plate1_Samples/1E9_2_22_bowen-74-s002-a04.mzML	0	0	0	0	1	0	0	0	0	0	0	0	0	0	0	0	0	0	0	0	0	0	0	0	0	0	0	0	0	0	0	0	0	0	0	0	0	0	0	0	0	0	0	0	0	0	0	0	0
mzspec:MSV000092571:peak/mzML/P2_C7_A103_2_CrF.mzML	0	0	0	0	1	0	0	0	0	0	0	0	0	0	0	0	0	0	0	0	0	0	0	0	0	0	0	0	0	0	0	0	0	0	0	0	0	0	0	0	0	0	0	0	0	0	0	0	0
mzspec:MSV000086830:peak/mzML/PLT5_A2.mzML	0	0	0	0	1	0	0	0	0	0	0	0	0	0	0	0	0	0	0	0	0	0	0	0	0	0	0	0	0	0	0	0	0	0	0	0	0	0	0	0	0	0	0	0	0	0	0	0	0
mzspec:MSV000090696:peak/mzML/Pooled_QC_15.mzML	0	0	0	0	1	0	0	0	0	0	0	0	0	0	0	0	0	0	0	0	0	0	0	0	0	0	0	0	0	0	0	0	0	0	0	0	0	0	0	0	0	0	0	0	0	0	0	0	0
mzspec:MSV000091568:peak/mzML_2/124.mzML	0	0	0	0	1	0	0	0	0	0	0	0	0	0	0	0	0	0	0	0	0	0	0	0	0	0	0	0	0	0	0	0	0	0	0	0	0	0	0	0	0	0	0	0	0	0	0	0	0
mzspec:MTBLS1876:FILES/DERIVED_FILES/mzML-FIA/QC_ESTD1000nM_LILY_fiaDIA_posneg_4.mzML	0	0	0	0	1	0	0	0	0	0	0	0	0	0	0	0	0	0	0	0	0	0	0	0	0	0	0	0	0	0	0	0	0	0	0	0	0	0	0	0	0	0	0	0	0	0	0	0	0
mzspec:MTBLS1876:FILES/DERIVED_FILES/mzML-FIA/QC_ESTD1000nM_LILY_fiaDIA_posneg_2.mzML	0	0	0	0	1	0	0	0	0	0	0	0	0	0	0	0	0	0	0	0	0	0	0	0	0	0	0	0	0	0	0	0	0	0	0	0	0	0	0	0	0	0	0	0	0	0	0	0	0
mzspec:MTBLS1876:FILES/DERIVED_FILES/mzML-FIA/ESTD_25000_LILY_fiaDIA_posneg_1.mzML	0	0	0	0	1	0	0	0	0	0	0	0	0	0	0	0	0	0	0	0	0	0	0	0	0	0	0	0	0	0	0	0	0	0	0	0	0	0	0	0	0	0	0	0	0	0	0	0	0
mzspec:MTBLS1876:FILES/DERIVED_FILES/mzML-FIA/QC_ESTD10000nM_LILY_fiaDIA_posneg_2.mzML	0	0	0	0	1	0	0	0	0	0	0	0	0	0	0	0	0	0	0	0	0	0	0	0	0	0	0	0	0	0	0	0	0	0	0	0	0	0	0	0	0	0	0	0	0	0	0	0	0
mzspec:MTBLS1876:FILES/DERIVED_FILES/mzML-FIA/Blank_Solvent_no_fiaDIA_posneg_2.mzML	0	0	0	0	1	0	0	0	0	0	0	0	0	0	0	0	0	0	0	0	0	0	0	0	0	0	0	0	0	0	0	0	0	0	0	0	0	0	0	0	0	0	0	0	0	0	0	0	0
mzspec:MTBLS1876:FILES/DERIVED_FILES/mzML-FIA/QC_ESTD10000nM_LILY_fiaDIA_posneg_1.mzML	0	0	0	0	1	0	0	0	0	0	0	0	0	0	0	0	0	0	0	0	0	0	0	0	0	0	0	0	0	0	0	0	0	0	0	0	0	0	0	0	0	0	0	0	0	0	0	0	0
mzspec:MSV000089481:peak/mzml/S1-1-IPA3.mzML	0	0	0	0	1	0	0	0	0	0	0	0	0	0	0	0	0	0	0	0	0	0	0	0	0	0	0	0	0	0	0	0	0	0	0	0	0	0	0	0	0	0	0	0	0	0	0	0	0
mzspec:MTBLS1876:FILES/DERIVED_FILES/mzML-FIA/ESTD_1000_LILY_fiaDIA_posneg_1.mzML	0	0	0	0	1	0	0	0	0	0	0	0	0	0	0	0	0	0	0	0	0	0	0	0	0	0	0	0	0	0	0	0	0	0	0	0	0	0	0	0	0	0	0	0	0	0	0	0	0
mzspec:MSV000091568:peak/mzML/39.mzML	0	0	0	0	1	0	0	0	0	0	0	0	0	0	0	0	0	0	0	0	0	0	0	0	0	0	0	0	0	0	0	0	0	0	0	0	0	0	0	0	0	0	0	0	0	0	0	0	0
mzspec:MSV000095708:peak/mzML/RL23L007.mzML	0	0	0	0	1	0	0	0	0	0	0	0	0	0	0	0	0	0	0	0	0	0	0	0	0	0	0	0	0	0	0	0	0	0	0	0	0	0	0	0	0	0	0	0	0	0	0	0	0
mzspec:MSV000084576:ccms_peak/Raw/LB51.mzML	0	0	0	0	1	0	0	0	0	0	0	0	0	0	0	0	0	0	0	0	0	0	0	0	0	0	0	0	0	0	0	0	0	0	0	0	0	0	0	0	0	0	0	0	0	0	0	0	0
mzspec:MSV000088723:peak/mzml/PPL_Extract_Water_Damariscove_Benthos_25.mzML	0	0	0	0	1	0	0	0	0	0	0	0	0	0	0	0	0	0	0	0	0	0	0	0	0	0	0	0	0	0	0	0	0	0	0	0	0	0	0	0	0	0	0	0	0	0	0	0	0
mzspec:MSV000088723:ccms_peak/raw/PPL_Extract_Water_Damariscove_Benthos_25.mzML	0	0	0	0	1	0	0	0	0	0	0	0	0	0	0	0	0	0	0	0	0	0	0	0	0	0	0	0	0	0	0	0	0	0	0	0	0	0	0	0	0	0	0	0	0	0	0	0	0
mzspec:MSV000095708:peak/mzML/RL23L004.mzML	0	0	0	0	1	0	0	0	0	0	0	0	0	0	0	0	0	0	0	0	0	0	0	0	0	0	0	0	0	0	0	0	0	0	0	0	0	0	0	0	0	0	0	0	0	0	0	0	0
mzspec:MTBLS1876:FILES/DERIVED_FILES/mzML-FIA/ESTD_10000_LILY_fiaDIA_posneg_1.mzML	0	0	0	0	1	0	0	0	0	0	0	0	0	0	0	0	0	0	0	0	0	0	0	0	0	0	0	0	0	0	0	0	0	0	0	0	0	0	0	0	0	0	0	0	0	0	0	0	0
mzspec:MTBLS1876:FILES/DERIVED_FILES/mzML-FIA/Blank_Solvent_no_fiaDIA_posneg_4.mzML	0	0	0	0	1	0	0	0	0	0	0	0	0	0	0	0	0	0	0	0	0	0	0	0	0	0	0	0	0	0	0	0	0	0	0	0	0	0	0	0	0	0	0	0	0	0	0	0	0
mzspec:MSV000096564:updates/2025-01-03_JAGONGO_1994_c37737fe/raw/IBD_diet_samples/mzML/P_Food_IBD_C1_Fresh.mzML	0	0	0	0	1	0	0	0	0	0	0	0	0	0	0	0	0	0	0	0	0	0	0	0	0	0	0	0	0	0	0	0	0	0	0	0	0	0	0	0	0	0	0	0	0	0	0	0	0
mzspec:MSV000096564:updates/2025-01-03_JAGONGO_1994_c37737fe/peak/mzML/P_Food_IBD_C1_Fresh.mzML	0	0	0	0	1	0	0	0	0	0	0	0	0	0	0	0	0	0	0	0	0	0	0	0	0	0	0	0	0	0	0	0	0	0	0	0	0	0	0	0	0	0	0	0	0	0	0	0	0
mzspec:MSV000084576:ccms_peak/Raw/LB08.mzML	0	0	0	0	1	0	0	0	0	0	0	0	0	0	0	0	0	0	0	0	0	0	0	0	0	0	0	0	0	0	0	0	0	0	0	0	0	0	0	0	0	0	0	0	0	0	0	0	0
mzspec:MSV000084576:ccms_peak/Raw/LB21.mzML	0	0	0	0	1	0	0	0	0	0	0	0	0	0	0	0	0	0	0	0	0	0	0	0	0	0	0	0	0	0	0	0	0	0	0	0	0	0	0	0	0	0	0	0	0	0	0	0	0
mzspec:MSV000083475:ccms_peak/RAW/PLATE1and2/1F5_2_45_bowen-74-s015-a04.mzML	0	0	0	0	1	0	0	0	0	0	0	0	0	0	0	0	0	0	0	0	0	0	0	0	0	0	0	0	0	0	0	0	0	0	0	0	0	0	0	0	0	0	0	0	0	0	0	0	0
mzspec:MSV000083475:peak/mzML/Soil_Sediment_PLATE1and2_mzML/Plate1_Samples/1F5_2_45_bowen-74-s015-a04.mzML	0	0	0	0	1	0	0	0	0	0	0	0	0	0	0	0	0	0	0	0	0	0	0	0	0	0	0	0	0	0	0	0	0	0	0	0	0	0	0	0	0	0	0	0	0	0	0	0	0
mzspec:MSV000089481:peak/mzml/S3-1-IPA4.mzML	0	0	0	0	1	0	0	0	0	0	0	0	0	0	0	0	0	0	0	0	0	0	0	0	0	0	0	0	0	0	0	0	0	0	0	0	0	0	0	0	0	0	0	0	0	0	0	0	0
mzspec:MSV000089481:peak/mzml/S2-1-IPA3.mzML	0	0	0	0	1	0	0	0	0	0	0	0	0	0	0	0	0	0	0	0	0	0	0	0	0	0	0	0	0	0	0	0	0	0	0	0	0	0	0	0	0	0	0	0	0	0	0	0	0
mzspec:MSV000089481:peak/mzml/S7-1-IPA4.mzML	0	0	0	0	1	0	0	0	0	0	0	0	0	0	0	0	0	0	0	0	0	0	0	0	0	0	0	0	0	0	0	0	0	0	0	0	0	0	0	0	0	0	0	0	0	0	0	0	0
mzspec:MSV000089481:peak/mzml/S6-1-IPA3.mzML	0	0	0	0	1	0	0	0	0	0	0	0	0	0	0	0	0	0	0	0	0	0	0	0	0	0	0	0	0	0	0	0	0	0	0	0	0	0	0	0	0	0	0	0	0	0	0	0	0
mzspec:MSV000087364:ccms_peak/mzXML/MSU001_T16.mzML	0	0	0	0	1	0	0	0	0	0	0	0	0	0	0	0	0	0	0	0	0	0	0	0	0	0	0	0	0	0	0	0	0	0	0	0	0	0	0	0	0	0	0	0	0	0	0	0	0
mzspec:MSV000087364:ccms_peak/mzXML/MSU001_16.mzML	0	0	0	0	1	0	0	0	0	0	0	0	0	0	0	0	0	0	0	0	0	0	0	0	0	0	0	0	0	0	0	0	0	0	0	0	0	0	0	0	0	0	0	0	0	0	0	0	0
mzspec:MSV000092815:raw/Run 1st round/O2205302.mzXML	0	0	0	0	1	0	0	0	0	0	0	0	0	0	0	0	0	0	0	0	0	0	0	0	0	0	0	0	0	0	0	0	0	0	0	0	0	0	0	0	0	0	0	0	0	0	0	0	0
mzspec:MSV000092815:raw/Run 1st round/O2206114.mzXML	0	0	0	0	1	0	0	0	0	0	0	0	0	0	0	0	0	0	0	0	0	0	0	0	0	0	0	0	0	0	0	0	0	0	0	0	0	0	0	0	0	0	0	0	0	0	0	0	0
mzspec:MSV000092815:raw/Run 1st round/O2206029.mzXML	0	0	0	0	1	0	0	0	0	0	0	0	0	0	0	0	0	0	0	0	0	0	0	0	0	0	0	0	0	0	0	0	0	0	0	0	0	0	0	0	0	0	0	0	0	0	0	0	0
mzspec:MSV000096242:peak/mzml_20230620_rt_ms2_positive/Blank_20230629225724.mzML	0	0	0	0	1	0	0	0	0	0	0	0	0	0	0	0	0	0	0	0	0	0	0	0	0	0	0	0	0	0	0	0	0	0	0	0	0	0	0	0	0	0	0	0	0	0	0	0	0
mzspec:MSV000092815:raw/Run 1st round/O2205290.mzXML	0	0	0	0	1	0	0	0	0	0	0	0	0	0	0	0	0	0	0	0	0	0	0	0	0	0	0	0	0	0	0	0	0	0	0	0	0	0	0	0	0	0	0	0	0	0	0	0	0
mzspec:MSV000092815:raw/Run 1st round/O2206088.mzXML	0	0	0	0	1	0	0	0	0	0	0	0	0	0	0	0	0	0	0	0	0	0	0	0	0	0	0	0	0	0	0	0	0	0	0	0	0	0	0	0	0	0	0	0	0	0	0	0	0
mzspec:MSV000092815:raw/Run 1st round/O2205241.mzXML	0	0	0	0	1	0	0	0	0	0	0	0	0	0	0	0	0	0	0	0	0	0	0	0	0	0	0	0	0	0	0	0	0	0	0	0	0	0	0	0	0	0	0	0	0	0	0	0	0
mzspec:MSV000092815:raw/Run 1st round/O2206112.mzXML	0	0	0	0	1	0	0	0	0	0	0	0	0	0	0	0	0	0	0	0	0	0	0	0	0	0	0	0	0	0	0	0	0	0	0	0	0	0	0	0	0	0	0	0	0	0	0	0	0
mzspec:MSV000092815:raw/Run 1st round/O2205340.mzXML	0	0	0	0	1	0	0	0	0	0	0	0	0	0	0	0	0	0	0	0	0	0	0	0	0	0	0	0	0	0	0	0	0	0	0	0	0	0	0	0	0	0	0	0	0	0	0	0	0
mzspec:MSV000092815:raw/Run 1st round/O2206084.mzXML	0	0	0	0	1	0	0	0	0	0	0	0	0	0	0	0	0	0	0	0	0	0	0	0	0	0	0	0	0	0	0	0	0	0	0	0	0	0	0	0	0	0	0	0	0	0	0	0	0
mzspec:MSV000084576:ccms_peak/Raw/LB42.mzML	0	0	0	0	1	0	0	0	0	0	0	0	0	0	0	0	0	0	0	0	0	0	0	0	0	0	0	0	0	0	0	0	0	0	0	0	0	0	0	0	0	0	0	0	0	0	0	0	0
mzspec:MSV000090696:peak/mzML/Pooled_QC_5.mzML	0	0	0	0	1	0	0	0	0	0	0	0	0	0	0	0	0	0	0	0	0	0	0	0	0	0	0	0	0	0	0	0	0	0	0	0	0	0	0	0	0	0	0	0	0	0	0	0	0
mzspec:MSV000090696:peak/mzML/Tray1_P_40.mzML	0	0	0	0	1	0	0	0	0	0	0	0	0	0	0	0	0	0	0	0	0	0	0	0	0	0	0	0	0	0	0	0	0	0	0	0	0	0	0	0	0	0	0	0	0	0	0	0	0
mzspec:MSV000090696:peak/mzML/Tray1_P_27.mzML	0	0	0	0	1	0	0	0	0	0	0	0	0	0	0	0	0	0	0	0	0	0	0	0	0	0	0	0	0	0	0	0	0	0	0	0	0	0	0	0	0	0	0	0	0	0	0	0	0
mzspec:MSV000090696:peak/mzML/Tray2_P_82.mzML	0	0	0	0	1	0	0	0	0	0	0	0	0	0	0	0	0	0	0	0	0	0	0	0	0	0	0	0	0	0	0	0	0	0	0	0	0	0	0	0	0	0	0	0	0	0	0	0	0
mzspec:MSV000090696:peak/mzML/Pooled_QC_11.mzML	0	0	0	0	1	0	0	0	0	0	0	0	0	0	0	0	0	0	0	0	0	0	0	0	0	0	0	0	0	0	0	0	0	0	0	0	0	0	0	0	0	0	0	0	0	0	0	0	0
mzspec:MSV000092571:peak/mzML/P1_D6_A29_2_CrF.mzML	0	0	0	0	1	0	0	0	0	0	0	0	0	0	0	0	0	0	0	0	0	0	0	0	0	0	0	0	0	0	0	0	0	0	0	0	0	0	0	0	0	0	0	0	0	0	0	0	0
mzspec:MSV000092571:peak/mzML/P10_A2_A07_2_MAT.mzML	0	0	0	0	1	0	0	0	0	0	0	0	0	0	0	0	0	0	0	0	0	0	0	0	0	0	0	0	0	0	0	0	0	0	0	0	0	0	0	0	0	0	0	0	0	0	0	0	0
mzspec:MSV000095708:peak/mzML/WT23L001.mzML	0	0	0	0	1	0	0	0	0	0	0	0	0	0	0	0	0	0	0	0	0	0	0	0	0	0	0	0	0	0	0	0	0	0	0	0	0	0	0	0	0	0	0	0	0	0	0	0	0
mzspec:MSV000086415:ccms_peak/Plate 05 Samples RAW/67185070.mzML	0	0	0	0	1	0	0	0	0	0	0	0	0	0	0	0	0	0	0	0	0	0	0	0	0	0	0	0	0	0	0	0	0	0	0	0	0	0	0	0	0	0	0	0	0	0	0	0	0
mzspec:MSV000081952:ccms_peak/raw_files/Plate1/Samples/PHT_20_072_Cort_Waking.mzML	0	0	0	0	1	0	0	0	0	0	0	0	0	0	0	0	0	0	0	0	0	0	0	0	0	0	0	0	0	0	0	0	0	0	0	0	0	0	0	0	0	0	0	0	0	0	0	0	0
mzspec:MSV000089481:peak/mzml/S3-1-IPA2.mzML	0	0	0	0	1	0	0	0	0	0	0	0	0	0	0	0	0	0	0	0	0	0	0	0	0	0	0	0	0	0	0	0	0	0	0	0	0	0	0	0	0	0	0	0	0	0	0	0	0
mzspec:MSV000083475:peak/mzML/Water_Plant_PLATE3and4_mzML/Plate4_Samples/4C3_3_65_pinto-63-s008-a03.mzML	0	0	0	0	1	0	0	0	0	0	0	0	0	0	0	0	0	0	0	0	0	0	0	0	0	0	0	0	0	0	0	0	0	0	0	0	0	0	0	0	0	0	0	0	0	0	0	0	0
mzspec:MSV000083475:ccms_peak/RAW/PLATE3and4/4C3_3_65_pinto-63-s008-a03.mzML	0	0	0	0	1	0	0	0	0	0	0	0	0	0	0	0	0	0	0	0	0	0	0	0	0	0	0	0	0	0	0	0	0	0	0	0	0	0	0	0	0	0	0	0	0	0	0	0	0
mzspec:MSV000095708:peak/mzML/LL23L021.mzML	0	0	0	0	1	0	0	0	0	0	0	0	0	0	0	0	0	0	0	0	0	0	0	0	0	0	0	0	0	0	0	0	0	0	0	0	0	0	0	0	0	0	0	0	0	0	0	0	0
mzspec:MSV000090696:peak/mzML/Tray_4_P_159.mzML	0	0	0	0	1	0	0	0	0	0	0	0	0	0	0	0	0	0	0	0	0	0	0	0	0	0	0	0	0	0	0	0	0	0	0	0	0	0	0	0	0	0	0	0	0	0	0	0	0
mzspec:MSV000090696:peak/mzML/Pooled_QC_14.mzML	0	0	0	0	1	0	0	0	0	0	0	0	0	0	0	0	0	0	0	0	0	0	0	0	0	0	0	0	0	0	0	0	0	0	0	0	0	0	0	0	0	0	0	0	0	0	0	0	0
mzspec:MSV000090696:peak/mzML/Tray_5_P_238.mzML	0	0	0	0	1	0	0	0	0	0	0	0	0	0	0	0	0	0	0	0	0	0	0	0	0	0	0	0	0	0	0	0	0	0	0	0	0	0	0	0	0	0	0	0	0	0	0	0	0
mzspec:MSV000090696:peak/mzML/Pooled_QC_1_10uL.mzML	0	0	0	0	1	0	0	0	0	0	0	0	0	0	0	0	0	0	0	0	0	0	0	0	0	0	0	0	0	0	0	0	0	0	0	0	0	0	0	0	0	0	0	0	0	0	0	0	0
mzspec:MSV000090696:peak/mzML/Tray_5_P_234.mzML	0	0	0	0	1	0	0	0	0	0	0	0	0	0	0	0	0	0	0	0	0	0	0	0	0	0	0	0	0	0	0	0	0	0	0	0	0	0	0	0	0	0	0	0	0	0	0	0	0
mzspec:MTBLS1876:FILES/DERIVED_FILES/mzML-FIA/Blank_Solvent_no_fiaDIA_posneg_8.mzML	0	0	0	0	1	0	0	0	0	0	0	0	0	0	0	0	0	0	0	0	0	0	0	0	0	0	0	0	0	0	0	0	0	0	0	0	0	0	0	0	0	0	0	0	0	0	0	0	0
mzspec:MSV000093200:peak/mzML/145753.mzML	0	0	0	0	1	0	0	0	0	0	0	0	0	0	0	0	0	0	0	0	0	0	0	0	0	0	0	0	0	0	0	0	0	0	0	0	0	0	0	0	0	0	0	0	0	0	0	0	0
mzspec:MSV000089481:peak/mzml/S1-1-IPA5.mzML	0	0	0	0	1	0	0	0	0	0	0	0	0	0	0	0	0	0	0	0	0	0	0	0	0	0	0	0	0	0	0	0	0	0	0	0	0	0	0	0	0	0	0	0	0	0	0	0	0
mzspec:MSV000097540:peak/mzmL/P_Food_IBD_C1_Fresh_1.mzML	0	0	0	0	1	0	0	0	0	0	0	0	0	0	0	0	0	0	0	0	0	0	0	0	0	0	0	0	0	0	0	0	0	0	0	0	0	0	0	0	0	0	0	0	0	0	0	0	0
mzspec:MSV000083073:ccms_peak/raw_files/samples/000094433.mzML	0	0	0	0	1	0	0	0	0	0	0	0	0	0	0	0	0	0	0	0	0	0	0	0	0	0	0	0	0	0	0	0	0	0	0	0	0	0	0	0	0	0	0	0	0	0	0	0	0
mzspec:MSV000091568:peak/mzML_4/151E.mzML	0	0	0	0	1	0	0	0	0	0	0	0	0	0	0	0	0	0	0	0	0	0	0	0	0	0	0	0	0	0	0	0	0	0	0	0	0	0	0	0	0	0	0	0	0	0	0	0	0
mzspec:ST002077:Pttime/20190429_JJ_VB_BioSFA_Pttime_1_QE144_Ag68377-924_USHXG01160_POS_MSMS-v2_45_pellet-9d_1_IR01_NA_157.mzML	0	0	0	0	1	0	0	0	0	0	0	0	0	0	0	0	0	0	0	0	0	0	0	0	0	0	0	0	0	0	0	0	0	0	0	0	0	0	0	0	0	0	0	0	0	0	0	0	0
mzspec:MSV000083475:peak/mzML/Water_Plant_PLATE3and4_mzML/Plate4_Samples/4B3_2_65_pinto-63-s017-a03.mzML	0	0	0	0	1	0	0	0	0	0	0	0	0	0	0	0	0	0	0	0	0	0	0	0	0	0	0	0	0	0	0	0	0	0	0	0	0	0	0	0	0	0	0	0	0	0	0	0	0
mzspec:MSV000083475:ccms_peak/RAW/PLATE3and4/4B3_2_65_pinto-63-s017-a03.mzML	0	0	0	0	1	0	0	0	0	0	0	0	0	0	0	0	0	0	0	0	0	0	0	0	0	0	0	0	0	0	0	0	0	0	0	0	0	0	0	0	0	0	0	0	0	0	0	0	0
mzspec:MSV000083077:ccms_peak/Plate1/PHT_20_072_Cort_Waking.mzML	0	0	0	0	1	0	0	0	0	0	0	0	0	0	0	0	0	0	0	0	0	0	0	0	0	0	0	0	0	0	0	0	0	0	0	0	0	0	0	0	0	0	0	0	0	0	0	0	0
mzspec:MSV000097962:peak/mzml/sample_272.mzML	0	0	0	0	1	0	0	0	0	0	0	0	0	0	0	0	0	0	0	0	0	0	0	0	0	0	0	0	0	0	0	0	0	0	0	0	0	0	0	0	0	0	0	0	0	0	0	0	0
mzspec:MSV000097962:peak/mzml/sample_276.mzML	0	0	0	0	1	0	0	0	0	0	0	0	0	0	0	0	0	0	0	0	0	0	0	0	0	0	0	0	0	0	0	0	0	0	0	0	0	0	0	0	0	0	0	0	0	0	0	0	0
mzspec:MSV000090341:peak/mzML/Atargetlist13HCD20.mzML	0	0	0	0	1	0	0	0	0	0	0	0	0	0	0	0	0	0	0	0	0	0	0	0	0	0	0	0	0	0	0	0	0	0	0	0	0	0	0	0	0	0	0	0	0	0	0	0	0
mzspec:MSV000090341:ccms_peak/raw/Atargetlist13HCD20.mzML	0	0	0	0	1	0	0	0	0	0	0	0	0	0	0	0	0	0	0	0	0	0	0	0	0	0	0	0	0	0	0	0	0	0	0	0	0	0	0	0	0	0	0	0	0	0	0	0	0
mzspec:MSV000082277:ccms_peak/B235.mzML	0	0	0	0	1	0	0	0	0	0	0	0	0	0	0	0	0	0	0	0	0	0	0	0	0	0	0	0	0	0	0	0	0	0	0	0	0	0	0	0	0	0	0	0	0	0	0	0	0
mzspec:MSV000096242:peak/mzml_20230620_rt_ms2_positive/20230620_pluskal_mce_1D3_A21_id_rt_ms2_positive.mzML	0	0	0	0	1	0	0	0	0	0	0	0	0	0	0	0	0	0	0	0	0	0	0	0	0	0	0	0	0	0	0	0	0	0	0	0	0	0	0	0	0	0	0	0	0	0	0	0	0
mzspec:MSV000088756:peak/POS_new/200625_LQ_LQ_CcornM_pos.mzML	0	0	0	0	1	0	0	0	0	0	0	0	0	0	0	0	0	0	0	0	0	0	0	0	0	0	0	0	0	0	0	0	0	0	0	0	0	0	0	0	0	0	0	0	0	0	0	0	0
mzspec:MSV000098197:peak/20240524_MV_MZ_T8_Lea_C18_ddMS_pos1.mzXML	0	0	0	0	1	0	0	0	0	0	0	0	0	0	0	0	0	0	0	0	0	0	0	0	0	0	0	0	0	0	0	0	0	0	0	0	0	0	0	0	0	0	0	0	0	0	0	0	0
mzspec:MSV000088756:ccms_peak/POS_new/200625_LQ_LQ_CcornM_pos.mzML	0	0	0	0	1	0	0	0	0	0	0	0	0	0	0	0	0	0	0	0	0	0	0	0	0	0	0	0	0	0	0	0	0	0	0	0	0	0	0	0	0	0	0	0	0	0	0	0	0
mzspec:MSV000090870:peak/Pleurotus/POS/MS0_OLD_POS.mzXML	0	0	0	0	1	0	0	0	0	0	0	0	0	0	0	0	0	0	0	0	0	0	0	0	0	0	0	0	0	0	0	0	0	0	0	0	0	0	0	0	0	0	0	0	0	0	0	0	0
mzspec:MSV000090870:peak/Hericium/POS/MS0_OLD_POS.mzXML	0	0	0	0	1	0	0	0	0	0	0	0	0	0	0	0	0	0	0	0	0	0	0	0	0	0	0	0	0	0	0	0	0	0	0	0	0	0	0	0	0	0	0	0	0	0	0	0	0
mzspec:MSV000095774:peak/fecal_4.mzML	0	0	0	0	1	0	0	0	0	0	0	0	0	0	0	0	0	0	0	0	0	0	0	0	0	0	0	0	0	0	0	0	0	0	0	0	0	0	0	0	0	0	0	0	0	0	0	0	0
mzspec:MSV000083073:ccms_peak/raw_files/samples/000094508.mzML	0	0	0	0	1	0	0	0	0	0	0	0	0	0	0	0	0	0	0	0	0	0	0	0	0	0	0	0	0	0	0	0	0	0	0	0	0	0	0	0	0	0	0	0	0	0	0	0	0
mzspec:MSV000088756:ccms_peak/POS_new/200625_LQ_LQ_SluM_pos.mzML	0	0	0	0	1	0	0	0	0	0	0	0	0	0	0	0	0	0	0	0	0	0	0	0	0	0	0	0	0	0	0	0	0	0	0	0	0	0	0	0	0	0	0	0	0	0	0	0	0
mzspec:MSV000088756:peak/POS_new/200625_LQ_LQ_SluM_pos.mzML	0	0	0	0	1	0	0	0	0	0	0	0	0	0	0	0	0	0	0	0	0	0	0	0	0	0	0	0	0	0	0	0	0	0	0	0	0	0	0	0	0	0	0	0	0	0	0	0	0
mzspec:MSV000097043:peak/Scr50_02_500ppm_cent_pos.mzML	0	0	0	0	1	0	0	0	0	0	0	0	0	0	0	0	0	0	0	0	0	0	0	0	0	0	0	0	0	0	0	0	0	0	0	0	0	0	0	0	0	0	0	0	0	0	0	0	0
mzspec:MSV000097043:peak/ScrW02_500ppm_cent_pos.mzML	0	0	0	0	1	0	0	0	0	0	0	0	0	0	0	0	0	0	0	0	0	0	0	0	0	0	0	0	0	0	0	0	0	0	0	0	0	0	0	0	0	0	0	0	0	0	0	0	0
mzspec:MSV000082277:ccms_peak/B217.mzML	0	0	0	0	1	0	0	0	0	0	0	0	0	0	0	0	0	0	0	0	0	0	0	0	0	0	0	0	0	0	0	0	0	0	0	0	0	0	0	0	0	0	0	0	0	0	0	0	0
mzspec:MSV000083077:ccms_peak/Plate2/PHT_20_088_Cort_1200.mzML	0	0	0	0	1	0	0	0	0	0	0	0	0	0	0	0	0	0	0	0	0	0	0	0	0	0	0	0	0	0	0	0	0	0	0	0	0	0	0	0	0	0	0	0	0	0	0	0	0
mzspec:MSV000097043:peak/ScrE02_500ppm_cent_pos.mzML	0	0	0	0	1	0	0	0	0	0	0	0	0	0	0	0	0	0	0	0	0	0	0	0	0	0	0	0	0	0	0	0	0	0	0	0	0	0	0	0	0	0	0	0	0	0	0	0	0
mzspec:MSV000089216:peak/mzml/Cast12_N23.mzML	0	0	0	0	1	0	0	0	0	0	0	0	0	0	0	0	0	0	0	0	0	0	0	0	0	0	0	0	0	0	0	0	0	0	0	0	0	0	0	0	0	0	0	0	0	0	0	0	0
mzspec:MSV000089216:ccms_peak/raw/Cast12_N23.mzML	0	0	0	0	1	0	0	0	0	0	0	0	0	0	0	0	0	0	0	0	0	0	0	0	0	0	0	0	0	0	0	0	0	0	0	0	0	0	0	0	0	0	0	0	0	0	0	0	0
mzspec:MSV000094338:peak/mzml/Cl_15.mzML	0	0	0	0	1	0	0	0	0	0	0	0	0	0	0	0	0	0	0	0	0	0	0	0	0	0	0	0	0	0	0	0	0	0	0	0	0	0	0	0	0	0	0	0	0	0	0	0	0
mzspec:MSV000083377:ccms_peak/I034.mzML	0	0	0	0	1	0	0	0	0	0	0	0	0	0	0	0	0	0	0	0	0	0	0	0	0	0	0	0	0	0	0	0	0	0	0	0	0	0	0	0	0	0	0	0	0	0	0	0	0
mzspec:MSV000088645:ccms_peak/Plate_07_RAW/4057175573.mzML	0	0	0	0	1	0	0	0	0	0	0	0	0	0	0	0	0	0	0	0	0	0	0	0	0	0	0	0	0	0	0	0	0	0	0	0	0	0	0	0	0	0	0	0	0	0	0	0	0
mzspec:MSV000083388:ccms_peak/Positive Mode/1_p_173003_01232017.mzML	0	0	0	0	1	0	0	0	0	0	0	0	0	0	0	0	0	0	0	0	0	0	0	0	0	0	0	0	0	0	0	0	0	0	0	0	0	0	0	0	0	0	0	0	0	0	0	0	0
mzspec:MSV000097540:peak/mzmL/P_Food_IBD_C1_Fresh_3.mzML	0	0	0	0	1	0	0	0	0	0	0	0	0	0	0	0	0	0	0	0	0	0	0	0	0	0	0	0	0	0	0	0	0	0	0	0	0	0	0	0	0	0	0	0	0	0	0	0	0
mzspec:MTBLS1876:FILES/DERIVED_FILES/mzML-FIA/ESTD_250_LILY_fiaDIA_posneg_1.mzML	0	0	0	0	1	0	0	0	0	0	0	0	0	0	0	0	0	0	0	0	0	0	0	0	0	0	0	0	0	0	0	0	0	0	0	0	0	0	0	0	0	0	0	0	0	0	0	0	0
mzspec:MSV000090341:peak/mzML/Atargetlist17HCD20.mzML	0	0	0	0	1	0	0	0	0	0	0	0	0	0	0	0	0	0	0	0	0	0	0	0	0	0	0	0	0	0	0	0	0	0	0	0	0	0	0	0	0	0	0	0	0	0	0	0	0
mzspec:MSV000090696:peak/mzML/Tray_5_P_235.mzML	0	0	0	0	1	0	0	0	0	0	0	0	0	0	0	0	0	0	0	0	0	0	0	0	0	0	0	0	0	0	0	0	0	0	0	0	0	0	0	0	0	0	0	0	0	0	0	0	0
mzspec:MSV000090696:peak/mzML/Tray_3_P_156.mzML	0	0	0	0	1	0	0	0	0	0	0	0	0	0	0	0	0	0	0	0	0	0	0	0	0	0	0	0	0	0	0	0	0	0	0	0	0	0	0	0	0	0	0	0	0	0	0	0	0
mzspec:MSV000090919:ccms_peak/MS0_OLD_POS.mzML	0	0	0	0	1	0	0	0	0	0	0	0	0	0	0	0	0	0	0	0	0	0	0	0	0	0	0	0	0	0	0	0	0	0	0	0	0	0	0	0	0	0	0	0	0	0	0	0	0
mzspec:MSV000090341:ccms_peak/raw/Atargetlist17HCD20.mzML	0	0	0	0	1	0	0	0	0	0	0	0	0	0	0	0	0	0	0	0	0	0	0	0	0	0	0	0	0	0	0	0	0	0	0	0	0	0	0	0	0	0	0	0	0	0	0	0	0
mzspec:MSV000091568:peak/mzML_3/Pooled_QC9.mzML	0	0	0	0	1	0	0	0	0	0	0	0	0	0	0	0	0	0	0	0	0	0	0	0	0	0	0	0	0	0	0	0	0	0	0	0	0	0	0	0	0	0	0	0	0	0	0	0	0
mzspec:MSV000091568:peak/mzML_4/269E.mzML	0	0	0	0	1	0	0	0	0	0	0	0	0	0	0	0	0	0	0	0	0	0	0	0	0	0	0	0	0	0	0	0	0	0	0	0	0	0	0	0	0	0	0	0	0	0	0	0	0
mzspec:MSV000082582:ccms_peak/raw_files/samples/day_60/control_food/60_Control_NLD_SD_3.mzML	0	0	0	0	1	0	0	0	0	0	0	0	0	0	0	0	0	0	0	0	0	0	0	0	0	0	0	0	0	0	0	0	0	0	0	0	0	0	0	0	0	0	0	0	0	0	0	0	0
mzspec:MSV000081952:ccms_peak/raw_files/Plate2/Samples/PHT_20_088_Cort_1200.mzML	0	0	0	0	1	0	0	0	0	0	0	0	0	0	0	0	0	0	0	0	0	0	0	0	0	0	0	0	0	0	0	0	0	0	0	0	0	0	0	0	0	0	0	0	0	0	0	0	0
mzspec:MTBLS1876:FILES/DERIVED_FILES/mzML-FIA/ESTD_500_LILY_fiaDIA_posneg_1.mzML	0	0	0	0	1	0	0	0	0	0	0	0	0	0	0	0	0	0	0	0	0	0	0	0	0	0	0	0	0	0	0	0	0	0	0	0	0	0	0	0	0	0	0	0	0	0	0	0	0
mzspec:MSV000083073:ccms_peak/raw_files/samples/000094462.mzML	0	0	0	0	1	0	0	0	0	0	0	0	0	0	0	0	0	0	0	0	0	0	0	0	0	0	0	0	0	0	0	0	0	0	0	0	0	0	0	0	0	0	0	0	0	0	0	0	0
mzspec:MSV000089900:peak/IL4_5-3.mzML	0	0	0	0	1	0	0	0	0	0	0	0	0	0	0	0	0	0	0	0	0	0	0	0	0	0	0	0	0	0	0	0	0	0	0	0	0	0	0	0	0	0	0	0	0	0	0	0	0
mzspec:MSV000089900:ccms_peak/IL4_5-3.mzML	0	0	0	0	1	0	0	0	0	0	0	0	0	0	0	0	0	0	0	0	0	0	0	0	0	0	0	0	0	0	0	0	0	0	0	0	0	0	0	0	0	0	0	0	0	0	0	0	0
mzspec:MSV000095805:peak/mzML/240616_B1.mzML	0	0	0	0	1	0	0	0	0	0	0	0	0	0	0	0	0	0	0	0	0	0	0	0	0	0	0	0	0	0	0	0	0	0	0	0	0	0	0	0	0	0	0	0	0	0	0	0	0
mzspec:MSV000095805:ccms_peak/raw/240616_B1.mzML	0	0	0	0	1	0	0	0	0	0	0	0	0	0	0	0	0	0	0	0	0	0	0	0	0	0	0	0	0	0	0	0	0	0	0	0	0	0	0	0	0	0	0	0	0	0	0	0	0
mzspec:ST002044:HILIC/ESIPOS/D96_POS.mzML	0	0	0	0	1	0	0	0	0	0	0	0	0	0	0	0	0	0	0	0	0	0	0	0	0	0	0	0	0	0	0	0	0	0	0	0	0	0	0	0	0	0	0	0	0	0	0	0	0
mzspec:ST002077:Pttime/20190429_JJ_VB_BioSFA_Pttime_1_QE144_Ag68377-924_USHXG01160_POS_MSMS-v2_46_pellet-9d_2_IR01_NA_094.mzML	0	0	0	0	1	0	0	0	0	0	0	0	0	0	0	0	0	0	0	0	0	0	0	0	0	0	0	0	0	0	0	0	0	0	0	0	0	0	0	0	0	0	0	0	0	0	0	0	0
mzspec:MSV000088756:ccms_peak/POS_new/200625_LQ_LQ_BeryM_pos.mzML	0	0	0	0	1	0	0	0	0	0	0	0	0	0	0	0	0	0	0	0	0	0	0	0	0	0	0	0	0	0	0	0	0	0	0	0	0	0	0	0	0	0	0	0	0	0	0	0	0
mzspec:MSV000088756:peak/POS_new/200625_LQ_LQ_BeryM_pos.mzML	0	0	0	0	1	0	0	0	0	0	0	0	0	0	0	0	0	0	0	0	0	0	0	0	0	0	0	0	0	0	0	0	0	0	0	0	0	0	0	0	0	0	0	0	0	0	0	0	0
mzspec:MSV000090696:peak/mzML/Tray2_P_83.mzML	0	0	0	0	1	0	0	0	0	0	0	0	0	0	0	0	0	0	0	0	0	0	0	0	0	0	0	0	0	0	0	0	0	0	0	0	0	0	0	0	0	0	0	0	0	0	0	0	0
mzspec:ST002044:HILIC/ESIPOS/NHF74_POS.mzML	0	0	0	0	1	0	0	0	0	0	0	0	0	0	0	0	0	0	0	0	0	0	0	0	0	0	0	0	0	0	0	0	0	0	0	0	0	0	0	0	0	0	0	0	0	0	0	0	0
mzspec:ST002044:HILIC/ESIPOS/D13_POS.mzML	0	0	0	0	1	0	0	0	0	0	0	0	0	0	0	0	0	0	0	0	0	0	0	0	0	0	0	0	0	0	0	0	0	0	0	0	0	0	0	0	0	0	0	0	0	0	0	0	0
mzspec:MSV000095708:peak/mzML/RL23L008.mzML	0	0	0	0	1	0	0	0	0	0	0	0	0	0	0	0	0	0	0	0	0	0	0	0	0	0	0	0	0	0	0	0	0	0	0	0	0	0	0	0	0	0	0	0	0	0	0	0	0
mzspec:MSV000089481:peak/mzml/S1-1-IPA2.mzML	0	0	0	0	1	0	0	0	0	0	0	0	0	0	0	0	0	0	0	0	0	0	0	0	0	0	0	0	0	0	0	0	0	0	0	0	0	0	0	0	0	0	0	0	0	0	0	0	0
mzspec:MSV000088645:ccms_peak/Plate_05_RAW/4057178622.mzML	0	0	0	0	1	0	0	0	0	0	0	0	0	0	0	0	0	0	0	0	0	0	0	0	0	0	0	0	0	0	0	0	0	0	0	0	0	0	0	0	0	0	0	0	0	0	0	0	0
mzspec:MSV000089481:peak/mzml/S3-1-IPA3.mzML	0	0	0	0	1	0	0	0	0	0	0	0	0	0	0	0	0	0	0	0	0	0	0	0	0	0	0	0	0	0	0	0	0	0	0	0	0	0	0	0	0	0	0	0	0	0	0	0	0
mzspec:MSV000086270:updates/2020-10-12_mjmeehan_2f63db47/other/mzML/ADNI_Go2_Plate_01_mzML/ADNI_Go2_P01_B11.mzML	0	0	0	0	1	0	0	0	0	0	0	0	0	0	0	0	0	0	0	0	0	0	0	0	0	0	0	0	0	0	0	0	0	0	0	0	0	0	0	0	0	0	0	0	0	0	0	0	0
mzspec:MSV000086270:ccms_peak/ADNI_Go2_Plate_01_mzXML/ADNI_Go2_P01_B11.mzML	0	0	0	0	1	0	0	0	0	0	0	0	0	0	0	0	0	0	0	0	0	0	0	0	0	0	0	0	0	0	0	0	0	0	0	0	0	0	0	0	0	0	0	0	0	0	0	0	0
mzspec:MSV000089340:raw/20200306_KBL-AK_GM_504788_Blumenol_Final_QE-HF_C18-CustMog_USDAY48854/raw_data/20200306_KBL-AK_GM_504788_Blumenol_Final_QE-HF_C18-CustMog_USDAY48854_POS_MSMS_34_Sym-Spore-Root_5_Rg100to800-CE102040-Brachy-S1_Run90.mzML	0	0	0	0	1	0	0	0	0	0	0	0	0	0	0	0	0	0	0	0	0	0	0	0	0	0	0	0	0	0	0	0	0	0	0	0	0	0	0	0	0	0	0	0	0	0	0	0	0
mzspec:MSV000089808:ccms_peak/IL4_5-3.mzML	0	0	0	0	1	0	0	0	0	0	0	0	0	0	0	0	0	0	0	0	0	0	0	0	0	0	0	0	0	0	0	0	0	0	0	0	0	0	0	0	0	0	0	0	0	0	0	0	0
mzspec:MSV000089808:raw/IL4_5-3.mzML	0	0	0	0	1	0	0	0	0	0	0	0	0	0	0	0	0	0	0	0	0	0	0	0	0	0	0	0	0	0	0	0	0	0	0	0	0	0	0	0	0	0	0	0	0	0	0	0	0
mzspec:MSV000096037:peak/Liver/L5xfad_25.mzML	0	0	0	0	1	0	0	0	0	0	0	0	0	0	0	0	0	0	0	0	0	0	0	0	0	0	0	0	0	0	0	0	0	0	0	0	0	0	0	0	0	0	0	0	0	0	0	0	0
mzspec:MSV000087364:ccms_peak/mzXML/SH006_T.mzML	0	0	0	0	1	0	0	0	0	0	0	0	0	0	0	0	0	0	0	0	0	0	0	0	0	0	0	0	0	0	0	0	0	0	0	0	0	0	0	0	0	0	0	0	0	0	0	0	0
mzspec:MSV000088645:ccms_peak/Plate_06_RAW/4057172630.mzML	0	0	0	0	1	0	0	0	0	0	0	0	0	0	0	0	0	0	0	0	0	0	0	0	0	0	0	0	0	0	0	0	0	0	0	0	0	0	0	0	0	0	0	0	0	0	0	0	0
mzspec:MSV000095392:peak/EH23_093.mzML	0	0	0	0	1	0	0	0	0	0	0	0	0	0	0	0	0	0	0	0	0	0	0	0	0	0	0	0	0	0	0	0	0	0	0	0	0	0	0	0	0	0	0	0	0	0	0	0	0
mzspec:MSV000084556:ccms_peak/Raw_data/PD002_T1.mzML	0	0	0	0	1	0	0	0	0	0	0	0	0	0	0	0	0	0	0	0	0	0	0	0	0	0	0	0	0	0	0	0	0	0	0	0	0	0	0	0	0	0	0	0	0	0	0	0	0
mzspec:MSV000096550:peak/Bigelow_124.mzML	0	0	0	0	1	0	0	0	0	0	0	0	0	0	0	0	0	0	0	0	0	0	0	0	0	0	0	0	0	0	0	0	0	0	0	0	0	0	0	0	0	0	0	0	0	0	0	0	0
mzspec:MSV000096550:ccms_peak/Bigelow_124.mzML	0	0	0	0	1	0	0	0	0	0	0	0	0	0	0	0	0	0	0	0	0	0	0	0	0	0	0	0	0	0	0	0	0	0	0	0	0	0	0	0	0	0	0	0	0	0	0	0	0
mzspec:MSV000089725:ccms_peak/IL4_5-3.mzML	0	0	0	0	1	0	0	0	0	0	0	0	0	0	0	0	0	0	0	0	0	0	0	0	0	0	0	0	0	0	0	0	0	0	0	0	0	0	0	0	0	0	0	0	0	0	0	0	0
mzspec:MSV000089725:peak/IL4_5-3.mzML	0	0	0	0	1	0	0	0	0	0	0	0	0	0	0	0	0	0	0	0	0	0	0	0	0	0	0	0	0	0	0	0	0	0	0	0	0	0	0	0	0	0	0	0	0	0	0	0	0
mzspec:ST001779:AvsT_Pos/2hATP2_2.mzXML	0	0	0	0	1	0	0	0	0	0	0	0	0	0	0	0	0	0	0	0	0	0	0	0	0	0	0	0	0	0	0	0	0	0	0	0	0	0	0	0	0	0	0	0	0	0	0	0	0
mzspec:MSV000080905:ccms_peak/Raw/Plate4/P2_EMP_34.mzML	0	0	0	0	1	0	0	0	0	0	0	0	0	0	0	0	0	0	0	0	0	0	0	0	0	0	0	0	0	0	0	0	0	0	0	0	0	0	0	0	0	0	0	0	0	0	0	0	0
mzspec:ST002044:HILIC/ESIPOS/D114_POS.mzML	0	0	0	0	1	0	0	0	0	0	0	0	0	0	0	0	0	0	0	0	0	0	0	0	0	0	0	0	0	0	0	0	0	0	0	0	0	0	0	0	0	0	0	0	0	0	0	0	0
mzspec:ST002044:HILIC/ESIPOS/D110_POS.mzML	0	0	0	0	1	0	0	0	0	0	0	0	0	0	0	0	0	0	0	0	0	0	0	0	0	0	0	0	0	0	0	0	0	0	0	0	0	0	0	0	0	0	0	0	0	0	0	0	0
mzspec:MSV000083475:peak/mzML/Water_Plant_PLATE3and4_mzML/Plate4_Samples/4C4_3_70_pinto-63-s012-a03.mzML	0	0	0	0	1	0	0	0	0	0	0	0	0	0	0	0	0	0	0	0	0	0	0	0	0	0	0	0	0	0	0	0	0	0	0	0	0	0	0	0	0	0	0	0	0	0	0	0	0
mzspec:MSV000085071:ccms_peak/Mushrooms_POS_P2_mzXML/P2_H9_BH9_01_53038.mzML	0	0	0	0	1	0	0	0	0	0	0	0	0	0	0	0	0	0	0	0	0	0	0	0	0	0	0	0	0	0	0	0	0	0	0	0	0	0	0	0	0	0	0	0	0	0	0	0	0
mzspec:MSV000083475:ccms_peak/RAW/PLATE3and4/4C4_3_70_pinto-63-s012-a03.mzML	0	0	0	0	1	0	0	0	0	0	0	0	0	0	0	0	0	0	0	0	0	0	0	0	0	0	0	0	0	0	0	0	0	0	0	0	0	0	0	0	0	0	0	0	0	0	0	0	0
mzspec:ST002044:HILIC/ESIPOS/D77_POS.mzML	0	0	0	0	1	0	0	0	0	0	0	0	0	0	0	0	0	0	0	0	0	0	0	0	0	0	0	0	0	0	0	0	0	0	0	0	0	0	0	0	0	0	0	0	0	0	0	0	0
mzspec:ST002044:HILIC/ESIPOS/D56_POS.mzML	0	0	0	0	1	0	0	0	0	0	0	0	0	0	0	0	0	0	0	0	0	0	0	0	0	0	0	0	0	0	0	0	0	0	0	0	0	0	0	0	0	0	0	0	0	0	0	0	0
mzspec:ST002044:HILIC/ESIPOS/NHF86_POS.mzML	0	0	0	0	1	0	0	0	0	0	0	0	0	0	0	0	0	0	0	0	0	0	0	0	0	0	0	0	0	0	0	0	0	0	0	0	0	0	0	0	0	0	0	0	0	0	0	0	0
mzspec:MSV000083388:ccms_peak/Positive Mode/1_p_153067_08282015_1.mzML	0	0	0	0	1	0	0	0	0	0	0	0	0	0	0	0	0	0	0	0	0	0	0	0	0	0	0	0	0	0	0	0	0	0	0	0	0	0	0	0	0	0	0	0	0	0	0	0	0
mzspec:MSV000096037:peak/Liver/L3xtg_72.mzML	0	0	0	0	1	0	0	0	0	0	0	0	0	0	0	0	0	0	0	0	0	0	0	0	0	0	0	0	0	0	0	0	0	0	0	0	0	0	0	0	0	0	0	0	0	0	0	0	0
mzspec:MSV000083073:ccms_peak/raw_files/samples/000094457.mzML	0	0	0	0	1	0	0	0	0	0	0	0	0	0	0	0	0	0	0	0	0	0	0	0	0	0	0	0	0	0	0	0	0	0	0	0	0	0	0	0	0	0	0	0	0	0	0	0	0
mzspec:MSV000088645:ccms_peak/Plate_08_RAW/4057042784.mzML	0	0	0	0	1	0	0	0	0	0	0	0	0	0	0	0	0	0	0	0	0	0	0	0	0	0	0	0	0	0	0	0	0	0	0	0	0	0	0	0	0	0	0	0	0	0	0	0	0
mzspec:MSV000091568:peak/mzML_3/Pooled_QC11.mzML	0	0	0	0	1	0	0	0	0	0	0	0	0	0	0	0	0	0	0	0	0	0	0	0	0	0	0	0	0	0	0	0	0	0	0	0	0	0	0	0	0	0	0	0	0	0	0	0	0
mzspec:MSV000090919:ccms_peak/E42_pos.mzML	0	0	0	0	1	0	0	0	0	0	0	0	0	0	0	0	0	0	0	0	0	0	0	0	0	0	0	0	0	0	0	0	0	0	0	0	0	0	0	0	0	0	0	0	0	0	0	0	0
mzspec:MSV000090870:peak/Pleurotus/POS/E42_pos.mzXML	0	0	0	0	1	0	0	0	0	0	0	0	0	0	0	0	0	0	0	0	0	0	0	0	0	0	0	0	0	0	0	0	0	0	0	0	0	0	0	0	0	0	0	0	0	0	0	0	0
mzspec:MSV000095889:peak/mzml/AK_045_ctx_1_iSIC.mzML	0	0	0	0	1	0	0	0	0	0	0	0	0	0	0	0	0	0	0	0	0	0	0	0	0	0	0	0	0	0	0	0	0	0	0	0	0	0	0	0	0	0	0	0	0	0	0	0	0
mzspec:MSV000095889:ccms_peak/raw/AK_045_ctx_1_iSIC.mzML	0	0	0	0	1	0	0	0	0	0	0	0	0	0	0	0	0	0	0	0	0	0	0	0	0	0	0	0	0	0	0	0	0	0	0	0	0	0	0	0	0	0	0	0	0	0	0	0	0
mzspec:MSV000089481:peak/mzml/S5-1-IPA2.mzML	0	0	0	0	1	0	0	0	0	0	0	0	0	0	0	0	0	0	0	0	0	0	0	0	0	0	0	0	0	0	0	0	0	0	0	0	0	0	0	0	0	0	0	0	0	0	0	0	0
mzspec:MSV000083377:ccms_peak/I040.mzML	0	0	0	0	1	0	0	0	0	0	0	0	0	0	0	0	0	0	0	0	0	0	0	0	0	0	0	0	0	0	0	0	0	0	0	0	0	0	0	0	0	0	0	0	0	0	0	0	0
mzspec:MSV000092677:peak/MZML-pos/VIEQ141_pos_1.mzML	0	0	0	0	1	0	0	0	0	0	0	0	0	0	0	0	0	0	0	0	0	0	0	0	0	0	0	0	0	0	0	0	0	0	0	0	0	0	0	0	0	0	0	0	0	0	0	0	0
mzspec:ST002044:HILIC/ESIPOS/NHF81_POS.mzML	0	0	0	0	1	0	0	0	0	0	0	0	0	0	0	0	0	0	0	0	0	0	0	0	0	0	0	0	0	0	0	0	0	0	0	0	0	0	0	0	0	0	0	0	0	0	0	0	0
mzspec:MSV000097540:peak/mzmL/P_Food_IBD_C1_Fresh_2.mzML	0	0	0	0	1	0	0	0	0	0	0	0	0	0	0	0	0	0	0	0	0	0	0	0	0	0	0	0	0	0	0	0	0	0	0	0	0	0	0	0	0	0	0	0	0	0	0	0	0
mzspec:ST002044:HILIC/ESIPOS/D107_POS.mzML	0	0	0	0	1	0	0	0	0	0	0	0	0	0	0	0	0	0	0	0	0	0	0	0	0	0	0	0	0	0	0	0	0	0	0	0	0	0	0	0	0	0	0	0	0	0	0	0	0
mzspec:ST001779:AvsT_Pos/2hATP1_2.mzXML	0	0	0	0	1	0	0	0	0	0	0	0	0	0	0	0	0	0	0	0	0	0	0	0	0	0	0	0	0	0	0	0	0	0	0	0	0	0	0	0	0	0	0	0	0	0	0	0	0
mzspec:MSV000088756:peak/POS_new/200625_LQ_LQ_AcrM_pos.mzML	0	0	0	0	1	0	0	0	0	0	0	0	0	0	0	0	0	0	0	0	0	0	0	0	0	0	0	0	0	0	0	0	0	0	0	0	0	0	0	0	0	0	0	0	0	0	0	0	0
mzspec:MSV000088756:ccms_peak/POS_new/200625_LQ_LQ_AcrM_pos.mzML	0	0	0	0	1	0	0	0	0	0	0	0	0	0	0	0	0	0	0	0	0	0	0	0	0	0	0	0	0	0	0	0	0	0	0	0	0	0	0	0	0	0	0	0	0	0	0	0	0
mzspec:MSV000080027:ccms_peak/Peak_List_Files/OMICS_IM103_Mock_4d_lipid_3_034__POS_150mm_13Dec15_Polaroid_HSST3-02.mzML	0	0	0	0	1	0	0	0	0	0	0	0	0	0	0	0	0	0	0	0	0	0	0	0	0	0	0	0	0	0	0	0	0	0	0	0	0	0	0	0	0	0	0	0	0	0	0	0	0
mzspec:MSV000080027:ccms_peak/Peak_List_Files/OMICS_IM103_VN1203_2d_lipid_1_010__POS_150mm_13Dec15_Polaroid_HSST3-02.mzML	0	0	0	0	1	0	0	0	0	0	0	0	0	0	0	0	0	0	0	0	0	0	0	0	0	0	0	0	0	0	0	0	0	0	0	0	0	0	0	0	0	0	0	0	0	0	0	0	0
mzspec:MSV000092716:peak/Peak List/M_RM_8259_POS_1.mzXML	0	0	0	0	1	0	0	0	0	0	0	0	0	0	0	0	0	0	0	0	0	0	0	0	0	0	0	0	0	0	0	0	0	0	0	0	0	0	0	0	0	0	0	0	0	0	0	0	0
mzspec:MSV000088761:ccms_peak/BAAT_LCMS_files/Tissue/Samples/Baat164Ce.mzML	0	0	0	0	1	0	0	0	0	0	0	0	0	0	0	0	0	0	0	0	0	0	0	0	0	0	0	0	0	0	0	0	0	0	0	0	0	0	0	0	0	0	0	0	0	0	0	0	0
mzspec:MSV000086270:updates/2020-10-12_mjmeehan_2f63db47/other/mzML/ADNI_Go2_Plate_04_mzML/ADNI_Go2_P04_G04.mzML	0	0	0	0	1	0	0	0	0	0	0	0	0	0	0	0	0	0	0	0	0	0	0	0	0	0	0	0	0	0	0	0	0	0	0	0	0	0	0	0	0	0	0	0	0	0	0	0	0
mzspec:MSV000086270:ccms_peak/ADNI_Go2_Plate_04_mzXML/ADNI_Go2_P04_G04.mzML	0	0	0	0	1	0	0	0	0	0	0	0	0	0	0	0	0	0	0	0	0	0	0	0	0	0	0	0	0	0	0	0	0	0	0	0	0	0	0	0	0	0	0	0	0	0	0	0	0
mzspec:MSV000083073:ccms_peak/raw_files/samples/000094480.mzML	0	0	0	0	1	0	0	0	0	0	0	0	0	0	0	0	0	0	0	0	0	0	0	0	0	0	0	0	0	0	0	0	0	0	0	0	0	0	0	0	0	0	0	0	0	0	0	0	0
mzspec:MSV000087646:ccms_peak/JA_Feb152021_RMmetabolomics_ddMS2IE1pos_LC_POOL_Saliva.mzML	0	0	0	0	1	0	0	0	0	0	0	0	0	0	0	0	0	0	0	0	0	0	0	0	0	0	0	0	0	0	0	0	0	0	0	0	0	0	0	0	0	0	0	0	0	0	0	0	0
mzspec:MSV000084734:ccms_peak/files/Animal_plant_beverage_subset/animal_small/files/G79466_5x_RC9_01_18225.mzML	0	0	0	0	1	0	0	0	0	0	0	0	0	0	0	0	0	0	0	0	0	0	0	0	0	0	0	0	0	0	0	0	0	0	0	0	0	0	0	0	0	0	0	0	0	0	0	0	0
mzspec:MSV000084900:ccms_peak/Global_Foodomics_composite_data_2020/MSV000083010_core/G79466_5x_RC9_01_18225.mzML	0	0	0	0	1	0	0	0	0	0	0	0	0	0	0	0	0	0	0	0	0	0	0	0	0	0	0	0	0	0	0	0	0	0	0	0	0	0	0	0	0	0	0	0	0	0	0	0	0
mzspec:MSV000082074:ccms_peak/Samples/G79466_5x_RC9_01_18225.mzML	0	0	0	0	1	0	0	0	0	0	0	0	0	0	0	0	0	0	0	0	0	0	0	0	0	0	0	0	0	0	0	0	0	0	0	0	0	0	0	0	0	0	0	0	0	0	0	0	0
mzspec:MSV000083010:ccms_peak/Samples/G79466_5x_RC9_01_18225.mzML	0	0	0	0	1	0	0	0	0	0	0	0	0	0	0	0	0	0	0	0	0	0	0	0	0	0	0	0	0	0	0	0	0	0	0	0	0	0	0	0	0	0	0	0	0	0	0	0	0
mzspec:ST002044:HILIC/ESIPOS/D94_POS.mzML	0	0	0	0	1	0	0	0	0	0	0	0	0	0	0	0	0	0	0	0	0	0	0	0	0	0	0	0	0	0	0	0	0	0	0	0	0	0	0	0	0	0	0	0	0	0	0	0	0
mzspec:MSV000083010:ccms_peak/Samples/G86812_1x_rerun_RB5_01_23319.mzML	0	0	0	0	1	0	0	0	0	0	0	0	0	0	0	0	0	0	0	0	0	0	0	0	0	0	0	0	0	0	0	0	0	0	0	0	0	0	0	0	0	0	0	0	0	0	0	0	0
mzspec:MSV000083077:ccms_peak/Plate2/PHT_20_092_Cort_1600.mzML	0	0	0	0	1	0	0	0	0	0	0	0	0	0	0	0	0	0	0	0	0	0	0	0	0	0	0	0	0	0	0	0	0	0	0	0	0	0	0	0	0	0	0	0	0	0	0	0	0
mzspec:ST002044:HILIC/ESIPOS/D78_POS.mzML	0	0	0	0	1	0	0	0	0	0	0	0	0	0	0	0	0	0	0	0	0	0	0	0	0	0	0	0	0	0	0	0	0	0	0	0	0	0	0	0	0	0	0	0	0	0	0	0	0
mzspec:MSV000082074:ccms_peak/Samples/G86812_1x_rerun_RB5_01_23319.mzML	0	0	0	0	1	0	0	0	0	0	0	0	0	0	0	0	0	0	0	0	0	0	0	0	0	0	0	0	0	0	0	0	0	0	0	0	0	0	0	0	0	0	0	0	0	0	0	0	0
mzspec:MSV000084900:ccms_peak/Global_Foodomics_composite_data_2020/MSV000083010_core/G86812_1x_rerun_RB5_01_23319.mzML	0	0	0	0	1	0	0	0	0	0	0	0	0	0	0	0	0	0	0	0	0	0	0	0	0	0	0	0	0	0	0	0	0	0	0	0	0	0	0	0	0	0	0	0	0	0	0	0	0
mzspec:MSV000081952:ccms_peak/raw_files/Plate2/Samples/PHT_20_092_Cort_1600.mzML	0	0	0	0	1	0	0	0	0	0	0	0	0	0	0	0	0	0	0	0	0	0	0	0	0	0	0	0	0	0	0	0	0	0	0	0	0	0	0	0	0	0	0	0	0	0	0	0	0
mzspec:MSV000086415:ccms_peak/Plate 06 Samples RAW/2899847.mzML	0	0	0	0	1	0	0	0	0	0	0	0	0	0	0	0	0	0	0	0	0	0	0	0	0	0	0	0	0	0	0	0	0	0	0	0	0	0	0	0	0	0	0	0	0	0	0	0	0
mzspec:MSV000095217:raw/mzML/Maui_Plobata_Batch3_163_WM_S14_C02_PL.mzML	0	0	0	0	1	0	0	0	0	0	0	0	0	0	0	0	0	0	0	0	0	0	0	0	0	0	0	0	0	0	0	0	0	0	0	0	0	0	0	0	0	0	0	0	0	0	0	0	0
mzspec:MSV000082268:peak/mzxml_files/samples/Plate4_GA4_01_23902.mzXML	0	0	0	0	1	0	0	0	0	0	0	0	0	0	0	0	0	0	0	0	0	0	0	0	0	0	0	0	0	0	0	0	0	0	0	0	0	0	0	0	0	0	0	0	0	0	0	0	0
mzspec:MSV000083377:ccms_peak/I031.mzML	0	0	0	0	1	0	0	0	0	0	0	0	0	0	0	0	0	0	0	0	0	0	0	0	0	0	0	0	0	0	0	0	0	0	0	0	0	0	0	0	0	0	0	0	0	0	0	0	0
mzspec:MSV000085760:ccms_peak/mzXML/4411.mzML	0	0	0	0	1	0	0	0	0	0	0	0	0	0	0	0	0	0	0	0	0	0	0	0	0	0	0	0	0	0	0	0	0	0	0	0	0	0	0	0	0	0	0	0	0	0	0	0	0
mzspec:MSV000085760:ccms_peak/mzXML/5039.mzML	0	0	0	0	1	0	0	0	0	0	0	0	0	0	0	0	0	0	0	0	0	0	0	0	0	0	0	0	0	0	0	0	0	0	0	0	0	0	0	0	0	0	0	0	0	0	0	0	0
mzspec:MSV000085760:raw/mzXML/4252.mzXML	0	0	0	0	1	0	0	0	0	0	0	0	0	0	0	0	0	0	0	0	0	0	0	0	0	0	0	0	0	0	0	0	0	0	0	0	0	0	0	0	0	0	0	0	0	0	0	0	0
mzspec:MSV000085760:raw/mzXML/4411.mzXML	0	0	0	0	1	0	0	0	0	0	0	0	0	0	0	0	0	0	0	0	0	0	0	0	0	0	0	0	0	0	0	0	0	0	0	0	0	0	0	0	0	0	0	0	0	0	0	0	0
mzspec:MSV000085760:raw/mzXML/5039.mzXML	0	0	0	0	1	0	0	0	0	0	0	0	0	0	0	0	0	0	0	0	0	0	0	0	0	0	0	0	0	0	0	0	0	0	0	0	0	0	0	0	0	0	0	0	0	0	0	0	0
mzspec:MSV000085760:ccms_peak/mzXML/4252.mzML	0	0	0	0	1	0	0	0	0	0	0	0	0	0	0	0	0	0	0	0	0	0	0	0	0	0	0	0	0	0	0	0	0	0	0	0	0	0	0	0	0	0	0	0	0	0	0	0	0
mzspec:MSV000088645:ccms_peak/Plate_08_RAW/4057053870.mzML	0	0	0	0	1	0	0	0	0	0	0	0	0	0	0	0	0	0	0	0	0	0	0	0	0	0	0	0	0	0	0	0	0	0	0	0	0	0	0	0	0	0	0	0	0	0	0	0	0
mzspec:MSV000083377:ccms_peak/I037.mzML	0	0	0	0	1	0	0	0	0	0	0	0	0	0	0	0	0	0	0	0	0	0	0	0	0	0	0	0	0	0	0	0	0	0	0	0	0	0	0	0	0	0	0	0	0	0	0	0	0
mzspec:MSV000094528:peak/mzml_20220601_positive/20220613_100AGC_60000Res_pluskal_mce_1D3_A21_id.mzML	0	0	0	0	1	0	0	0	0	0	0	0	0	0	0	0	0	0	0	0	0	0	0	0	0	0	0	0	0	0	0	0	0	0	0	0	0	0	0	0	0	0	0	0	0	0	0	0	0
mzspec:MSV000090580:peak/OA3.mzXML	0	0	0	0	1	0	0	0	0	0	0	0	0	0	0	0	0	0	0	0	0	0	0	0	0	0	0	0	0	0	0	0	0	0	0	0	0	0	0	0	0	0	0	0	0	0	0	0	0
mzspec:ST002044:HILIC/ESIPOS/D189_POS.mzML	0	0	0	0	1	0	0	0	0	0	0	0	0	0	0	0	0	0	0	0	0	0	0	0	0	0	0	0	0	0	0	0	0	0	0	0	0	0	0	0	0	0	0	0	0	0	0	0	0
mzspec:MSV000086415:ccms_peak/Plate 01 Samples RAW/68539908.mzML	0	0	0	0	1	0	0	0	0	0	0	0	0	0	0	0	0	0	0	0	0	0	0	0	0	0	0	0	0	0	0	0	0	0	0	0	0	0	0	0	0	0	0	0	0	0	0	0	0
mzspec:MSV000091568:peak/mzML/Pooled_QC1.mzML	0	0	0	0	1	0	0	0	0	0	0	0	0	0	0	0	0	0	0	0	0	0	0	0	0	0	0	0	0	0	0	0	0	0	0	0	0	0	0	0	0	0	0	0	0	0	0	0	0
mzspec:MSV000091568:peak/mzML_4/Pooled_QC_18.mzML	0	0	0	0	1	0	0	0	0	0	0	0	0	0	0	0	0	0	0	0	0	0	0	0	0	0	0	0	0	0	0	0	0	0	0	0	0	0	0	0	0	0	0	0	0	0	0	0	0
mzspec:MSV000082776:ccms_peak/raw/MTBLS426/Maloyan_27189_Lip_21Jun16_Legolas_HSS-T3_A925.mzXML	0	0	0	0	1	0	0	0	0	0	0	0	0	0	0	0	0	0	0	0	0	0	0	0	0	0	0	0	0	0	0	0	0	0	0	0	0	0	0	0	0	0	0	0	0	0	0	0	0
mzspec:MTBLS426:FILES/Maloyan_27189_Lip_21Jun16_Legolas_HSS-T3_A925.mzXML	0	0	0	0	1	0	0	0	0	0	0	0	0	0	0	0	0	0	0	0	0	0	0	0	0	0	0	0	0	0	0	0	0	0	0	0	0	0	0	0	0	0	0	0	0	0	0	0	0
mzspec:MSV000081049:peak/Peak_List_Files/OMICS_ICL104_Cal04_12hr_3_PLipid_038_POS_150mm_09Feb16_Polaroid_HSST3-02.mzML	0	0	0	0	1	0	0	0	0	0	0	0	0	0	0	0	0	0	0	0	0	0	0	0	0	0	0	0	0	0	0	0	0	0	0	0	0	0	0	0	0	0	0	0	0	0	0	0	0
mzspec:MSV000081049:ccms_peak/Peak_List_Files/OMICS_ICL104_Cal04_12hr_3_PLipid_038_POS_150mm_09Feb16_Polaroid_HSST3-02.mzML	0	0	0	0	1	0	0	0	0	0	0	0	0	0	0	0	0	0	0	0	0	0	0	0	0	0	0	0	0	0	0	0	0	0	0	0	0	0	0	0	0	0	0	0	0	0	0	0	0
mzspec:MSV000081049:peak/Peak_List_Files/OMICS_ICL104_Cal04_0hr_5_PLipid_012_POS_150mm_02Feb16_Polaroid_HSST3-02.mzML	0	0	0	0	1	0	0	0	0	0	0	0	0	0	0	0	0	0	0	0	0	0	0	0	0	0	0	0	0	0	0	0	0	0	0	0	0	0	0	0	0	0	0	0	0	0	0	0	0
mzspec:MSV000080027:ccms_peak/Peak_List_Files/OMICS_IM103_VN1203_NS1_2d_lipid_2_003__POS_150mm_13Dec15_Polaroid_HSST3-02.mzML	0	0	0	0	1	0	0	0	0	0	0	0	0	0	0	0	0	0	0	0	0	0	0	0	0	0	0	0	0	0	0	0	0	0	0	0	0	0	0	0	0	0	0	0	0	0	0	0	0
mzspec:MSV000081049:ccms_peak/Peak_List_Files/OMICS_ICL104_Cal04_0hr_5_PLipid_012_POS_150mm_02Feb16_Polaroid_HSST3-02.mzML	0	0	0	0	1	0	0	0	0	0	0	0	0	0	0	0	0	0	0	0	0	0	0	0	0	0	0	0	0	0	0	0	0	0	0	0	0	0	0	0	0	0	0	0	0	0	0	0	0
mzspec:MSV000080023:ccms_peak/Peak_List_Files/OMICS_ICL103_627E_0hr_PLipid_4_063_POS_150mm_14July15_Polaroid_HSST3-02.mzML	0	0	0	0	1	0	0	0	0	0	0	0	0	0	0	0	0	0	0	0	0	0	0	0	0	0	0	0	0	0	0	0	0	0	0	0	0	0	0	0	0	0	0	0	0	0	0	0	0
mzspec:MSV000091568:peak/mzML_4/Pooled_QC_17.mzML	0	0	0	0	1	0	0	0	0	0	0	0	0	0	0	0	0	0	0	0	0	0	0	0	0	0	0	0	0	0	0	0	0	0	0	0	0	0	0	0	0	0	0	0	0	0	0	0	0
mzspec:MSV000080027:ccms_peak/Peak_List_Files/OMICS_IM103_VN1203_NS1_1d_lipid_5_008__POS_150mm_13Dec15_Polaroid_HSST3-02.mzML	0	0	0	0	1	0	0	0	0	0	0	0	0	0	0	0	0	0	0	0	0	0	0	0	0	0	0	0	0	0	0	0	0	0	0	0	0	0	0	0	0	0	0	0	0	0	0	0	0
mzspec:MSV000080023:ccms_peak/Peak_List_Files/OMICS_ICL103_NS1_0hr_PLipid_1_031_POS_150mm_5July15_Polaroid_HSST3-02.mzML	0	0	0	0	1	0	0	0	0	0	0	0	0	0	0	0	0	0	0	0	0	0	0	0	0	0	0	0	0	0	0	0	0	0	0	0	0	0	0	0	0	0	0	0	0	0	0	0	0
mzspec:MSV000080027:ccms_peak/Peak_List_Files/OMICS_IM103_CA04_1d_lipid_3_031__POS_150mm_13Dec15_Polaroid_HSST3-02.mzML	0	0	0	0	1	0	0	0	0	0	0	0	0	0	0	0	0	0	0	0	0	0	0	0	0	0	0	0	0	0	0	0	0	0	0	0	0	0	0	0	0	0	0	0	0	0	0	0	0
mzspec:MSV000089725:peak/LPS_1-3.mzML	0	0	0	0	1	0	0	0	0	0	0	0	0	0	0	0	0	0	0	0	0	0	0	0	0	0	0	0	0	0	0	0	0	0	0	0	0	0	0	0	0	0	0	0	0	0	0	0	0
mzspec:MSV000089725:ccms_peak/LPS_1-3.mzML	0	0	0	0	1	0	0	0	0	0	0	0	0	0	0	0	0	0	0	0	0	0	0	0	0	0	0	0	0	0	0	0	0	0	0	0	0	0	0	0	0	0	0	0	0	0	0	0	0
mzspec:MSV000089900:peak/LPS_1-3.mzML	0	0	0	0	1	0	0	0	0	0	0	0	0	0	0	0	0	0	0	0	0	0	0	0	0	0	0	0	0	0	0	0	0	0	0	0	0	0	0	0	0	0	0	0	0	0	0	0	0
mzspec:MSV000089900:ccms_peak/LPS_1-3.mzML	0	0	0	0	1	0	0	0	0	0	0	0	0	0	0	0	0	0	0	0	0	0	0	0	0	0	0	0	0	0	0	0	0	0	0	0	0	0	0	0	0	0	0	0	0	0	0	0	0
mzspec:MSV000083462:ccms_peak/Stool_verified/mzXML_data_5/Samples/11712.SUBJECT8.STOOL.1150.mzML	0	0	0	0	1	0	0	0	0	0	0	0	0	0	0	0	0	0	0	0	0	0	0	0	0	0	0	0	0	0	0	0	0	0	0	0	0	0	0	0	0	0	0	0	0	0	0	0	0
mzspec:MSV000089808:ccms_peak/LPS_1-3.mzML	0	0	0	0	1	0	0	0	0	0	0	0	0	0	0	0	0	0	0	0	0	0	0	0	0	0	0	0	0	0	0	0	0	0	0	0	0	0	0	0	0	0	0	0	0	0	0	0	0
mzspec:MSV000089808:raw/LPS_1-3.mzML	0	0	0	0	1	0	0	0	0	0	0	0	0	0	0	0	0	0	0	0	0	0	0	0	0	0	0	0	0	0	0	0	0	0	0	0	0	0	0	0	0	0	0	0	0	0	0	0	0
mzspec:MSV000082776:ccms_peak/raw/MTBLS426/Maloyan_27133_Lip_21Jun16_Legolas_HSS-T3_A925.mzXML	0	0	0	0	1	0	0	0	0	0	0	0	0	0	0	0	0	0	0	0	0	0	0	0	0	0	0	0	0	0	0	0	0	0	0	0	0	0	0	0	0	0	0	0	0	0	0	0	0
mzspec:MTBLS426:FILES/Maloyan_27133_Lip_21Jun16_Legolas_HSS-T3_A925.mzXML	0	0	0	0	1	0	0	0	0	0	0	0	0	0	0	0	0	0	0	0	0	0	0	0	0	0	0	0	0	0	0	0	0	0	0	0	0	0	0	0	0	0	0	0	0	0	0	0	0
mzspec:MSV000083010:ccms_peak/Samples/G79344_5x_rerun_BE6_01_19316.mzML	0	0	0	0	1	0	0	0	0	0	0	0	0	0	0	0	0	0	0	0	0	0	0	0	0	0	0	0	0	0	0	0	0	0	0	0	0	0	0	0	0	0	0	0	0	0	0	0	0
mzspec:MSV000082074:ccms_peak/Samples/G79344_5x_rerun_BE6_01_19316.mzML	0	0	0	0	1	0	0	0	0	0	0	0	0	0	0	0	0	0	0	0	0	0	0	0	0	0	0	0	0	0	0	0	0	0	0	0	0	0	0	0	0	0	0	0	0	0	0	0	0
mzspec:MSV000084900:ccms_peak/Global_Foodomics_composite_data_2020/MSV000083010_core/G79344_5x_rerun_BE6_01_19316.mzML	0	0	0	0	1	0	0	0	0	0	0	0	0	0	0	0	0	0	0	0	0	0	0	0	0	0	0	0	0	0	0	0	0	0	0	0	0	0	0	0	0	0	0	0	0	0	0	0	0
mzspec:MSV000083010:ccms_peak/Samples/G86742_1x_RB1_01_23267.mzML	0	0	0	0	1	0	0	0	0	0	0	0	0	0	0	0	0	0	0	0	0	0	0	0	0	0	0	0	0	0	0	0	0	0	0	0	0	0	0	0	0	0	0	0	0	0	0	0	0
mzspec:MSV000082074:ccms_peak/Samples/G86742_1x_RB1_01_23267.mzML	0	0	0	0	1	0	0	0	0	0	0	0	0	0	0	0	0	0	0	0	0	0	0	0	0	0	0	0	0	0	0	0	0	0	0	0	0	0	0	0	0	0	0	0	0	0	0	0	0
mzspec:MSV000084900:ccms_peak/Global_Foodomics_composite_data_2020/MSV000083010_core/G86742_1x_RB1_01_23267.mzML	0	0	0	0	1	0	0	0	0	0	0	0	0	0	0	0	0	0	0	0	0	0	0	0	0	0	0	0	0	0	0	0	0	0	0	0	0	0	0	0	0	0	0	0	0	0	0	0	0
mzspec:MSV000078669:ccms_peak/EH_2014_05_17_cyclotheonamide_20-40_140519021419.mzXML	0	0	0	0	1	0	0	0	0	0	0	0	0	0	0	0	0	0	0	0	0	0	0	0	0	0	0	0	0	0	0	0	0	0	0	0	0	0	0	0	0	0	0	0	0	0	0	0	0
mzspec:MSV000093147:peak/MeOH_1_mzML/HMB36_MeOH_1.mzML	0	0	0	0	1	0	0	0	0	0	0	0	0	0	0	0	0	0	0	0	0	0	0	0	0	0	0	0	0	0	0	0	0	0	0	0	0	0	0	0	0	0	0	0	0	0	0	0	0
mzspec:MSV000083825:ccms_peak/Positive/Serum/Rox_diet_S_D015d0.mzML	0	0	0	0	1	0	0	0	0	0	0	0	0	0	0	0	0	0	0	0	0	0	0	0	0	0	0	0	0	0	0	0	0	0	0	0	0	0	0	0	0	0	0	0	0	0	0	0	0
mzspec:MSV000089725:peak/IL4_4-1.mzML	0	0	0	0	1	0	0	0	0	0	0	0	0	0	0	0	0	0	0	0	0	0	0	0	0	0	0	0	0	0	0	0	0	0	0	0	0	0	0	0	0	0	0	0	0	0	0	0	0
mzspec:MSV000089725:ccms_peak/IL4_4-1.mzML	0	0	0	0	1	0	0	0	0	0	0	0	0	0	0	0	0	0	0	0	0	0	0	0	0	0	0	0	0	0	0	0	0	0	0	0	0	0	0	0	0	0	0	0	0	0	0	0	0
mzspec:MSV000092513:peak/mzML/Positive/POS_L_4_2_20230715133525.mzML	0	0	0	0	1	0	0	0	0	0	0	0	0	0	0	0	0	0	0	0	0	0	0	0	0	0	0	0	0	0	0	0	0	0	0	0	0	0	0	0	0	0	0	0	0	0	0	0	0
mzspec:MSV000089900:ccms_peak/IL4_4-1.mzML	0	0	0	0	1	0	0	0	0	0	0	0	0	0	0	0	0	0	0	0	0	0	0	0	0	0	0	0	0	0	0	0	0	0	0	0	0	0	0	0	0	0	0	0	0	0	0	0	0
mzspec:MSV000089900:peak/IL4_4-1.mzML	0	0	0	0	1	0	0	0	0	0	0	0	0	0	0	0	0	0	0	0	0	0	0	0	0	0	0	0	0	0	0	0	0	0	0	0	0	0	0	0	0	0	0	0	0	0	0	0	0
mzspec:MSV000089808:ccms_peak/IL4_4-1.mzML	0	0	0	0	1	0	0	0	0	0	0	0	0	0	0	0	0	0	0	0	0	0	0	0	0	0	0	0	0	0	0	0	0	0	0	0	0	0	0	0	0	0	0	0	0	0	0	0	0
mzspec:MSV000089808:raw/IL4_4-1.mzML	0	0	0	0	1	0	0	0	0	0	0	0	0	0	0	0	0	0	0	0	0	0	0	0	0	0	0	0	0	0	0	0	0	0	0	0	0	0	0	0	0	0	0	0	0	0	0	0	0
mzspec:MSV000093514:peak/Positive mzml/LJ_2.mzML	0	0	0	0	1	0	0	0	0	0	0	0	0	0	0	0	0	0	0	0	0	0	0	0	0	0	0	0	0	0	0	0	0	0	0	0	0	0	0	0	0	0	0	0	0	0	0	0	0
mzspec:MSV000081049:peak/Peak_List_Files/OMICS_ICL104_Cal04_0hr_3_PLipid_014_POS_150mm_02Feb16_Polaroid_HSST3-02.mzML	0	0	0	0	1	0	0	0	0	0	0	0	0	0	0	0	0	0	0	0	0	0	0	0	0	0	0	0	0	0	0	0	0	0	0	0	0	0	0	0	0	0	0	0	0	0	0	0	0
mzspec:MSV000081049:ccms_peak/Peak_List_Files/OMICS_ICL104_Cal04_0hr_3_PLipid_014_POS_150mm_02Feb16_Polaroid_HSST3-02.mzML	0	0	0	0	1	0	0	0	0	0	0	0	0	0	0	0	0	0	0	0	0	0	0	0	0	0	0	0	0	0	0	0	0	0	0	0	0	0	0	0	0	0	0	0	0	0	0	0	0
mzspec:MSV000096470:peak/mzML/T1-PP-R7.mzML	0	0	0	0	1	0	0	0	0	0	0	0	0	0	0	0	0	0	0	0	0	0	0	0	0	0	0	0	0	0	0	0	0	0	0	0	0	0	0	0	0	0	0	0	0	0	0	0	0
mzspec:MSV000088756:peak/POS_new/200625_LQ_LQ_CpuM_pos.mzML	0	0	0	0	1	0	0	0	0	0	0	0	0	0	0	0	0	0	0	0	0	0	0	0	0	0	0	0	0	0	0	0	0	0	0	0	0	0	0	0	0	0	0	0	0	0	0	0	0
mzspec:MSV000088756:ccms_peak/POS_new/200625_LQ_LQ_CpuM_pos.mzML	0	0	0	0	1	0	0	0	0	0	0	0	0	0	0	0	0	0	0	0	0	0	0	0	0	0	0	0	0	0	0	0	0	0	0	0	0	0	0	0	0	0	0	0	0	0	0	0	0
mzspec:MSV000091568:peak/mzML_2/Pooled_QC_7.mzML	0	0	0	0	1	0	0	0	0	0	0	0	0	0	0	0	0	0	0	0	0	0	0	0	0	0	0	0	0	0	0	0	0	0	0	0	0	0	0	0	0	0	0	0	0	0	0	0	0
mzspec:MSV000088645:ccms_peak/Plate_06_RAW/4057074862.mzML	0	0	0	0	1	0	0	0	0	0	0	0	0	0	0	0	0	0	0	0	0	0	0	0	0	0	0	0	0	0	0	0	0	0	0	0	0	0	0	0	0	0	0	0	0	0	0	0	0
mzspec:NORMAN-27df0a3e-3578-4a30-b9e4-1505f9da010d:webform/sample/21468/UoA_POS_DataDependent_LC-ESI-QTOF_LIFE APEX 62 Harbour Seal liver from Grothusenkoog_Heide_Germany_01.01.2015_LIFE APEX_37720.mzML	0	0	0	0	1	0	0	0	0	0	0	0	0	0	0	0	0	0	0	0	0	0	0	0	0	0	0	0	0	0	0	0	0	0	0	0	0	0	0	0	0	0	0	0	0	0	0	0	0
mzspec:MSV000085071:ccms_peak/Mushrooms_POS_P1_mzXML/P1_C9_GC9_01_52863.mzML	0	0	0	0	1	0	0	0	0	0	0	0	0	0	0	0	0	0	0	0	0	0	0	0	0	0	0	0	0	0	0	0	0	0	0	0	0	0	0	0	0	0	0	0	0	0	0	0	0
mzspec:MSV000085071:ccms_peak/Mushrooms_POS_P2_mzXML/P2_G12_BG12_01_53028.mzML	0	0	0	0	1	0	0	0	0	0	0	0	0	0	0	0	0	0	0	0	0	0	0	0	0	0	0	0	0	0	0	0	0	0	0	0	0	0	0	0	0	0	0	0	0	0	0	0	0
mzspec:MSV000091520:ccms_peak/Samples/21HM3528.mzML	0	0	0	0	1	0	0	0	0	0	0	0	0	0	0	0	0	0	0	0	0	0	0	0	0	0	0	0	0	0	0	0	0	0	0	0	0	0	0	0	0	0	0	0	0	0	0	0	0
mzspec:MSV000091520:peak/Samples_mzML/21HM3528.mzML	0	0	0	0	1	0	0	0	0	0	0	0	0	0	0	0	0	0	0	0	0	0	0	0	0	0	0	0	0	0	0	0	0	0	0	0	0	0	0	0	0	0	0	0	0	0	0	0	0
mzspec:MSV000084900:ccms_peak/Global_Foodomics_composite_data_2020/MSV000083010_core/G75090_2x_RD2_01_19140.mzML	0	0	0	0	1	0	0	0	0	0	0	0	0	0	0	0	0	0	0	0	0	0	0	0	0	0	0	0	0	0	0	0	0	0	0	0	0	0	0	0	0	0	0	0	0	0	0	0	0
mzspec:MSV000083010:ccms_peak/Samples/G75090_2x_RD2_01_19140.mzML	0	0	0	0	1	0	0	0	0	0	0	0	0	0	0	0	0	0	0	0	0	0	0	0	0	0	0	0	0	0	0	0	0	0	0	0	0	0	0	0	0	0	0	0	0	0	0	0	0
mzspec:MSV000085071:ccms_peak/Mushrooms_POS_P2_mzXML/P2_H4_BH4_01_53033.mzML	0	0	0	0	1	0	0	0	0	0	0	0	0	0	0	0	0	0	0	0	0	0	0	0	0	0	0	0	0	0	0	0	0	0	0	0	0	0	0	0	0	0	0	0	0	0	0	0	0
mzspec:MSV000082074:ccms_peak/Samples/G75090_2x_RD2_01_19140.mzML	0	0	0	0	1	0	0	0	0	0	0	0	0	0	0	0	0	0	0	0	0	0	0	0	0	0	0	0	0	0	0	0	0	0	0	0	0	0	0	0	0	0	0	0	0	0	0	0	0
mzspec:MSV000081045:ccms_peak/Peak_List_Files/OMICS_MCL002_MERSRFP_0HRS_E_LIPID_159_POS_05Apr16_Legolas_Mclass.mzML	0	0	0	0	1	0	0	0	0	0	0	0	0	0	0	0	0	0	0	0	0	0	0	0	0	0	0	0	0	0	0	0	0	0	0	0	0	0	0	0	0	0	0	0	0	0	0	0	0
mzspec:MSV000081045:peak/Peak_List_Files/OMICS_MCL002_MERSRFP_0HRS_E_LIPID_159_POS_05Apr16_Legolas_Mclass.mzML	0	0	0	0	1	0	0	0	0	0	0	0	0	0	0	0	0	0	0	0	0	0	0	0	0	0	0	0	0	0	0	0	0	0	0	0	0	0	0	0	0	0	0	0	0	0	0	0	0
mzspec:MSV000080027:ccms_peak/Peak_List_Files/OMICS_IM103_CA04_2d_lipid_4_028__POS_150mm_13Dec15_Polaroid_HSST3-02.mzML	0	0	0	0	1	0	0	0	0	0	0	0	0	0	0	0	0	0	0	0	0	0	0	0	0	0	0	0	0	0	0	0	0	0	0	0	0	0	0	0	0	0	0	0	0	0	0	0	0
mzspec:MSV000081681:ccms_peak/data_mzxml/Samples/G75090_2x_RD2_01_19140.mzML	0	0	0	0	1	0	0	0	0	0	0	0	0	0	0	0	0	0	0	0	0	0	0	0	0	0	0	0	0	0	0	0	0	0	0	0	0	0	0	0	0	0	0	0	0	0	0	0	0
mzspec:MSV000088645:ccms_peak/Plate_06_RAW/4057050058.mzML	0	0	0	0	1	0	0	0	0	0	0	0	0	0	0	0	0	0	0	0	0	0	0	0	0	0	0	0	0	0	0	0	0	0	0	0	0	0	0	0	0	0	0	0	0	0	0	0	0
mzspec:MSV000091568:peak/mzML/Pooled_QC_4.mzML	0	0	0	0	1	0	0	0	0	0	0	0	0	0	0	0	0	0	0	0	0	0	0	0	0	0	0	0	0	0	0	0	0	0	0	0	0	0	0	0	0	0	0	0	0	0	0	0	0
mzspec:MSV000081347:ccms_peak/plate_1_mzXML/G72520_1x_BG12_01_12900.mzXML	0	0	0	0	1	0	0	0	0	0	0	0	0	0	0	0	0	0	0	0	0	0	0	0	0	0	0	0	0	0	0	0	0	0	0	0	0	0	0	0	0	0	0	0	0	0	0	0	0
mzspec:MSV000085071:ccms_peak/Mushrooms_POS_P1_mzXML/P1_D7_GD7_01_52874.mzML	0	0	0	0	1	0	0	0	0	0	0	0	0	0	0	0	0	0	0	0	0	0	0	0	0	0	0	0	0	0	0	0	0	0	0	0	0	0	0	0	0	0	0	0	0	0	0	0	0
mzspec:MSV000085071:ccms_peak/Mushrooms_POS_P2_mzXML/P2_C7_BC7_01_52971.mzML	0	0	0	0	1	0	0	0	0	0	0	0	0	0	0	0	0	0	0	0	0	0	0	0	0	0	0	0	0	0	0	0	0	0	0	0	0	0	0	0	0	0	0	0	0	0	0	0	0
mzspec:MSV000090580:peak/OA8.mzXML	0	0	0	0	1	0	0	0	0	0	0	0	0	0	0	0	0	0	0	0	0	0	0	0	0	0	0	0	0	0	0	0	0	0	0	0	0	0	0	0	0	0	0	0	0	0	0	0	0
mzspec:MSV000080023:ccms_peak/Peak_List_Files/OMICS_ICL103_NS1_0hr_PLipid_4_023_POS_150mm_5July15_Polaroid_HSST3-02.mzML	0	0	0	0	1	0	0	0	0	0	0	0	0	0	0	0	0	0	0	0	0	0	0	0	0	0	0	0	0	0	0	0	0	0	0	0	0	0	0	0	0	0	0	0	0	0	0	0	0
mzspec:MSV000091568:peak/mzML_4/Pooled_QC13.mzML	0	0	0	0	1	0	0	0	0	0	0	0	0	0	0	0	0	0	0	0	0	0	0	0	0	0	0	0	0	0	0	0	0	0	0	0	0	0	0	0	0	0	0	0	0	0	0	0	0
mzspec:MSV000095708:peak/mzML/FG23L001.mzML	0	0	0	0	1	0	0	0	0	0	0	0	0	0	0	0	0	0	0	0	0	0	0	0	0	0	0	0	0	0	0	0	0	0	0	0	0	0	0	0	0	0	0	0	0	0	0	0	0
mzspec:MSV000080027:ccms_peak/Peak_List_Files/OMICS_IM103_VN1203_PB2_2d_lipid_4_018__POS_150mm_13Dec15_Polaroid_HSST3-02.mzML	0	0	0	0	1	0	0	0	0	0	0	0	0	0	0	0	0	0	0	0	0	0	0	0	0	0	0	0	0	0	0	0	0	0	0	0	0	0	0	0	0	0	0	0	0	0	0	0	0
mzspec:MSV000080027:ccms_peak/Peak_List_Files/OMICS_IM103_Mock_1d_lipid_1_012__POS_150mm_13Dec15_Polaroid_HSST3-02.mzML	0	0	0	0	1	0	0	0	0	0	0	0	0	0	0	0	0	0	0	0	0	0	0	0	0	0	0	0	0	0	0	0	0	0	0	0	0	0	0	0	0	0	0	0	0	0	0	0	0
mzspec:MSV000080023:ccms_peak/Peak_List_Files/OMICS_ICL103_Mock_7hr_PLipid_4_086_POS_150mm_14July15_Polaroid_HSST3-02.mzML	0	0	0	0	1	0	0	0	0	0	0	0	0	0	0	0	0	0	0	0	0	0	0	0	0	0	0	0	0	0	0	0	0	0	0	0	0	0	0	0	0	0	0	0	0	0	0	0	0
mzspec:MSV000095708:peak/mzML/SL23L026.mzML	0	0	0	0	1	0	0	0	0	0	0	0	0	0	0	0	0	0	0	0	0	0	0	0	0	0	0	0	0	0	0	0	0	0	0	0	0	0	0	0	0	0	0	0	0	0	0	0	0
mzspec:MSV000091568:peak/mzML_3/Pooled_QC_10.mzML	0	0	0	0	1	0	0	0	0	0	0	0	0	0	0	0	0	0	0	0	0	0	0	0	0	0	0	0	0	0	0	0	0	0	0	0	0	0	0	0	0	0	0	0	0	0	0	0	0
mzspec:MSV000089725:peak/IL10_2-2.mzML	0	0	0	0	1	0	0	0	0	0	0	0	0	0	0	0	0	0	0	0	0	0	0	0	0	0	0	0	0	0	0	0	0	0	0	0	0	0	0	0	0	0	0	0	0	0	0	0	0
mzspec:MSV000080027:ccms_peak/Peak_List_Files/OMICS_IM103_VN1203_PB2_1d_lipid_5_027__POS_150mm_13Dec15_Polaroid_HSST3-02.mzML	0	0	0	0	1	0	0	0	0	0	0	0	0	0	0	0	0	0	0	0	0	0	0	0	0	0	0	0	0	0	0	0	0	0	0	0	0	0	0	0	0	0	0	0	0	0	0	0	0
mzspec:MSV000089808:raw/IL10_2-2.mzML	0	0	0	0	1	0	0	0	0	0	0	0	0	0	0	0	0	0	0	0	0	0	0	0	0	0	0	0	0	0	0	0	0	0	0	0	0	0	0	0	0	0	0	0	0	0	0	0	0
mzspec:MSV000089808:ccms_peak/IL10_2-2.mzML	0	0	0	0	1	0	0	0	0	0	0	0	0	0	0	0	0	0	0	0	0	0	0	0	0	0	0	0	0	0	0	0	0	0	0	0	0	0	0	0	0	0	0	0	0	0	0	0	0
mzspec:MSV000089900:ccms_peak/IL10_2-2.mzML	0	0	0	0	1	0	0	0	0	0	0	0	0	0	0	0	0	0	0	0	0	0	0	0	0	0	0	0	0	0	0	0	0	0	0	0	0	0	0	0	0	0	0	0	0	0	0	0	0
mzspec:MSV000089900:peak/IL10_2-2.mzML	0	0	0	0	1	0	0	0	0	0	0	0	0	0	0	0	0	0	0	0	0	0	0	0	0	0	0	0	0	0	0	0	0	0	0	0	0	0	0	0	0	0	0	0	0	0	0	0	0
mzspec:MSV000089725:ccms_peak/IL10_2-2.mzML	0	0	0	0	1	0	0	0	0	0	0	0	0	0	0	0	0	0	0	0	0	0	0	0	0	0	0	0	0	0	0	0	0	0	0	0	0	0	0	0	0	0	0	0	0	0	0	0	0
mzspec:MSV000086118:ccms_peak/20190704 3B_5uLiny_c.pemex2_30min_5uLmin_5-100B-muestra.mzML	0	0	0	0	1	0	0	0	0	0	0	0	0	0	0	0	0	0	0	0	0	0	0	0	0	0	0	0	0	0	0	0	0	0	0	0	0	0	0	0	0	0	0	0	0	0	0	0	0
mzspec:MSV000086118:raw/20190704 3B_5uLiny_c.pemex2_30min_5uLmin_5-100B-muestra.mzML	0	0	0	0	1	0	0	0	0	0	0	0	0	0	0	0	0	0	0	0	0	0	0	0	0	0	0	0	0	0	0	0	0	0	0	0	0	0	0	0	0	0	0	0	0	0	0	0	0
mzspec:MSV000090341:ccms_peak/raw/Atargetlist18HCD20.mzML	0	0	0	0	1	0	0	0	0	0	0	0	0	0	0	0	0	0	0	0	0	0	0	0	0	0	0	0	0	0	0	0	0	0	0	0	0	0	0	0	0	0	0	0	0	0	0	0	0
mzspec:MSV000090341:peak/mzML/Atargetlist18HCD20.mzML	0	0	0	0	1	0	0	0	0	0	0	0	0	0	0	0	0	0	0	0	0	0	0	0	0	0	0	0	0	0	0	0	0	0	0	0	0	0	0	0	0	0	0	0	0	0	0	0	0
mzspec:MSV000092823:raw/ABCe00027.mzML	0	0	0	0	1	0	0	0	0	0	0	0	0	0	0	0	0	0	0	0	0	0	0	0	0	0	0	0	0	0	0	0	0	0	0	0	0	0	0	0	0	0	0	0	0	0	0	0	0
mzspec:MSV000080023:ccms_peak/Peak_List_Files/OMICS_ICL103_NS1_24hr_PLipid_2_077_POS_150mm_14July15_Polaroid_HSST3-02.mzML	0	0	0	0	1	0	0	0	0	0	0	0	0	0	0	0	0	0	0	0	0	0	0	0	0	0	0	0	0	0	0	0	0	0	0	0	0	0	0	0	0	0	0	0	0	0	0	0	0
mzspec:MSV000087991:ccms_peak/mzXML/c1365_11_01_RD1_01_62231.mzML	0	0	0	0	1	0	0	0	0	0	0	0	0	0	0	0	0	0	0	0	0	0	0	0	0	0	0	0	0	0	0	0	0	0	0	0	0	0	0	0	0	0	0	0	0	0	0	0	0
mzspec:MSV000080027:ccms_peak/Peak_List_Files/OMICS_IM103_CA04_7d_lipid_1_023__POS_150mm_13Dec15_Polaroid_HSST3-02.mzML	0	0	0	0	1	0	0	0	0	0	0	0	0	0	0	0	0	0	0	0	0	0	0	0	0	0	0	0	0	0	0	0	0	0	0	0	0	0	0	0	0	0	0	0	0	0	0	0	0
mzspec:MSV000081049:ccms_peak/Peak_List_Files/OMICS_ICL104_Mock_24hr_3_PLipid_018_POS_150mm_02Feb16_Polaroid_HSST3-02.mzML	0	0	0	0	1	0	0	0	0	0	0	0	0	0	0	0	0	0	0	0	0	0	0	0	0	0	0	0	0	0	0	0	0	0	0	0	0	0	0	0	0	0	0	0	0	0	0	0	0
mzspec:MSV000081049:peak/Peak_List_Files/OMICS_ICL104_Mock_24hr_3_PLipid_018_POS_150mm_02Feb16_Polaroid_HSST3-02.mzML	0	0	0	0	1	0	0	0	0	0	0	0	0	0	0	0	0	0	0	0	0	0	0	0	0	0	0	0	0	0	0	0	0	0	0	0	0	0	0	0	0	0	0	0	0	0	0	0	0
mzspec:MSV000080023:ccms_peak/Peak_List_Files/OMICS_ICL103_Mock_24hr_PLipid_2_114_POS_150mm_14July15_Polaroid_HSST3-02.mzML	0	0	0	0	1	0	0	0	0	0	0	0	0	0	0	0	0	0	0	0	0	0	0	0	0	0	0	0	0	0	0	0	0	0	0	0	0	0	0	0	0	0	0	0	0	0	0	0	0
mzspec:MSV000080027:ccms_peak/Peak_List_Files/OMICS_IM103_VN1203_PB2_1d_lipid_3_025__POS_150mm_13Dec15_Polaroid_HSST3-02.mzML	0	0	0	0	1	0	0	0	0	0	0	0	0	0	0	0	0	0	0	0	0	0	0	0	0	0	0	0	0	0	0	0	0	0	0	0	0	0	0	0	0	0	0	0	0	0	0	0	0
mzspec:MSV000091568:peak/mzML/Pooled_QC2.mzML	0	0	0	0	1	0	0	0	0	0	0	0	0	0	0	0	0	0	0	0	0	0	0	0	0	0	0	0	0	0	0	0	0	0	0	0	0	0	0	0	0	0	0	0	0	0	0	0	0
mzspec:MSV000091568:peak/mzML_4/Pooled_QC_16.mzML	0	0	0	0	1	0	0	0	0	0	0	0	0	0	0	0	0	0	0	0	0	0	0	0	0	0	0	0	0	0	0	0	0	0	0	0	0	0	0	0	0	0	0	0	0	0	0	0	0
mzspec:MSV000091568:peak/mzML/Pooled_QC_3.mzML	0	0	0	0	1	0	0	0	0	0	0	0	0	0	0	0	0	0	0	0	0	0	0	0	0	0	0	0	0	0	0	0	0	0	0	0	0	0	0	0	0	0	0	0	0	0	0	0	0
mzspec:MSV000081049:ccms_peak/Peak_List_Files/OMICS_ICL104_Mock_12hr_4_PLipid_069_POS_150mm_09Feb16_Polaroid_HSST3-02.mzML	0	0	0	0	1	0	0	0	0	0	0	0	0	0	0	0	0	0	0	0	0	0	0	0	0	0	0	0	0	0	0	0	0	0	0	0	0	0	0	0	0	0	0	0	0	0	0	0	0
mzspec:MSV000081049:peak/Peak_List_Files/OMICS_ICL104_Mock_12hr_4_PLipid_069_POS_150mm_09Feb16_Polaroid_HSST3-02.mzML	0	0	0	0	1	0	0	0	0	0	0	0	0	0	0	0	0	0	0	0	0	0	0	0	0	0	0	0	0	0	0	0	0	0	0	0	0	0	0	0	0	0	0	0	0	0	0	0	0
mzspec:MSV000086270:updates/2020-10-12_mjmeehan_2f63db47/other/mzML/ADNI_Go2_Plate_04_mzML/ADNI_Go2_P04_A05.mzML	0	0	0	0	1	0	0	0	0	0	0	0	0	0	0	0	0	0	0	0	0	0	0	0	0	0	0	0	0	0	0	0	0	0	0	0	0	0	0	0	0	0	0	0	0	0	0	0	0
mzspec:MSV000086270:ccms_peak/ADNI_Go2_Plate_04_mzXML/ADNI_Go2_P04_A05.mzML	0	0	0	0	1	0	0	0	0	0	0	0	0	0	0	0	0	0	0	0	0	0	0	0	0	0	0	0	0	0	0	0	0	0	0	0	0	0	0	0	0	0	0	0	0	0	0	0	0
mzspec:MSV000080027:ccms_peak/Peak_List_Files/OMICS_IM103_CA04_1d_lipid_1_079__POS_150mm_19Dec15_Polaroid_HSST3-02.mzML	0	0	0	0	1	0	0	0	0	0	0	0	0	0	0	0	0	0	0	0	0	0	0	0	0	0	0	0	0	0	0	0	0	0	0	0	0	0	0	0	0	0	0	0	0	0	0	0	0
mzspec:MSV000080023:ccms_peak/Peak_List_Files/OMICS_ICL103_Mock_0hr_PLipid_1_015_POS_150mm_5July15_Polaroid_HSST3-02.mzML	0	0	0	0	1	0	0	0	0	0	0	0	0	0	0	0	0	0	0	0	0	0	0	0	0	0	0	0	0	0	0	0	0	0	0	0	0	0	0	0	0	0	0	0	0	0	0	0	0
mzspec:MSV000080027:ccms_peak/Peak_List_Files/OMICS_IM103_CA04_4d_lipid_5_002__POS_150mm_13Dec15_Polaroid_HSST3-02.mzML	0	0	0	0	1	0	0	0	0	0	0	0	0	0	0	0	0	0	0	0	0	0	0	0	0	0	0	0	0	0	0	0	0	0	0	0	0	0	0	0	0	0	0	0	0	0	0	0	0
mzspec:MSV000080023:ccms_peak/Peak_List_Files/OMICS_ICL103_627E_18hr_PLipid_1_080_POS_150mm_14July15_Polaroid_HSST3-02.mzML	0	0	0	0	1	0	0	0	0	0	0	0	0	0	0	0	0	0	0	0	0	0	0	0	0	0	0	0	0	0	0	0	0	0	0	0	0	0	0	0	0	0	0	0	0	0	0	0	0
mzspec:MSV000088516:peak/200527_LP_MPLC16_c_pos.mzXML	0	0	0	0	1	0	0	0	0	0	0	0	0	0	0	0	0	0	0	0	0	0	0	0	0	0	0	0	0	0	0	0	0	0	0	0	0	0	0	0	0	0	0	0	0	0	0	0	0
mzspec:MSV000095657:peak/mzml/cecum_24.mzML	0	0	0	0	1	0	0	0	0	0	0	0	0	0	0	0	0	0	0	0	0	0	0	0	0	0	0	0	0	0	0	0	0	0	0	0	0	0	0	0	0	0	0	0	0	0	0	0	0
mzspec:MSV000080027:ccms_peak/Peak_List_Files/OMICS_IM103_CA04_4d_lipid_1_081__POS_150mm_19Dec15_Polaroid_HSST3-02.mzML	0	0	0	0	1	0	0	0	0	0	0	0	0	0	0	0	0	0	0	0	0	0	0	0	0	0	0	0	0	0	0	0	0	0	0	0	0	0	0	0	0	0	0	0	0	0	0	0	0
mzspec:MSV000081049:peak/Peak_List_Files/OMICS_ICL104_Mock_24hr_2_PLipid_041_POS_150mm_09Feb16_Polaroid_HSST3-02.mzML	0	0	0	0	1	0	0	0	0	0	0	0	0	0	0	0	0	0	0	0	0	0	0	0	0	0	0	0	0	0	0	0	0	0	0	0	0	0	0	0	0	0	0	0	0	0	0	0	0
mzspec:MSV000081049:ccms_peak/Peak_List_Files/OMICS_ICL104_Mock_24hr_2_PLipid_041_POS_150mm_09Feb16_Polaroid_HSST3-02.mzML	0	0	0	0	1	0	0	0	0	0	0	0	0	0	0	0	0	0	0	0	0	0	0	0	0	0	0	0	0	0	0	0	0	0	0	0	0	0	0	0	0	0	0	0	0	0	0	0	0
mzspec:ST003880:IVD_Untargeted_RAW/Control_L5S1TC002_NP_pos_neg_03.mzML	0	0	0	0	1	0	0	0	0	0	0	0	0	0	0	0	0	0	0	0	0	0	0	0	0	0	0	0	0	0	0	0	0	0	0	0	0	0	0	0	0	0	0	0	0	0	0	0	0
mzspec:MSV000080027:ccms_peak/Peak_List_Files/OMICS_IM103_VN1203_NS1_1d_lipid_1_056__POS_150mm_19Dec15_Polaroid_HSST3-02.mzML	0	0	0	0	1	0	0	0	0	0	0	0	0	0	0	0	0	0	0	0	0	0	0	0	0	0	0	0	0	0	0	0	0	0	0	0	0	0	0	0	0	0	0	0	0	0	0	0	0
mzspec:MSV000093147:peak/MeOH_1_mzML/HMB13_MeOH_1.mzML	0	0	0	0	1	0	0	0	0	0	0	0	0	0	0	0	0	0	0	0	0	0	0	0	0	0	0	0	0	0	0	0	0	0	0	0	0	0	0	0	0	0	0	0	0	0	0	0	0
mzspec:MSV000081049:ccms_peak/Peak_List_Files/OMICS_ICL104_Mock_12hr_3_PLipid_063_POS_150mm_09Feb16_Polaroid_HSST3-02.mzML	0	0	0	0	1	0	0	0	0	0	0	0	0	0	0	0	0	0	0	0	0	0	0	0	0	0	0	0	0	0	0	0	0	0	0	0	0	0	0	0	0	0	0	0	0	0	0	0	0
mzspec:MSV000081049:peak/Peak_List_Files/OMICS_ICL104_Mock_12hr_3_PLipid_063_POS_150mm_09Feb16_Polaroid_HSST3-02.mzML	0	0	0	0	1	0	0	0	0	0	0	0	0	0	0	0	0	0	0	0	0	0	0	0	0	0	0	0	0	0	0	0	0	0	0	0	0	0	0	0	0	0	0	0	0	0	0	0	0
mzspec:MSV000086621:ccms_peak/CMB-B001-A12-MSMS.mzML	0	0	0	0	1	0	0	0	0	0	0	0	0	0	0	0	0	0	0	0	0	0	0	0	0	0	0	0	0	0	0	0	0	0	0	0	0	0	0	0	0	0	0	0	0	0	0	0	0
mzspec:MSV000094859:peak/DOM/DOM_mzML/DD_CW_P2_BR04_DOM.mzML	0	0	0	0	1	0	0	0	0	0	0	0	0	0	0	0	0	0	0	0	0	0	0	0	0	0	0	0	0	0	0	0	0	0	0	0	0	0	0	0	0	0	0	0	0	0	0	0	0
mzspec:MSV000094385:ccms_peak/2024Library/NRC_20230408_EDTA1_t16_1uM_Axenic_3_48.mzML	0	0	0	0	1	0	0	0	0	0	0	0	0	0	0	0	0	0	0	0	0	0	0	0	0	0	0	0	0	0	0	0	0	0	0	0	0	0	0	0	0	0	0	0	0	0	0	0	0
mzspec:MTBLS1876:FILES/DERIVED_FILES/mzML-FIA/QC_ESTD100nM_LILY_fiaDIA_posneg_2.mzML	0	0	0	0	1	0	0	0	0	0	0	0	0	0	0	0	0	0	0	0	0	0	0	0	0	0	0	0	0	0	0	0	0	0	0	0	0	0	0	0	0	0	0	0	0	0	0	0	0
mzspec:MTBLS1876:FILES/DERIVED_FILES/mzML-FIA/QC_ESTD100nM_LILY_fiaDIA_posneg_1.mzML	0	0	0	0	1	0	0	0	0	0	0	0	0	0	0	0	0	0	0	0	0	0	0	0	0	0	0	0	0	0	0	0	0	0	0	0	0	0	0	0	0	0	0	0	0	0	0	0	0
mzspec:MSV000081045:peak/Peak_List_Files/OMICS_MCL002_MERSRFP_0HRS_D_LIPID_058_POS_11Mar16_Legolas_Mclass.mzML	0	0	0	0	1	0	0	0	0	0	0	0	0	0	0	0	0	0	0	0	0	0	0	0	0	0	0	0	0	0	0	0	0	0	0	0	0	0	0	0	0	0	0	0	0	0	0	0	0
mzspec:MSV000081045:ccms_peak/Peak_List_Files/OMICS_MCL002_MERSRFP_0HRS_D_LIPID_058_POS_11Mar16_Legolas_Mclass.mzML	0	0	0	0	1	0	0	0	0	0	0	0	0	0	0	0	0	0	0	0	0	0	0	0	0	0	0	0	0	0	0	0	0	0	0	0	0	0	0	0	0	0	0	0	0	0	0	0	0
mzspec:MTBLS1876:FILES/DERIVED_FILES/mzML-FIA/ESTD_100_LILY_fiaDIA_posneg_1.mzML	0	0	0	0	1	0	0	0	0	0	0	0	0	0	0	0	0	0	0	0	0	0	0	0	0	0	0	0	0	0	0	0	0	0	0	0	0	0	0	0	0	0	0	0	0	0	0	0	0
mzspec:MTBLS12560:FILES/DERIVED_FILES/POS/B1506.mzML	0	0	0	0	1	0	0	0	0	0	0	0	0	0	0	0	0	0	0	0	0	0	0	0	0	0	0	0	0	0	0	0	0	0	0	0	0	0	0	0	0	0	0	0	0	0	0	0	0
mzspec:ST001779:AvsT_Pos/12hTGF3_2.mzXML	0	0	0	0	1	0	0	0	0	0	0	0	0	0	0	0	0	0	0	0	0	0	0	0	0	0	0	0	0	0	0	0	0	0	0	0	0	0	0	0	0	0	0	0	0	0	0	0	0
mzspec:MSV000084307:peak/20190807 QC4_phenyl hexyl_2-5to100B_5uLmin_30min_5uLiny-Sample026.mzML	0	0	0	0	1	0	0	0	0	0	0	0	0	0	0	0	0	0	0	0	0	0	0	0	0	0	0	0	0	0	0	0	0	0	0	0	0	0	0	0	0	0	0	0	0	0	0	0	0
mzspec:MSV000089808:ccms_peak/SHAM_4-3.mzML	0	0	0	0	1	0	0	0	0	0	0	0	0	0	0	0	0	0	0	0	0	0	0	0	0	0	0	0	0	0	0	0	0	0	0	0	0	0	0	0	0	0	0	0	0	0	0	0	0
mzspec:MSV000089808:raw/SHAM_4-3.mzML	0	0	0	0	1	0	0	0	0	0	0	0	0	0	0	0	0	0	0	0	0	0	0	0	0	0	0	0	0	0	0	0	0	0	0	0	0	0	0	0	0	0	0	0	0	0	0	0	0
mzspec:MTBLS12560:FILES/DERIVED_FILES/POS/B1806.mzML	0	0	0	0	1	0	0	0	0	0	0	0	0	0	0	0	0	0	0	0	0	0	0	0	0	0	0	0	0	0	0	0	0	0	0	0	0	0	0	0	0	0	0	0	0	0	0	0	0
mzspec:MTBLS1876:FILES/DERIVED_FILES/mzML-FIA/QC_ESTD100nM_LILY_fiaDIA_posneg_3.mzML	0	0	0	0	1	0	0	0	0	0	0	0	0	0	0	0	0	0	0	0	0	0	0	0	0	0	0	0	0	0	0	0	0	0	0	0	0	0	0	0	0	0	0	0	0	0	0	0	0
mzspec:MSV000080023:ccms_peak/Peak_List_Files/OMICS_ICL103_NS1_12hr_PLipid_4_071_POS_150mm_14July15_Polaroid_HSST3-02.mzML	0	0	0	0	1	0	0	0	0	0	0	0	0	0	0	0	0	0	0	0	0	0	0	0	0	0	0	0	0	0	0	0	0	0	0	0	0	0	0	0	0	0	0	0	0	0	0	0	0
mzspec:MSV000085071:ccms_peak/Mushrooms_POS_P3_mzXML/P3_B12_BB12_01_52784.mzML	0	0	0	0	1	0	0	0	0	0	0	0	0	0	0	0	0	0	0	0	0	0	0	0	0	0	0	0	0	0	0	0	0	0	0	0	0	0	0	0	0	0	0	0	0	0	0	0	0
mzspec:MSV000089900:ccms_peak/SHAM_4-3.mzML	0	0	0	0	1	0	0	0	0	0	0	0	0	0	0	0	0	0	0	0	0	0	0	0	0	0	0	0	0	0	0	0	0	0	0	0	0	0	0	0	0	0	0	0	0	0	0	0	0
mzspec:MSV000089900:peak/SHAM_4-3.mzML	0	0	0	0	1	0	0	0	0	0	0	0	0	0	0	0	0	0	0	0	0	0	0	0	0	0	0	0	0	0	0	0	0	0	0	0	0	0	0	0	0	0	0	0	0	0	0	0	0
mzspec:MSV000080023:ccms_peak/Peak_List_Files/OMICS_ICL103_NS1_7hr_PLipid_2_044_POS_150mm_5July15_Polaroid_HSST3-02.mzML	0	0	0	0	1	0	0	0	0	0	0	0	0	0	0	0	0	0	0	0	0	0	0	0	0	0	0	0	0	0	0	0	0	0	0	0	0	0	0	0	0	0	0	0	0	0	0	0	0
mzspec:MSV000089725:peak/SHAM_4-3.mzML	0	0	0	0	1	0	0	0	0	0	0	0	0	0	0	0	0	0	0	0	0	0	0	0	0	0	0	0	0	0	0	0	0	0	0	0	0	0	0	0	0	0	0	0	0	0	0	0	0
mzspec:MSV000089725:ccms_peak/SHAM_4-3.mzML	0	0	0	0	1	0	0	0	0	0	0	0	0	0	0	0	0	0	0	0	0	0	0	0	0	0	0	0	0	0	0	0	0	0	0	0	0	0	0	0	0	0	0	0	0	0	0	0	0
mzspec:MSV000080023:ccms_peak/Peak_List_Files/OMICS_ICL103_627E_7hr_PLipid_3_011_POS_150mm_5July15_Polaroid_HSST3-02.mzML	0	0	0	0	1	0	0	0	0	0	0	0	0	0	0	0	0	0	0	0	0	0	0	0	0	0	0	0	0	0	0	0	0	0	0	0	0	0	0	0	0	0	0	0	0	0	0	0	0
mzspec:MSV000091568:peak/mzML_3/138.mzML	0	0	0	0	1	0	0	0	0	0	0	0	0	0	0	0	0	0	0	0	0	0	0	0	0	0	0	0	0	0	0	0	0	0	0	0	0	0	0	0	0	0	0	0	0	0	0	0	0
mzspec:MSV000087991:ccms_peak/mzXML/c1339_1_01_RD2_02_62234.mzML	0	0	0	0	1	0	0	0	0	0	0	0	0	0	0	0	0	0	0	0	0	0	0	0	0	0	0	0	0	0	0	0	0	0	0	0	0	0	0	0	0	0	0	0	0	0	0	0	0
mzspec:NORMAN-088905e9-2c02-53ec-b5bb-5174a5410525:webform/sample/21066/UoA_POS_DataDependent_LC-ESI-QTOF_Macrophytes from Antarctic_Vernadsky Base_Ukraine_05.04.2018_Antarctic Station Vernadsky_46700.mzML	0	0	0	0	1	0	0	0	0	0	0	0	0	0	0	0	0	0	0	0	0	0	0	0	0	0	0	0	0	0	0	0	0	0	0	0	0	0	0	0	0	0	0	0	0	0	0	0	0
mzspec:MSV000085071:ccms_peak/Mushrooms_POS_P2_mzXML/P2_D4_BD4_01_52981.mzML	0	0	0	0	1	0	0	0	0	0	0	0	0	0	0	0	0	0	0	0	0	0	0	0	0	0	0	0	0	0	0	0	0	0	0	0	0	0	0	0	0	0	0	0	0	0	0	0	0
mzspec:MSV000081347:ccms_peak/plate_1_mzXML/G72516_10x_RG10_01_12897.mzXML	0	0	0	0	0	1	0	0	0	0	0	0	0	0	0	0	0	0	0	0	0	0	0	0	0	0	0	0	0	0	0	0	0	0	0	0	0	0	0	0	0	0	0	0	0	0	0	0	0
mzspec:MSV000085071:ccms_peak/Mushrooms_POS_P1_mzXML/P1_C5_GC5_01_52859.mzML	0	0	0	0	0	1	0	0	0	0	0	0	0	0	0	0	0	0	0	0	0	0	0	0	0	0	0	0	0	0	0	0	0	0	0	0	0	0	0	0	0	0	0	0	0	0	0	0	0
mzspec:MSV000085071:ccms_peak/Mushrooms_POS_P1_mzXML/P1_D6_GD6_01_52873.mzML	0	0	0	0	0	1	0	0	0	0	0	0	0	0	0	0	0	0	0	0	0	0	0	0	0	0	0	0	0	0	0	0	0	0	0	0	0	0	0	0	0	0	0	0	0	0	0	0	0
mzspec:MSV000086621:ccms_peak/CMB-B005-D1-MSMS.mzML	0	0	0	0	0	1	0	0	0	0	0	0	0	0	0	0	0	0	0	0	0	0	0	0	0	0	0	0	0	0	0	0	0	0	0	0	0	0	0	0	0	0	0	0	0	0	0	0	0
mzspec:MSV000092705:peak/mzML/Syncom_P_syrinage_Delta_pvd_2.mzML	0	0	0	0	0	0	1	0	0	0	0	0	0	0	0	0	0	0	0	0	0	0	0	0	0	0	0	0	0	0	0	0	0	0	0	0	0	0	0	0	0	0	0	0	0	0	0	0	0
mzspec:MSV000086830:ccms_peak/raw/PLT5_H8.mzML	0	0	0	0	0	0	1	0	0	0	0	0	0	0	0	0	0	0	0	0	0	0	0	0	0	0	0	0	0	0	0	0	0	0	0	0	0	0	0	0	0	0	0	0	0	0	0	0	0
mzspec:MSV000092705:peak/mzML/Syncom_1.mzML	0	0	0	0	0	0	1	0	0	0	0	0	0	0	0	0	0	0	0	0	0	0	0	0	0	0	0	0	0	0	0	0	0	0	0	0	0	0	0	0	0	0	0	0	0	0	0	0	0
mzspec:MSV000086830:ccms_peak/raw/PLT6_H4.mzML	0	0	0	0	0	0	1	0	0	0	0	0	0	0	0	0	0	0	0	0	0	0	0	0	0	0	0	0	0	0	0	0	0	0	0	0	0	0	0	0	0	0	0	0	0	0	0	0	0
mzspec:MSV000086830:peak/mzML/PLT6_H4.mzML	0	0	0	0	0	0	1	0	0	0	0	0	0	0	0	0	0	0	0	0	0	0	0	0	0	0	0	0	0	0	0	0	0	0	0	0	0	0	0	0	0	0	0	0	0	0	0	0	0
mzspec:MSV000092705:peak/mzML/Syncom_P_syringae_2.mzML	0	0	0	0	0	0	1	0	0	0	0	0	0	0	0	0	0	0	0	0	0	0	0	0	0	0	0	0	0	0	0	0	0	0	0	0	0	0	0	0	0	0	0	0	0	0	0	0	0
mzspec:MSV000086830:ccms_peak/raw/PLT6_D7.mzML	0	0	0	0	0	0	1	0	0	0	0	0	0	0	0	0	0	0	0	0	0	0	0	0	0	0	0	0	0	0	0	0	0	0	0	0	0	0	0	0	0	0	0	0	0	0	0	0	0
mzspec:MSV000086830:ccms_peak/raw/PLT6_C11.mzML	0	0	0	0	0	0	1	0	0	0	0	0	0	0	0	0	0	0	0	0	0	0	0	0	0	0	0	0	0	0	0	0	0	0	0	0	0	0	0	0	0	0	0	0	0	0	0	0	0
mzspec:MSV000086025:peak/08062020-peaklist/method1_P15_D2_60_12.mzXML	0	0	0	0	0	0	1	0	0	0	0	0	0	0	0	0	0	0	0	0	0	0	0	0	0	0	0	0	0	0	0	0	0	0	0	0	0	0	0	0	0	0	0	0	0	0	0	0	0
mzspec:ST004037:EGM_PT.1/Subject_5_GII_05GII-05-00-BtOH-01.mzML	0	0	0	0	0	0	1	0	0	0	0	0	0	0	0	0	0	0	0	0	0	0	0	0	0	0	0	0	0	0	0	0	0	0	0	0	0	0	0	0	0	0	0	0	0	0	0	0	0
mzspec:MSV000091222:peak/MZml/2_23.mzML	0	0	0	0	0	0	1	0	0	0	0	0	0	0	0	0	0	0	0	0	0	0	0	0	0	0	0	0	0	0	0	0	0	0	0	0	0	0	0	0	0	0	0	0	0	0	0	0	0
mzspec:MSV000098257:peak/mzML/extr008_513.mzML	0	0	0	0	0	0	1	0	0	0	0	0	0	0	0	0	0	0	0	0	0	0	0	0	0	0	0	0	0	0	0	0	0	0	0	0	0	0	0	0	0	0	0	0	0	0	0	0	0
mzspec:MSV000085944:ccms_peak/raw_data/bld_plt2_02_120_1.mzML	0	0	0	0	0	0	1	0	0	0	0	0	0	0	0	0	0	0	0	0	0	0	0	0	0	0	0	0	0	0	0	0	0	0	0	0	0	0	0	0	0	0	0	0	0	0	0	0	0
mzspec:MSV000096860:ccms_peak/p-out8.mzML	0	0	0	0	0	0	1	0	0	0	0	0	0	0	0	0	0	0	0	0	0	0	0	0	0	0	0	0	0	0	0	0	0	0	0	0	0	0	0	0	0	0	0	0	0	0	0	0	0
mzspec:MSV000086830:peak/mzML/PLT6_H6.mzML	0	0	0	0	0	0	1	0	0	0	0	0	0	0	0	0	0	0	0	0	0	0	0	0	0	0	0	0	0	0	0	0	0	0	0	0	0	0	0	0	0	0	0	0	0	0	0	0	0
mzspec:MSV000092520:peak/2D_Frac_7b.mzML	0	0	0	0	0	0	1	0	0	0	0	0	0	0	0	0	0	0	0	0	0	0	0	0	0	0	0	0	0	0	0	0	0	0	0	0	0	0	0	0	0	0	0	0	0	0	0	0	0
mzspec:MSV000086830:peak/mzML/PLT6_C11.mzML	0	0	0	0	0	0	1	0	0	0	0	0	0	0	0	0	0	0	0	0	0	0	0	0	0	0	0	0	0	0	0	0	0	0	0	0	0	0	0	0	0	0	0	0	0	0	0	0	0
mzspec:MSV000085944:peak/blood/bld_plt1_04_30_1.mzXML	0	0	0	0	0	0	1	0	0	0	0	0	0	0	0	0	0	0	0	0	0	0	0	0	0	0	0	0	0	0	0	0	0	0	0	0	0	0	0	0	0	0	0	0	0	0	0	0	0
mzspec:MSV000086830:ccms_peak/raw/PLT6_G8.mzML	0	0	0	0	0	0	1	0	0	0	0	0	0	0	0	0	0	0	0	0	0	0	0	0	0	0	0	0	0	0	0	0	0	0	0	0	0	0	0	0	0	0	0	0	0	0	0	0	0
mzspec:MSV000082630:ccms_peak/raw_files/samples/Subject_24/17NAVY24_16_plasma.mzML	0	0	0	0	0	0	1	0	0	0	0	0	0	0	0	0	0	0	0	0	0	0	0	0	0	0	0	0	0	0	0	0	0	0	0	0	0	0	0	0	0	0	0	0	0	0	0	0	0
mzspec:MSV000086830:peak/mzML/PLT6_D7.mzML	0	0	0	0	0	0	1	0	0	0	0	0	0	0	0	0	0	0	0	0	0	0	0	0	0	0	0	0	0	0	0	0	0	0	0	0	0	0	0	0	0	0	0	0	0	0	0	0	0
mzspec:MSV000086830:peak/mzML/PLT6_H8.mzML	0	0	0	0	0	0	1	0	0	0	0	0	0	0	0	0	0	0	0	0	0	0	0	0	0	0	0	0	0	0	0	0	0	0	0	0	0	0	0	0	0	0	0	0	0	0	0	0	0
mzspec:MSV000086830:ccms_peak/raw/PLT6_H6.mzML	0	0	0	0	0	0	1	0	0	0	0	0	0	0	0	0	0	0	0	0	0	0	0	0	0	0	0	0	0	0	0	0	0	0	0	0	0	0	0	0	0	0	0	0	0	0	0	0	0
mzspec:MSV000085760:raw/mzXML/6597.mzXML	0	0	0	0	0	0	1	0	0	0	0	0	0	0	0	0	0	0	0	0	0	0	0	0	0	0	0	0	0	0	0	0	0	0	0	0	0	0	0	0	0	0	0	0	0	0	0	0	0
mzspec:MSV000085760:ccms_peak/mzXML/6597.mzML	0	0	0	0	0	0	1	0	0	0	0	0	0	0	0	0	0	0	0	0	0	0	0	0	0	0	0	0	0	0	0	0	0	0	0	0	0	0	0	0	0	0	0	0	0	0	0	0	0
mzspec:ST002977:Fecal_Metabolome_and_Microbiome_IDs/Raw_Data_Files/RPLCxRPLC_2d/Positive Mode/2022_0801_CSH_Fraction_19_MS2.mzML	0	0	0	0	0	0	1	0	0	0	0	0	0	0	0	0	0	0	0	0	0	0	0	0	0	0	0	0	0	0	0	0	0	0	0	0	0	0	0	0	0	0	0	0	0	0	0	0	0
mzspec:MSV000086830:ccms_peak/raw/PLT6_H8.mzML	0	0	0	0	0	0	1	0	0	0	0	0	0	0	0	0	0	0	0	0	0	0	0	0	0	0	0	0	0	0	0	0	0	0	0	0	0	0	0	0	0	0	0	0	0	0	0	0	0
mzspec:MSV000098257:peak/mzML/extr037_511.mzML	0	0	0	0	0	0	1	0	0	0	0	0	0	0	0	0	0	0	0	0	0	0	0	0	0	0	0	0	0	0	0	0	0	0	0	0	0	0	0	0	0	0	0	0	0	0	0	0	0
mzspec:MSV000083077:ccms_peak/Plate3/PHT_20_129_Cort_1900.mzML	0	0	0	0	0	0	1	0	0	0	0	0	0	0	0	0	0	0	0	0	0	0	0	0	0	0	0	0	0	0	0	0	0	0	0	0	0	0	0	0	0	0	0	0	0	0	0	0	0
mzspec:MSV000094668:peak/mzML/Aeromicrobium2.mzML	0	0	0	0	0	0	1	0	0	0	0	0	0	0	0	0	0	0	0	0	0	0	0	0	0	0	0	0	0	0	0	0	0	0	0	0	0	0	0	0	0	0	0	0	0	0	0	0	0
mzspec:MSV000096609:peak/NASTE_DOM_40oC_mzML/HIMB_2024_671_P_A5_T2.mzML	0	0	0	0	0	0	1	0	0	0	0	0	0	0	0	0	0	0	0	0	0	0	0	0	0	0	0	0	0	0	0	0	0	0	0	0	0	0	0	0	0	0	0	0	0	0	0	0	0
mzspec:MSV000091222:peak/MZml/2_21.mzML	0	0	0	0	0	0	1	0	0	0	0	0	0	0	0	0	0	0	0	0	0	0	0	0	0	0	0	0	0	0	0	0	0	0	0	0	0	0	0	0	0	0	0	0	0	0	0	0	0
mzspec:MSV000092705:peak/mzML/Syncom_Delta_pvd_5.mzML	0	0	0	0	0	0	1	0	0	0	0	0	0	0	0	0	0	0	0	0	0	0	0	0	0	0	0	0	0	0	0	0	0	0	0	0	0	0	0	0	0	0	0	0	0	0	0	0	0
mzspec:ST004037:EGM_PT.2/KL-16-14-BtOH-01.mzML	0	0	0	0	0	0	1	0	0	0	0	0	0	0	0	0	0	0	0	0	0	0	0	0	0	0	0	0	0	0	0	0	0	0	0	0	0	0	0	0	0	0	0	0	0	0	0	0	0
mzspec:MSV000086830:ccms_peak/raw/PLT6_H5.mzML	0	0	0	0	0	0	1	0	0	0	0	0	0	0	0	0	0	0	0	0	0	0	0	0	0	0	0	0	0	0	0	0	0	0	0	0	0	0	0	0	0	0	0	0	0	0	0	0	0
mzspec:MSV000086830:peak/mzML/PLT6_H5.mzML	0	0	0	0	0	0	1	0	0	0	0	0	0	0	0	0	0	0	0	0	0	0	0	0	0	0	0	0	0	0	0	0	0	0	0	0	0	0	0	0	0	0	0	0	0	0	0	0	0
mzspec:MSV000092705:peak/mzML/Syncom_P_syrinage_Delta_pvd_5.mzML	0	0	0	0	0	0	1	0	0	0	0	0	0	0	0	0	0	0	0	0	0	0	0	0	0	0	0	0	0	0	0	0	0	0	0	0	0	0	0	0	0	0	0	0	0	0	0	0	0
mzspec:MSV000091222:peak/MZml/2_20.mzML	0	0	0	0	0	0	1	0	0	0	0	0	0	0	0	0	0	0	0	0	0	0	0	0	0	0	0	0	0	0	0	0	0	0	0	0	0	0	0	0	0	0	0	0	0	0	0	0	0
mzspec:MSV000091222:peak/MZml/2_17.mzML	0	0	0	0	0	0	1	0	0	0	0	0	0	0	0	0	0	0	0	0	0	0	0	0	0	0	0	0	0	0	0	0	0	0	0	0	0	0	0	0	0	0	0	0	0	0	0	0	0
mzspec:ST002977:Fecal_Metabolome_and_Microbiome_IDs/Raw_Data_Files/Bile Acid Fatty Acid Esters/BAFAE_data_pos/2023-09-06_run046_Fraction18.mzML	0	0	0	0	0	0	1	0	0	0	0	0	0	0	0	0	0	0	0	0	0	0	0	0	0	0	0	0	0	0	0	0	0	0	0	0	0	0	0	0	0	0	0	0	0	0	0	0	0
mzspec:MSV000085944:ccms_peak/raw_data/bld_plt2_03_60_1.mzML	0	0	0	0	0	0	1	0	0	0	0	0	0	0	0	0	0	0	0	0	0	0	0	0	0	0	0	0	0	0	0	0	0	0	0	0	0	0	0	0	0	0	0	0	0	0	0	0	0
mzspec:MSV000085760:ccms_peak/mzXML/5733.mzML	0	0	0	0	0	0	1	0	0	0	0	0	0	0	0	0	0	0	0	0	0	0	0	0	0	0	0	0	0	0	0	0	0	0	0	0	0	0	0	0	0	0	0	0	0	0	0	0	0
mzspec:MSV000085760:raw/mzXML/5733.mzXML	0	0	0	0	0	0	1	0	0	0	0	0	0	0	0	0	0	0	0	0	0	0	0	0	0	0	0	0	0	0	0	0	0	0	0	0	0	0	0	0	0	0	0	0	0	0	0	0	0
mzspec:MSV000083077:ccms_peak/Plate3/PHT_20_131_Cort_Waking.mzML	0	0	0	0	0	0	1	0	0	0	0	0	0	0	0	0	0	0	0	0	0	0	0	0	0	0	0	0	0	0	0	0	0	0	0	0	0	0	0	0	0	0	0	0	0	0	0	0	0
mzspec:MSV000092705:peak/mzML/Syncom_P_syringae_3.mzML	0	0	0	0	0	0	1	0	0	0	0	0	0	0	0	0	0	0	0	0	0	0	0	0	0	0	0	0	0	0	0	0	0	0	0	0	0	0	0	0	0	0	0	0	0	0	0	0	0
mzspec:MSV000085760:ccms_peak/mzXML/8147.mzML	0	0	0	0	0	0	1	0	0	0	0	0	0	0	0	0	0	0	0	0	0	0	0	0	0	0	0	0	0	0	0	0	0	0	0	0	0	0	0	0	0	0	0	0	0	0	0	0	0
mzspec:MSV000085760:raw/mzXML/8147.mzXML	0	0	0	0	0	0	1	0	0	0	0	0	0	0	0	0	0	0	0	0	0	0	0	0	0	0	0	0	0	0	0	0	0	0	0	0	0	0	0	0	0	0	0	0	0	0	0	0	0
mzspec:MSV000096609:peak/NASTE_DOM_35oC_mzML/HIMB_2024_672_P_A6_T2.mzML	0	0	0	0	0	0	1	0	0	0	0	0	0	0	0	0	0	0	0	0	0	0	0	0	0	0	0	0	0	0	0	0	0	0	0	0	0	0	0	0	0	0	0	0	0	0	0	0	0
mzspec:MSV000085944:ccms_peak/raw_data/bld_plt2_10_720_1.mzML	0	0	0	0	0	0	1	0	0	0	0	0	0	0	0	0	0	0	0	0	0	0	0	0	0	0	0	0	0	0	0	0	0	0	0	0	0	0	0	0	0	0	0	0	0	0	0	0	0
mzspec:MSV000092307:peak/Group_1/bld_plt2_10_720_1.mzML	0	0	0	0	0	0	1	0	0	0	0	0	0	0	0	0	0	0	0	0	0	0	0	0	0	0	0	0	0	0	0	0	0	0	0	0	0	0	0	0	0	0	0	0	0	0	0	0	0
mzspec:MSV000092307:ccms_peak/Example/bld_plt2_10_720_1.mzML	0	0	0	0	0	0	1	0	0	0	0	0	0	0	0	0	0	0	0	0	0	0	0	0	0	0	0	0	0	0	0	0	0	0	0	0	0	0	0	0	0	0	0	0	0	0	0	0	0
mzspec:MSV000092307:peak/Group_2/bld_plt2_10_720_1.mzML	0	0	0	0	0	0	1	0	0	0	0	0	0	0	0	0	0	0	0	0	0	0	0	0	0	0	0	0	0	0	0	0	0	0	0	0	0	0	0	0	0	0	0	0	0	0	0	0	0
mzspec:MSV000092307:ccms_peak/Group_1/bld_plt2_10_720_1.mzML	0	0	0	0	0	0	1	0	0	0	0	0	0	0	0	0	0	0	0	0	0	0	0	0	0	0	0	0	0	0	0	0	0	0	0	0	0	0	0	0	0	0	0	0	0	0	0	0	0
mzspec:MSV000092307:ccms_peak/Group_2/bld_plt2_10_720_1.mzML	0	0	0	0	0	0	1	0	0	0	0	0	0	0	0	0	0	0	0	0	0	0	0	0	0	0	0	0	0	0	0	0	0	0	0	0	0	0	0	0	0	0	0	0	0	0	0	0	0
mzspec:MSV000092307:peak/Example/bld_plt2_10_720_1.mzML	0	0	0	0	0	0	1	0	0	0	0	0	0	0	0	0	0	0	0	0	0	0	0	0	0	0	0	0	0	0	0	0	0	0	0	0	0	0	0	0	0	0	0	0	0	0	0	0	0
mzspec:MSV000085944:ccms_peak/raw_data/bld_plt1_05_1440_1.mzML	0	0	0	0	0	0	1	0	0	0	0	0	0	0	0	0	0	0	0	0	0	0	0	0	0	0	0	0	0	0	0	0	0	0	0	0	0	0	0	0	0	0	0	0	0	0	0	0	0
mzspec:MSV000085944:ccms_peak/raw_data/bld_plt1_10_0_1.mzML	0	0	0	0	0	0	1	0	0	0	0	0	0	0	0	0	0	0	0	0	0	0	0	0	0	0	0	0	0	0	0	0	0	0	0	0	0	0	0	0	0	0	0	0	0	0	0	0	0
mzspec:MSV000092307:ccms_peak/Example/bld_plt1_10_0_1.mzML	0	0	0	0	0	0	1	0	0	0	0	0	0	0	0	0	0	0	0	0	0	0	0	0	0	0	0	0	0	0	0	0	0	0	0	0	0	0	0	0	0	0	0	0	0	0	0	0	0
mzspec:MSV000092307:ccms_peak/Group_1/bld_plt1_10_0_1.mzML	0	0	0	0	0	0	1	0	0	0	0	0	0	0	0	0	0	0	0	0	0	0	0	0	0	0	0	0	0	0	0	0	0	0	0	0	0	0	0	0	0	0	0	0	0	0	0	0	0
mzspec:MSV000092307:peak/Group_2/bld_plt1_10_0_1.mzML	0	0	0	0	0	0	1	0	0	0	0	0	0	0	0	0	0	0	0	0	0	0	0	0	0	0	0	0	0	0	0	0	0	0	0	0	0	0	0	0	0	0	0	0	0	0	0	0	0
mzspec:MSV000092307:peak/Example/bld_plt1_10_0_1.mzML	0	0	0	0	0	0	1	0	0	0	0	0	0	0	0	0	0	0	0	0	0	0	0	0	0	0	0	0	0	0	0	0	0	0	0	0	0	0	0	0	0	0	0	0	0	0	0	0	0
mzspec:MSV000092307:peak/Group_1/bld_plt1_10_0_1.mzML	0	0	0	0	0	0	1	0	0	0	0	0	0	0	0	0	0	0	0	0	0	0	0	0	0	0	0	0	0	0	0	0	0	0	0	0	0	0	0	0	0	0	0	0	0	0	0	0	0
mzspec:MSV000092307:ccms_peak/Group_2/bld_plt1_10_0_1.mzML	0	0	0	0	0	0	1	0	0	0	0	0	0	0	0	0	0	0	0	0	0	0	0	0	0	0	0	0	0	0	0	0	0	0	0	0	0	0	0	0	0	0	0	0	0	0	0	0	0
mzspec:MSV000092389:ccms_peak/example/bld_plt1_10_0_1.mzML	0	0	0	0	0	0	1	0	0	0	0	0	0	0	0	0	0	0	0	0	0	0	0	0	0	0	0	0	0	0	0	0	0	0	0	0	0	0	0	0	0	0	0	0	0	0	0	0	0
mzspec:MSV000092389:raw/example/bld_plt1_10_0_1.mzML	0	0	0	0	0	0	1	0	0	0	0	0	0	0	0	0	0	0	0	0	0	0	0	0	0	0	0	0	0	0	0	0	0	0	0	0	0	0	0	0	0	0	0	0	0	0	0	0	0
mzspec:MSV000092389:raw/group2/bld_plt1_10_0_1.mzML	0	0	0	0	0	0	1	0	0	0	0	0	0	0	0	0	0	0	0	0	0	0	0	0	0	0	0	0	0	0	0	0	0	0	0	0	0	0	0	0	0	0	0	0	0	0	0	0	0
mzspec:MSV000092389:ccms_peak/group2/bld_plt1_10_0_1.mzML	0	0	0	0	0	0	1	0	0	0	0	0	0	0	0	0	0	0	0	0	0	0	0	0	0	0	0	0	0	0	0	0	0	0	0	0	0	0	0	0	0	0	0	0	0	0	0	0	0
mzspec:MSV000092389:raw/group1/bld_plt1_10_0_1.mzML	0	0	0	0	0	0	1	0	0	0	0	0	0	0	0	0	0	0	0	0	0	0	0	0	0	0	0	0	0	0	0	0	0	0	0	0	0	0	0	0	0	0	0	0	0	0	0	0	0
mzspec:MSV000092389:ccms_peak/group1/bld_plt1_10_0_1.mzML	0	0	0	0	0	0	1	0	0	0	0	0	0	0	0	0	0	0	0	0	0	0	0	0	0	0	0	0	0	0	0	0	0	0	0	0	0	0	0	0	0	0	0	0	0	0	0	0	0
mzspec:MSV000094668:peak/mzML/Nocardiodes3.mzML	0	0	0	0	0	0	1	0	0	0	0	0	0	0	0	0	0	0	0	0	0	0	0	0	0	0	0	0	0	0	0	0	0	0	0	0	0	0	0	0	0	0	0	0	0	0	0	0	0
mzspec:MSV000085760:ccms_peak/mzXML/5750.mzML	0	0	0	0	0	0	1	0	0	0	0	0	0	0	0	0	0	0	0	0	0	0	0	0	0	0	0	0	0	0	0	0	0	0	0	0	0	0	0	0	0	0	0	0	0	0	0	0	0
mzspec:MSV000085760:raw/mzXML/5750.mzXML	0	0	0	0	0	0	1	0	0	0	0	0	0	0	0	0	0	0	0	0	0	0	0	0	0	0	0	0	0	0	0	0	0	0	0	0	0	0	0	0	0	0	0	0	0	0	0	0	0
mzspec:MSV000098257:peak/mzML/extr050_513.mzML	0	0	0	0	0	0	1	0	0	0	0	0	0	0	0	0	0	0	0	0	0	0	0	0	0	0	0	0	0	0	0	0	0	0	0	0	0	0	0	0	0	0	0	0	0	0	0	0	0
mzspec:MSV000087646:ccms_peak/JA_Feb152021_RMmetabolomics_ddMS2IE2pos_LC_POOL_BreastMilk.mzML	0	0	0	0	0	0	1	0	0	0	0	0	0	0	0	0	0	0	0	0	0	0	0	0	0	0	0	0	0	0	0	0	0	0	0	0	0	0	0	0	0	0	0	0	0	0	0	0	0
mzspec:MSV000082630:ccms_peak/raw_files/samples/Subject_24/17NAVY24_13_plasma.mzML	0	0	0	0	0	0	1	0	0	0	0	0	0	0	0	0	0	0	0	0	0	0	0	0	0	0	0	0	0	0	0	0	0	0	0	0	0	0	0	0	0	0	0	0	0	0	0	0	0
mzspec:MSV000092307:ccms_peak/Group_2/bld_plt1_05_600_1.mzML	0	0	0	0	0	0	1	0	0	0	0	0	0	0	0	0	0	0	0	0	0	0	0	0	0	0	0	0	0	0	0	0	0	0	0	0	0	0	0	0	0	0	0	0	0	0	0	0	0
mzspec:MSV000092307:ccms_peak/Group_1/bld_plt1_05_600_1.mzML	0	0	0	0	0	0	1	0	0	0	0	0	0	0	0	0	0	0	0	0	0	0	0	0	0	0	0	0	0	0	0	0	0	0	0	0	0	0	0	0	0	0	0	0	0	0	0	0	0
mzspec:MSV000092307:ccms_peak/Example/bld_plt1_05_600_1.mzML	0	0	0	0	0	0	1	0	0	0	0	0	0	0	0	0	0	0	0	0	0	0	0	0	0	0	0	0	0	0	0	0	0	0	0	0	0	0	0	0	0	0	0	0	0	0	0	0	0
mzspec:MSV000091222:peak/MZml/2_18.mzML	0	0	0	0	0	0	1	0	0	0	0	0	0	0	0	0	0	0	0	0	0	0	0	0	0	0	0	0	0	0	0	0	0	0	0	0	0	0	0	0	0	0	0	0	0	0	0	0	0
mzspec:MSV000083559:ccms_peak/Raw_Files/Plate1/samples/11713.18.F.18F.mzML	0	0	0	0	0	0	1	0	0	0	0	0	0	0	0	0	0	0	0	0	0	0	0	0	0	0	0	0	0	0	0	0	0	0	0	0	0	0	0	0	0	0	0	0	0	0	0	0	0
mzspec:MSV000091222:peak/MZml/2_22.mzML	0	0	0	0	0	0	1	0	0	0	0	0	0	0	0	0	0	0	0	0	0	0	0	0	0	0	0	0	0	0	0	0	0	0	0	0	0	0	0	0	0	0	0	0	0	0	0	0	0
mzspec:MSV000096609:peak/NASTE_DOM_40oC_mzML/HIMB_2024_615_P_A9_T1.mzML	0	0	0	0	0	0	1	0	0	0	0	0	0	0	0	0	0	0	0	0	0	0	0	0	0	0	0	0	0	0	0	0	0	0	0	0	0	0	0	0	0	0	0	0	0	0	0	0	0
mzspec:MSV000085760:raw/mzXML/6089.mzXML	0	0	0	0	0	0	1	0	0	0	0	0	0	0	0	0	0	0	0	0	0	0	0	0	0	0	0	0	0	0	0	0	0	0	0	0	0	0	0	0	0	0	0	0	0	0	0	0	0
mzspec:MSV000085760:ccms_peak/mzXML/6089.mzML	0	0	0	0	0	0	1	0	0	0	0	0	0	0	0	0	0	0	0	0	0	0	0	0	0	0	0	0	0	0	0	0	0	0	0	0	0	0	0	0	0	0	0	0	0	0	0	0	0
mzspec:MSV000094668:peak/mzML/Frigoribacterium2.mzML	0	0	0	0	0	0	1	0	0	0	0	0	0	0	0	0	0	0	0	0	0	0	0	0	0	0	0	0	0	0	0	0	0	0	0	0	0	0	0	0	0	0	0	0	0	0	0	0	0
mzspec:MSV000085944:ccms_peak/raw_data/bld_plt1_05_600_1.mzML	0	0	0	0	0	0	1	0	0	0	0	0	0	0	0	0	0	0	0	0	0	0	0	0	0	0	0	0	0	0	0	0	0	0	0	0	0	0	0	0	0	0	0	0	0	0	0	0	0
mzspec:MSV000092389:ccms_peak/group1/bld_plt1_05_600_1.mzML	0	0	0	0	0	0	1	0	0	0	0	0	0	0	0	0	0	0	0	0	0	0	0	0	0	0	0	0	0	0	0	0	0	0	0	0	0	0	0	0	0	0	0	0	0	0	0	0	0
mzspec:MSV000092389:raw/group2/bld_plt1_05_600_1.mzML	0	0	0	0	0	0	1	0	0	0	0	0	0	0	0	0	0	0	0	0	0	0	0	0	0	0	0	0	0	0	0	0	0	0	0	0	0	0	0	0	0	0	0	0	0	0	0	0	0
mzspec:MSV000092389:raw/group1/bld_plt1_05_600_1.mzML	0	0	0	0	0	0	1	0	0	0	0	0	0	0	0	0	0	0	0	0	0	0	0	0	0	0	0	0	0	0	0	0	0	0	0	0	0	0	0	0	0	0	0	0	0	0	0	0	0
mzspec:MSV000092389:ccms_peak/example/bld_plt1_05_600_1.mzML	0	0	0	0	0	0	1	0	0	0	0	0	0	0	0	0	0	0	0	0	0	0	0	0	0	0	0	0	0	0	0	0	0	0	0	0	0	0	0	0	0	0	0	0	0	0	0	0	0
mzspec:MSV000092389:raw/example/bld_plt1_05_600_1.mzML	0	0	0	0	0	0	1	0	0	0	0	0	0	0	0	0	0	0	0	0	0	0	0	0	0	0	0	0	0	0	0	0	0	0	0	0	0	0	0	0	0	0	0	0	0	0	0	0	0
mzspec:MSV000092389:ccms_peak/group2/bld_plt1_05_600_1.mzML	0	0	0	0	0	0	1	0	0	0	0	0	0	0	0	0	0	0	0	0	0	0	0	0	0	0	0	0	0	0	0	0	0	0	0	0	0	0	0	0	0	0	0	0	0	0	0	0	0
mzspec:MSV000096609:peak/NASTE_DOM_40oC_mzML/HIMB_2024_672_P_A6_T2.mzML	0	0	0	0	0	0	1	0	0	0	0	0	0	0	0	0	0	0	0	0	0	0	0	0	0	0	0	0	0	0	0	0	0	0	0	0	0	0	0	0	0	0	0	0	0	0	0	0	0
mzspec:MSV000083462:ccms_peak/Stool_verified/mzXML_data_4/Samples/11712.SUBJECT8.STOOL.1154.mzML	0	0	0	0	0	0	1	0	0	0	0	0	0	0	0	0	0	0	0	0	0	0	0	0	0	0	0	0	0	0	0	0	0	0	0	0	0	0	0	0	0	0	0	0	0	0	0	0	0
mzspec:MSV000092705:peak/mzML/Syncom_Delta_pvd_3.mzML	0	0	0	0	0	0	1	0	0	0	0	0	0	0	0	0	0	0	0	0	0	0	0	0	0	0	0	0	0	0	0	0	0	0	0	0	0	0	0	0	0	0	0	0	0	0	0	0	0
mzspec:MSV000090714:updates/2023-01-03_Rikke_d5c7b7ca/peak/QC_postEx_P_ID_ie1.mzML	0	0	0	0	0	0	1	0	0	0	0	0	0	0	0	0	0	0	0	0	0	0	0	0	0	0	0	0	0	0	0	0	0	0	0	0	0	0	0	0	0	0	0	0	0	0	0	0	0
mzspec:MSV000085944:ccms_peak/raw_data/bld_plt1_03_90_1.mzML	0	0	0	0	0	0	1	0	0	0	0	0	0	0	0	0	0	0	0	0	0	0	0	0	0	0	0	0	0	0	0	0	0	0	0	0	0	0	0	0	0	0	0	0	0	0	0	0	0
mzspec:MSV000098257:peak/mzML/extr052_526.mzML	0	0	0	0	0	0	1	0	0	0	0	0	0	0	0	0	0	0	0	0	0	0	0	0	0	0	0	0	0	0	0	0	0	0	0	0	0	0	0	0	0	0	0	0	0	0	0	0	0
mzspec:MSV000085944:ccms_peak/raw_data/bld_plt1_09_1440_1.mzML	0	0	0	0	0	0	1	0	0	0	0	0	0	0	0	0	0	0	0	0	0	0	0	0	0	0	0	0	0	0	0	0	0	0	0	0	0	0	0	0	0	0	0	0	0	0	0	0	0
mzspec:MSV000090341:ccms_peak/raw/Atargetlist16HCD40.mzML	0	0	0	0	0	0	1	0	0	0	0	0	0	0	0	0	0	0	0	0	0	0	0	0	0	0	0	0	0	0	0	0	0	0	0	0	0	0	0	0	0	0	0	0	0	0	0	0	0
mzspec:MSV000090341:peak/mzML/Atargetlist16HCD40.mzML	0	0	0	0	0	0	1	0	0	0	0	0	0	0	0	0	0	0	0	0	0	0	0	0	0	0	0	0	0	0	0	0	0	0	0	0	0	0	0	0	0	0	0	0	0	0	0	0	0
mzspec:MSV000090580:peak/OA23.mzXML	0	0	0	0	0	0	1	0	0	0	0	0	0	0	0	0	0	0	0	0	0	0	0	0	0	0	0	0	0	0	0	0	0	0	0	0	0	0	0	0	0	0	0	0	0	0	0	0	0
mzspec:MSV000085760:raw/mzXML/6823.mzXML	0	0	0	0	0	0	1	0	0	0	0	0	0	0	0	0	0	0	0	0	0	0	0	0	0	0	0	0	0	0	0	0	0	0	0	0	0	0	0	0	0	0	0	0	0	0	0	0	0
mzspec:MSV000085760:ccms_peak/mzXML/6823.mzML	0	0	0	0	0	0	1	0	0	0	0	0	0	0	0	0	0	0	0	0	0	0	0	0	0	0	0	0	0	0	0	0	0	0	0	0	0	0	0	0	0	0	0	0	0	0	0	0	0
mzspec:MSV000090714:updates/2023-01-03_Rikke_d5c7b7ca/peak/QC_postEx_H_ID_ie1.mzML	0	0	0	0	0	0	1	0	0	0	0	0	0	0	0	0	0	0	0	0	0	0	0	0	0	0	0	0	0	0	0	0	0	0	0	0	0	0	0	0	0	0	0	0	0	0	0	0	0
mzspec:MSV000080905:ccms_peak/Raw/Plate3/P3_EMP_88.mzML	0	0	0	0	0	0	1	0	0	0	0	0	0	0	0	0	0	0	0	0	0	0	0	0	0	0	0	0	0	0	0	0	0	0	0	0	0	0	0	0	0	0	0	0	0	0	0	0	0
mzspec:MSV000082630:ccms_peak/raw_files/samples/Subject_22/17NAVY22_1_plasma.mzML	0	0	0	0	0	0	1	0	0	0	0	0	0	0	0	0	0	0	0	0	0	0	0	0	0	0	0	0	0	0	0	0	0	0	0	0	0	0	0	0	0	0	0	0	0	0	0	0	0
mzspec:MSV000085944:ccms_peak/raw_data/bld_plt2_09_0_1.mzML	0	0	0	0	0	0	1	0	0	0	0	0	0	0	0	0	0	0	0	0	0	0	0	0	0	0	0	0	0	0	0	0	0	0	0	0	0	0	0	0	0	0	0	0	0	0	0	0	0
mzspec:MSV000096609:peak/NASTE_DOM_40oC_mzML/HIMB_2024_721_P_A7_T3.mzML	0	0	0	0	0	0	1	0	0	0	0	0	0	0	0	0	0	0	0	0	0	0	0	0	0	0	0	0	0	0	0	0	0	0	0	0	0	0	0	0	0	0	0	0	0	0	0	0	0
mzspec:MSV000096609:peak/NASTE_DOM_40oC_mzML/HIMB_2024_677_P_A11_T2.mzML	0	0	0	0	0	0	1	0	0	0	0	0	0	0	0	0	0	0	0	0	0	0	0	0	0	0	0	0	0	0	0	0	0	0	0	0	0	0	0	0	0	0	0	0	0	0	0	0	0
mzspec:MSV000096609:peak/NASTE_DOM_40oC_mzML/HIMB_2024_725_P_A11_T3.mzML	0	0	0	0	0	0	1	0	0	0	0	0	0	0	0	0	0	0	0	0	0	0	0	0	0	0	0	0	0	0	0	0	0	0	0	0	0	0	0	0	0	0	0	0	0	0	0	0	0
mzspec:MSV000096609:peak/NASTE_DOM_35oC_mzML/HIMB_2024_671_P_A5_T2.mzML	0	0	0	0	0	0	1	0	0	0	0	0	0	0	0	0	0	0	0	0	0	0	0	0	0	0	0	0	0	0	0	0	0	0	0	0	0	0	0	0	0	0	0	0	0	0	0	0	0
mzspec:MSV000094668:peak/mzML/Microbacter2.mzML	0	0	0	0	0	0	1	0	0	0	0	0	0	0	0	0	0	0	0	0	0	0	0	0	0	0	0	0	0	0	0	0	0	0	0	0	0	0	0	0	0	0	0	0	0	0	0	0	0
mzspec:MSV000096609:peak/NASTE_DOM_35oC_mzML/HIMB_2024_677_P_A11_T2.mzML	0	0	0	0	0	0	1	0	0	0	0	0	0	0	0	0	0	0	0	0	0	0	0	0	0	0	0	0	0	0	0	0	0	0	0	0	0	0	0	0	0	0	0	0	0	0	0	0	0
mzspec:ST004037:EGM_PT.1/GII-05-03-BtOH-01.mzML	0	0	0	0	0	0	1	0	0	0	0	0	0	0	0	0	0	0	0	0	0	0	0	0	0	0	0	0	0	0	0	0	0	0	0	0	0	0	0	0	0	0	0	0	0	0	0	0	0
mzspec:MSV000096609:peak/NASTE_PCom_mzML/HIMB_2024_546_P_6_15_T3_MIC.mzML	0	0	0	0	0	0	1	0	0	0	0	0	0	0	0	0	0	0	0	0	0	0	0	0	0	0	0	0	0	0	0	0	0	0	0	0	0	0	0	0	0	0	0	0	0	0	0	0	0
mzspec:MSV000084556:ccms_peak/Raw_data/PD022_T3.mzML	0	0	0	0	0	0	1	0	0	0	0	0	0	0	0	0	0	0	0	0	0	0	0	0	0	0	0	0	0	0	0	0	0	0	0	0	0	0	0	0	0	0	0	0	0	0	0	0	0
mzspec:MSV000096609:peak/NASTE_DOM_35oC_mzML/HIMB_2024_629_P_H8_T1.mzML	0	0	0	0	0	0	1	0	0	0	0	0	0	0	0	0	0	0	0	0	0	0	0	0	0	0	0	0	0	0	0	0	0	0	0	0	0	0	0	0	0	0	0	0	0	0	0	0	0
mzspec:MSV000099130:peak/mzML/1912.mzML	0	0	0	0	0	0	1	0	0	0	0	0	0	0	0	0	0	0	0	0	0	0	0	0	0	0	0	0	0	0	0	0	0	0	0	0	0	0	0	0	0	0	0	0	0	0	0	0	0
mzspec:MSV000083559:ccms_peak/Raw_Files/Plate2/11713.25.F.25E.mzML	0	0	0	0	0	0	1	0	0	0	0	0	0	0	0	0	0	0	0	0	0	0	0	0	0	0	0	0	0	0	0	0	0	0	0	0	0	0	0	0	0	0	0	0	0	0	0	0	0
mzspec:MSV000083559:ccms_peak/Raw_Files/Plate1/samples/11713.14.F.14B.mzML	0	0	0	0	0	0	1	0	0	0	0	0	0	0	0	0	0	0	0	0	0	0	0	0	0	0	0	0	0	0	0	0	0	0	0	0	0	0	0	0	0	0	0	0	0	0	0	0	0
mzspec:MSV000085760:ccms_peak/mzXML/6548.mzML	0	0	0	0	0	0	1	0	0	0	0	0	0	0	0	0	0	0	0	0	0	0	0	0	0	0	0	0	0	0	0	0	0	0	0	0	0	0	0	0	0	0	0	0	0	0	0	0	0
mzspec:MSV000085760:raw/mzXML/6548.mzXML	0	0	0	0	0	0	1	0	0	0	0	0	0	0	0	0	0	0	0	0	0	0	0	0	0	0	0	0	0	0	0	0	0	0	0	0	0	0	0	0	0	0	0	0	0	0	0	0	0
mzspec:MSV000096609:peak/NASTE_DOM_35oC_mzML/HIMB_2024_610_P_A4_T1.mzML	0	0	0	0	0	0	1	0	0	0	0	0	0	0	0	0	0	0	0	0	0	0	0	0	0	0	0	0	0	0	0	0	0	0	0	0	0	0	0	0	0	0	0	0	0	0	0	0	0
mzspec:MSV000096609:peak/NASTE_DOM_35oC_mzML/HIMB_2024_628_P_H7_T1.mzML	0	0	0	0	0	0	1	0	0	0	0	0	0	0	0	0	0	0	0	0	0	0	0	0	0	0	0	0	0	0	0	0	0	0	0	0	0	0	0	0	0	0	0	0	0	0	0	0	0
mzspec:MSV000083462:ccms_peak/Stool_verified/mzXML_data_7/Samples/11712.SUBJECT12.STOOL.100.mzML	0	0	0	0	0	0	1	0	0	0	0	0	0	0	0	0	0	0	0	0	0	0	0	0	0	0	0	0	0	0	0	0	0	0	0	0	0	0	0	0	0	0	0	0	0	0	0	0	0
mzspec:MSV000082630:ccms_peak/raw_files/samples/Subject_14/16NAVY14_11_plasma.mzML	0	0	0	0	0	0	1	0	0	0	0	0	0	0	0	0	0	0	0	0	0	0	0	0	0	0	0	0	0	0	0	0	0	0	0	0	0	0	0	0	0	0	0	0	0	0	0	0	0
mzspec:MSV000085944:ccms_peak/raw_data/bld_plt2_08_09_1.mzML	0	0	0	0	0	0	1	0	0	0	0	0	0	0	0	0	0	0	0	0	0	0	0	0	0	0	0	0	0	0	0	0	0	0	0	0	0	0	0	0	0	0	0	0	0	0	0	0	0
mzspec:MSV000096609:peak/NASTE_DOM_40oC_mzML/HIMB_2024_670_P_A4_T2.mzML	0	0	0	0	0	0	1	0	0	0	0	0	0	0	0	0	0	0	0	0	0	0	0	0	0	0	0	0	0	0	0	0	0	0	0	0	0	0	0	0	0	0	0	0	0	0	0	0	0
mzspec:MSV000083462:ccms_peak/Stool_verified/mzXML_data_7/Samples/11712.SUBJECT12.STOOL.1231.B.mzML	0	0	0	0	0	0	1	0	0	0	0	0	0	0	0	0	0	0	0	0	0	0	0	0	0	0	0	0	0	0	0	0	0	0	0	0	0	0	0	0	0	0	0	0	0	0	0	0	0
mzspec:MSV000096609:peak/NASTE_MCap_mzML/HIMB_2024_109_M_1_15_T1_MIC.mzML	0	0	0	0	0	0	1	0	0	0	0	0	0	0	0	0	0	0	0	0	0	0	0	0	0	0	0	0	0	0	0	0	0	0	0	0	0	0	0	0	0	0	0	0	0	0	0	0	0
mzspec:MSV000081673:ccms_peak/data_mzxml/Samples_rep/G73697_rerun_BG8_01_18772.mzML	0	0	0	0	0	0	1	0	0	0	0	0	0	0	0	0	0	0	0	0	0	0	0	0	0	0	0	0	0	0	0	0	0	0	0	0	0	0	0	0	0	0	0	0	0	0	0	0	0
mzspec:MSV000089638:ccms_peak/mzXMLs/OA19.mzML	0	0	0	0	0	0	1	0	0	0	0	0	0	0	0	0	0	0	0	0	0	0	0	0	0	0	0	0	0	0	0	0	0	0	0	0	0	0	0	0	0	0	0	0	0	0	0	0	0
mzspec:MSV000090341:ccms_peak/raw/Atargetlist7HCD20.mzML	0	0	0	0	0	0	1	0	0	0	0	0	0	0	0	0	0	0	0	0	0	0	0	0	0	0	0	0	0	0	0	0	0	0	0	0	0	0	0	0	0	0	0	0	0	0	0	0	0
mzspec:MSV000084716:peak/Peak_List_Files/UDN_plasma_lipid/UDN_Project05_P1_A_74231bef-9628-45bb-a789-12b30e83b076_L_017_POS_08Oct17_Lola-WCSH5805.mzML	0	0	0	0	0	0	1	0	0	0	0	0	0	0	0	0	0	0	0	0	0	0	0	0	0	0	0	0	0	0	0	0	0	0	0	0	0	0	0	0	0	0	0	0	0	0	0	0	0
mzspec:MSV000084716:ccms_peak/Raw_Spectrum_Files/UDN_plasma_lipid/UDN_Project05_P1_A_74231bef-9628-45bb-a789-12b30e83b076_L_017_POS_08Oct17_Lola-WCSH5805.mzML	0	0	0	0	0	0	1	0	0	0	0	0	0	0	0	0	0	0	0	0	0	0	0	0	0	0	0	0	0	0	0	0	0	0	0	0	0	0	0	0	0	0	0	0	0	0	0	0	0
mzspec:MSV000085508:ccms_peak/Raw_Spectrum_Files/UDN_plasma_lipid/UDN_Project05_P1_A_74231bef-9628-45bb-a789-12b30e83b076_L_017_POS_08Oct17_Lola-WCSH5805.mzML	0	0	0	0	0	0	1	0	0	0	0	0	0	0	0	0	0	0	0	0	0	0	0	0	0	0	0	0	0	0	0	0	0	0	0	0	0	0	0	0	0	0	0	0	0	0	0	0	0
mzspec:MSV000083825:ccms_peak/Positive/Plasma/Rox_diet_P_D007d+14.mzML	0	0	0	0	0	0	1	0	0	0	0	0	0	0	0	0	0	0	0	0	0	0	0	0	0	0	0	0	0	0	0	0	0	0	0	0	0	0	0	0	0	0	0	0	0	0	0	0	0
mzspec:MSV000095383:peak/U19_MARS_WISCONSIN_SERUM_MZML/5004561576.mzML	0	0	0	0	0	0	1	0	0	0	0	0	0	0	0	0	0	0	0	0	0	0	0	0	0	0	0	0	0	0	0	0	0	0	0	0	0	0	0	0	0	0	0	0	0	0	0	0	0
mzspec:MSV000095383:ccms_peak/U19_MARS_Wisconsin_Serum_Plate_01/5004561576.mzML	0	0	0	0	0	0	1	0	0	0	0	0	0	0	0	0	0	0	0	0	0	0	0	0	0	0	0	0	0	0	0	0	0	0	0	0	0	0	0	0	0	0	0	0	0	0	0	0	0
mzspec:MSV000090341:peak/mzML/Atargetlist7HCD20.mzML	0	0	0	0	0	0	1	0	0	0	0	0	0	0	0	0	0	0	0	0	0	0	0	0	0	0	0	0	0	0	0	0	0	0	0	0	0	0	0	0	0	0	0	0	0	0	0	0	0
mzspec:MSV000098257:peak/mzML/extr015_513.mzML	0	0	0	0	0	0	1	0	0	0	0	0	0	0	0	0	0	0	0	0	0	0	0	0	0	0	0	0	0	0	0	0	0	0	0	0	0	0	0	0	0	0	0	0	0	0	0	0	0
mzspec:MSV000090341:peak/mzML/AF1-LIST3-HCD20.mzML	0	0	0	0	0	0	1	0	0	0	0	0	0	0	0	0	0	0	0	0	0	0	0	0	0	0	0	0	0	0	0	0	0	0	0	0	0	0	0	0	0	0	0	0	0	0	0	0	0
mzspec:MSV000086621:ccms_peak/CMB-B006-D9-MSMS.mzML	0	0	0	0	0	0	1	0	0	0	0	0	0	0	0	0	0	0	0	0	0	0	0	0	0	0	0	0	0	0	0	0	0	0	0	0	0	0	0	0	0	0	0	0	0	0	0	0	0
mzspec:MSV000090580:peak/OA7.mzXML	0	0	0	0	0	0	1	0	0	0	0	0	0	0	0	0	0	0	0	0	0	0	0	0	0	0	0	0	0	0	0	0	0	0	0	0	0	0	0	0	0	0	0	0	0	0	0	0	0
mzspec:MSV000088324:ccms_peak/LC/pos/Pos_LC102.mzML	0	0	0	0	0	0	1	0	0	0	0	0	0	0	0	0	0	0	0	0	0	0	0	0	0	0	0	0	0	0	0	0	0	0	0	0	0	0	0	0	0	0	0	0	0	0	0	0	0
mzspec:MSV000096609:peak/NASTE_DOM_35oC_mzML/HIMB_2024_626_P_H5_T1.mzML	0	0	0	0	0	0	1	0	0	0	0	0	0	0	0	0	0	0	0	0	0	0	0	0	0	0	0	0	0	0	0	0	0	0	0	0	0	0	0	0	0	0	0	0	0	0	0	0	0
mzspec:ST002183:QC_HP_itMS2pos_CE40_it04.mzML	0	0	0	0	0	0	1	0	0	0	0	0	0	0	0	0	0	0	0	0	0	0	0	0	0	0	0	0	0	0	0	0	0	0	0	0	0	0	0	0	0	0	0	0	0	0	0	0	0
mzspec:ST003616:For NIH backup/Project2_POS_S-Batch-2-Term-2.mzML	0	0	0	0	0	0	1	0	0	0	0	0	0	0	0	0	0	0	0	0	0	0	0	0	0	0	0	0	0	0	0	0	0	0	0	0	0	0	0	0	0	0	0	0	0	0	0	0	0
mzspec:MSV000096609:peak/NASTE_DOM_35oC_mzML/HIMB_2024_670_P_A4_T2.mzML	0	0	0	0	0	0	1	0	0	0	0	0	0	0	0	0	0	0	0	0	0	0	0	0	0	0	0	0	0	0	0	0	0	0	0	0	0	0	0	0	0	0	0	0	0	0	0	0	0
mzspec:MSV000096609:peak/NASTE_DOM_40oC_mzML/HIMB_2024_617_P_A11_T1.mzML	0	0	0	0	0	0	1	0	0	0	0	0	0	0	0	0	0	0	0	0	0	0	0	0	0	0	0	0	0	0	0	0	0	0	0	0	0	0	0	0	0	0	0	0	0	0	0	0	0
mzspec:MSV000090580:peak/OA2.mzXML	0	0	0	0	0	0	1	0	0	0	0	0	0	0	0	0	0	0	0	0	0	0	0	0	0	0	0	0	0	0	0	0	0	0	0	0	0	0	0	0	0	0	0	0	0	0	0	0	0
mzspec:MSV000090341:ccms_peak/raw/targetlist2HCD20.mzML	0	0	0	0	0	0	1	0	0	0	0	0	0	0	0	0	0	0	0	0	0	0	0	0	0	0	0	0	0	0	0	0	0	0	0	0	0	0	0	0	0	0	0	0	0	0	0	0	0
mzspec:MSV000090341:ccms_peak/raw/AF1-LIST3-HCD20.mzML	0	0	0	0	0	0	1	0	0	0	0	0	0	0	0	0	0	0	0	0	0	0	0	0	0	0	0	0	0	0	0	0	0	0	0	0	0	0	0	0	0	0	0	0	0	0	0	0	0
mzspec:MSV000090341:peak/mzML/targetlist2HCD20.mzML	0	0	0	0	0	0	1	0	0	0	0	0	0	0	0	0	0	0	0	0	0	0	0	0	0	0	0	0	0	0	0	0	0	0	0	0	0	0	0	0	0	0	0	0	0	0	0	0	0
mzspec:MSV000096609:peak/NASTE_DOM_35oC_mzML/HIMB_2024_675_P_A9_T2.mzML	0	0	0	0	0	0	1	0	0	0	0	0	0	0	0	0	0	0	0	0	0	0	0	0	0	0	0	0	0	0	0	0	0	0	0	0	0	0	0	0	0	0	0	0	0	0	0	0	0
mzspec:MSV000090580:peak/OA1.mzXML	0	0	0	0	0	0	1	0	0	0	0	0	0	0	0	0	0	0	0	0	0	0	0	0	0	0	0	0	0	0	0	0	0	0	0	0	0	0	0	0	0	0	0	0	0	0	0	0	0
mzspec:MSV000090341:ccms_peak/raw/qc1-list2-HCD20.mzML	0	0	0	0	0	0	1	0	0	0	0	0	0	0	0	0	0	0	0	0	0	0	0	0	0	0	0	0	0	0	0	0	0	0	0	0	0	0	0	0	0	0	0	0	0	0	0	0	0
mzspec:MSV000090341:peak/mzML/qc1-list2-HCD20.mzML	0	0	0	0	0	0	1	0	0	0	0	0	0	0	0	0	0	0	0	0	0	0	0	0	0	0	0	0	0	0	0	0	0	0	0	0	0	0	0	0	0	0	0	0	0	0	0	0	0
mzspec:MSV000083559:ccms_peak/Raw_Files/Plate2/11713.15.F.15G.P2.mzML	0	0	0	0	0	0	1	0	0	0	0	0	0	0	0	0	0	0	0	0	0	0	0	0	0	0	0	0	0	0	0	0	0	0	0	0	0	0	0	0	0	0	0	0	0	0	0	0	0
mzspec:MSV000088324:ccms_peak/LC/pos/Pos_LC95.mzML	0	0	0	0	0	0	1	0	0	0	0	0	0	0	0	0	0	0	0	0	0	0	0	0	0	0	0	0	0	0	0	0	0	0	0	0	0	0	0	0	0	0	0	0	0	0	0	0	0
mzspec:MTBLS426:FILES/Maloyan_27049_Lip_21Jun16_Legolas_HSS-T3_A925.mzXML	0	0	0	0	0	0	1	0	0	0	0	0	0	0	0	0	0	0	0	0	0	0	0	0	0	0	0	0	0	0	0	0	0	0	0	0	0	0	0	0	0	0	0	0	0	0	0	0	0
mzspec:MSV000086621:ccms_peak/CMB-B006-C5-MSMS.mzML	0	0	0	0	0	0	1	0	0	0	0	0	0	0	0	0	0	0	0	0	0	0	0	0	0	0	0	0	0	0	0	0	0	0	0	0	0	0	0	0	0	0	0	0	0	0	0	0	0
mzspec:MSV000082776:ccms_peak/raw/MTBLS426/Maloyan_27049_Lip_21Jun16_Legolas_HSS-T3_A925.mzXML	0	0	0	0	0	0	1	0	0	0	0	0	0	0	0	0	0	0	0	0	0	0	0	0	0	0	0	0	0	0	0	0	0	0	0	0	0	0	0	0	0	0	0	0	0	0	0	0	0
mzspec:MSV000086621:ccms_peak/CMB-B006-A11-MSMS.mzML	0	0	0	0	0	0	1	0	0	0	0	0	0	0	0	0	0	0	0	0	0	0	0	0	0	0	0	0	0	0	0	0	0	0	0	0	0	0	0	0	0	0	0	0	0	0	0	0	0
mzspec:ST002734:EZH2/ESI (+)/Y641F_3.mzML	0	0	0	0	0	0	1	0	0	0	0	0	0	0	0	0	0	0	0	0	0	0	0	0	0	0	0	0	0	0	0	0	0	0	0	0	0	0	0	0	0	0	0	0	0	0	0	0	0
mzspec:MSV000086621:ccms_peak/CMB-B004-F10-MSMS.mzML	0	0	0	0	0	0	1	0	0	0	0	0	0	0	0	0	0	0	0	0	0	0	0	0	0	0	0	0	0	0	0	0	0	0	0	0	0	0	0	0	0	0	0	0	0	0	0	0	0
mzspec:MSV000095708:peak/mzML/CC23L006.mzML	0	0	0	0	0	0	1	0	0	0	0	0	0	0	0	0	0	0	0	0	0	0	0	0	0	0	0	0	0	0	0	0	0	0	0	0	0	0	0	0	0	0	0	0	0	0	0	0	0
mzspec:MSV000084716:peak/Peak_List_Files/UDN_plasma_lipid/UDN_Project11_P1_A_7cc0d954-864b-4e8e-9fe4-ddae13ef86d3_L_016_POS_21May18_Lola-WCSH7804.mzML	0	0	0	0	0	0	1	0	0	0	0	0	0	0	0	0	0	0	0	0	0	0	0	0	0	0	0	0	0	0	0	0	0	0	0	0	0	0	0	0	0	0	0	0	0	0	0	0	0
mzspec:MSV000084716:ccms_peak/Raw_Spectrum_Files/UDN_plasma_lipid/UDN_Project11_P1_A_7cc0d954-864b-4e8e-9fe4-ddae13ef86d3_L_016_POS_21May18_Lola-WCSH7804.mzML	0	0	0	0	0	0	1	0	0	0	0	0	0	0	0	0	0	0	0	0	0	0	0	0	0	0	0	0	0	0	0	0	0	0	0	0	0	0	0	0	0	0	0	0	0	0	0	0	0
mzspec:MSV000085508:ccms_peak/Raw_Spectrum_Files/UDN_plasma_lipid/UDN_Project11_P1_A_7cc0d954-864b-4e8e-9fe4-ddae13ef86d3_L_016_POS_21May18_Lola-WCSH7804.mzML	0	0	0	0	0	0	1	0	0	0	0	0	0	0	0	0	0	0	0	0	0	0	0	0	0	0	0	0	0	0	0	0	0	0	0	0	0	0	0	0	0	0	0	0	0	0	0	0	0
mzspec:MSV000095383:ccms_peak/U19_MARS_Wisconsin_Serum_Plate_02/5004620928.mzML	0	0	0	0	0	0	1	0	0	0	0	0	0	0	0	0	0	0	0	0	0	0	0	0	0	0	0	0	0	0	0	0	0	0	0	0	0	0	0	0	0	0	0	0	0	0	0	0	0
mzspec:MSV000095383:peak/U19_MARS_WISCONSIN_SERUM_MZML/5004620928.mzML	0	0	0	0	0	0	1	0	0	0	0	0	0	0	0	0	0	0	0	0	0	0	0	0	0	0	0	0	0	0	0	0	0	0	0	0	0	0	0	0	0	0	0	0	0	0	0	0	0
mzspec:MSV000096609:peak/NASTE_DOM_40oC_mzML/HIMB_2024_629_P_H8_T1.mzML	0	0	0	0	0	0	1	0	0	0	0	0	0	0	0	0	0	0	0	0	0	0	0	0	0	0	0	0	0	0	0	0	0	0	0	0	0	0	0	0	0	0	0	0	0	0	0	0	0
mzspec:MSV000094781:ccms_peak/20210929_JGI-AK-TH_DS_503916_WRFungi_final_QE-HF_C18_USDAY63680/rawdata/20210929_JGI-AK-TH_DS_503916_WRFungi_final_QE-HF_C18_USDAY63680_POS_MSMS_27-S_CsSWO-super_3_Rg80to1200-CE102040-Csubverm-S1_Run196.mzML	0	0	0	0	0	0	1	0	0	0	0	0	0	0	0	0	0	0	0	0	0	0	0	0	0	0	0	0	0	0	0	0	0	0	0	0	0	0	0	0	0	0	0	0	0	0	0	0	0
mzspec:MSV000085508:ccms_peak/Raw_Spectrum_Files/UDN_plasma_lipid/UDN_Pilot2_P_P1_A_30c109ba-a977-414f-81c2-d64e336ae154_L_012_POS_04Oct16_Lola-WCSH8005.mzML	0	0	0	0	0	0	1	0	0	0	0	0	0	0	0	0	0	0	0	0	0	0	0	0	0	0	0	0	0	0	0	0	0	0	0	0	0	0	0	0	0	0	0	0	0	0	0	0	0
mzspec:MSV000095383:peak/U19_MARS_WISCONSIN_SERUM_MZML/5004620962.mzML	0	0	0	0	0	0	1	0	0	0	0	0	0	0	0	0	0	0	0	0	0	0	0	0	0	0	0	0	0	0	0	0	0	0	0	0	0	0	0	0	0	0	0	0	0	0	0	0	0
mzspec:MSV000086621:ccms_peak/CMB-B006-F8-MSMS.mzML	0	0	0	0	0	0	1	0	0	0	0	0	0	0	0	0	0	0	0	0	0	0	0	0	0	0	0	0	0	0	0	0	0	0	0	0	0	0	0	0	0	0	0	0	0	0	0	0	0
mzspec:MSV000098955:peak/mzml/RCM_T72_1.mzML	0	0	0	0	0	0	1	0	0	0	0	0	0	0	0	0	0	0	0	0	0	0	0	0	0	0	0	0	0	0	0	0	0	0	0	0	0	0	0	0	0	0	0	0	0	0	0	0	0
mzspec:MSV000084716:ccms_peak/Raw_Spectrum_Files/UDN_plasma_lipid/UDN_Pilot2_P_P1_A_30c109ba-a977-414f-81c2-d64e336ae154_L_012_POS_04Oct16_Lola-WCSH8005.mzML	0	0	0	0	0	0	1	0	0	0	0	0	0	0	0	0	0	0	0	0	0	0	0	0	0	0	0	0	0	0	0	0	0	0	0	0	0	0	0	0	0	0	0	0	0	0	0	0	0
mzspec:MSV000084716:peak/Peak_List_Files/UDN_plasma_lipid/UDN_Pilot2_P_P1_A_30c109ba-a977-414f-81c2-d64e336ae154_L_012_POS_04Oct16_Lola-WCSH8005.mzML	0	0	0	0	0	0	1	0	0	0	0	0	0	0	0	0	0	0	0	0	0	0	0	0	0	0	0	0	0	0	0	0	0	0	0	0	0	0	0	0	0	0	0	0	0	0	0	0	0
mzspec:MSV000090341:peak/mzML/Atargetlist16HCD20.mzML	0	0	0	0	0	0	1	0	0	0	0	0	0	0	0	0	0	0	0	0	0	0	0	0	0	0	0	0	0	0	0	0	0	0	0	0	0	0	0	0	0	0	0	0	0	0	0	0	0
mzspec:MSV000090341:ccms_peak/raw/Atargetlist16HCD20.mzML	0	0	0	0	0	0	1	0	0	0	0	0	0	0	0	0	0	0	0	0	0	0	0	0	0	0	0	0	0	0	0	0	0	0	0	0	0	0	0	0	0	0	0	0	0	0	0	0	0
mzspec:NORMAN-3fb4530c-25f5-52f9-baae-960e4ebcd533:webform/sample/19810/UoA_POS_DataDependent_LC-ESI-QTOF_CONNECT 29 Mytilus edulis from Copenhagen Harbour_Copenhagen_Denmark_02.12.2019_CONNECT_58250.mzML	0	0	0	0	0	0	1	0	0	0	0	0	0	0	0	0	0	0	0	0	0	0	0	0	0	0	0	0	0	0	0	0	0	0	0	0	0	0	0	0	0	0	0	0	0	0	0	0	0
mzspec:MSV000098980:ccms_peak/Dietary_biomarker_2025-08/urine_positive/FoodBioMarker1046_MX860512_posBA_FL1201256-1090.mzML	0	0	0	0	0	0	0	1	0	0	0	0	0	0	0	0	0	0	0	0	0	0	0	0	0	0	0	0	0	0	0	0	0	0	0	0	0	0	0	0	0	0	0	0	0	0	0	0	0
mzspec:MSV000092221:peak/LuxWater_2019-2022/2019/Aug/201909_SW_5135_pos.mzML	0	0	0	0	0	0	0	1	0	0	0	0	0	0	0	0	0	0	0	0	0	0	0	0	0	0	0	0	0	0	0	0	0	0	0	0	0	0	0	0	0	0	0	0	0	0	0	0	0
mzspec:MSV000092221:ccms_peak/LuxWater_2019-2022/2019/Aug/201909_SW_5135_pos.mzML	0	0	0	0	0	0	0	1	0	0	0	0	0	0	0	0	0	0	0	0	0	0	0	0	0	0	0	0	0	0	0	0	0	0	0	0	0	0	0	0	0	0	0	0	0	0	0	0	0
mzspec:MSV000087190:ccms_peak/Luxembourg_water_data_2019_2020/pos/201909_SW_5135_pos.mzML	0	0	0	0	0	0	0	1	0	0	0	0	0	0	0	0	0	0	0	0	0	0	0	0	0	0	0	0	0	0	0	0	0	0	0	0	0	0	0	0	0	0	0	0	0	0	0	0	0
mzspec:MSV000087190:peak/Luxembourg_water_data_2019_2020/pos/201909_SW_5135_pos.mzML	0	0	0	0	0	0	0	1	0	0	0	0	0	0	0	0	0	0	0	0	0	0	0	0	0	0	0	0	0	0	0	0	0	0	0	0	0	0	0	0	0	0	0	0	0	0	0	0	0
mzspec:MSV000092221:peak/LuxWater_2019-2022/2022/Mar/22-02931_POS.mzML	0	0	0	0	0	0	0	1	0	0	0	0	0	0	0	0	0	0	0	0	0	0	0	0	0	0	0	0	0	0	0	0	0	0	0	0	0	0	0	0	0	0	0	0	0	0	0	0	0
mzspec:MSV000092221:ccms_peak/LuxWater_2019-2022/2022/Mar/22-02931_POS.mzML	0	0	0	0	0	0	0	1	0	0	0	0	0	0	0	0	0	0	0	0	0	0	0	0	0	0	0	0	0	0	0	0	0	0	0	0	0	0	0	0	0	0	0	0	0	0	0	0	0
mzspec:MSV000092487:peak/mzML/Positive_May/S13_pos_2.mzML	0	0	0	0	0	0	0	1	0	0	0	0	0	0	0	0	0	0	0	0	0	0	0	0	0	0	0	0	0	0	0	0	0	0	0	0	0	0	0	0	0	0	0	0	0	0	0	0	0
mzspec:MSV000096564:updates/2025-04-08_JAGONGO_1994_97ed8ed8/raw/IBD_CCFA_fecal_03_30/mzML/15663_800805_15_T3_fecal_3.mzML	0	0	0	0	0	0	0	1	0	0	0	0	0	0	0	0	0	0	0	0	0	0	0	0	0	0	0	0	0	0	0	0	0	0	0	0	0	0	0	0	0	0	0	0	0	0	0	0	0
mzspec:MSV000096564:updates/2025-04-08_JAGONGO_1994_97ed8ed8/peak/mzML/15663_800805_15_T3_fecal_3.mzML	0	0	0	0	0	0	0	1	0	0	0	0	0	0	0	0	0	0	0	0	0	0	0	0	0	0	0	0	0	0	0	0	0	0	0	0	0	0	0	0	0	0	0	0	0	0	0	0	0
mzspec:MSV000090579:peak/mzML/2425_MPSII.mzML	0	0	0	0	0	0	0	1	0	0	0	0	0	0	0	0	0	0	0	0	0	0	0	0	0	0	0	0	0	0	0	0	0	0	0	0	0	0	0	0	0	0	0	0	0	0	0	0	0
mzspec:MSV000098980:ccms_peak/Dietary_biomarker_2025-08/urine_positive/FoodBioMarker0997_MX860512_posBA_FL1197431-0951.mzML	0	0	0	0	0	0	0	1	0	0	0	0	0	0	0	0	0	0	0	0	0	0	0	0	0	0	0	0	0	0	0	0	0	0	0	0	0	0	0	0	0	0	0	0	0	0	0	0	0
mzspec:MSV000092221:peak/LuxWater_2019-2022/2021/Feb/2100743_POS.mzML	0	0	0	0	0	0	0	1	0	0	0	0	0	0	0	0	0	0	0	0	0	0	0	0	0	0	0	0	0	0	0	0	0	0	0	0	0	0	0	0	0	0	0	0	0	0	0	0	0
mzspec:MSV000092221:ccms_peak/LuxWater_2019-2022/2021/Feb/2100743_POS.mzML	0	0	0	0	0	0	0	1	0	0	0	0	0	0	0	0	0	0	0	0	0	0	0	0	0	0	0	0	0	0	0	0	0	0	0	0	0	0	0	0	0	0	0	0	0	0	0	0	0
mzspec:MSV000086483:ccms_peak/raw/DHMC_21_D05.mzML	0	0	0	0	0	0	0	1	0	0	0	0	0	0	0	0	0	0	0	0	0	0	0	0	0	0	0	0	0	0	0	0	0	0	0	0	0	0	0	0	0	0	0	0	0	0	0	0	0
mzspec:MSV000092487:peak/mzML/Positive_May/S13_pos_1.mzML	0	0	0	0	0	0	0	1	0	0	0	0	0	0	0	0	0	0	0	0	0	0	0	0	0	0	0	0	0	0	0	0	0	0	0	0	0	0	0	0	0	0	0	0	0	0	0	0	0
mzspec:MSV000087190:ccms_peak/Luxembourg_water_data_2019_2020/pos/201910_SW_5854_pos.mzML	0	0	0	0	0	0	0	1	0	0	0	0	0	0	0	0	0	0	0	0	0	0	0	0	0	0	0	0	0	0	0	0	0	0	0	0	0	0	0	0	0	0	0	0	0	0	0	0	0
mzspec:MSV000087190:peak/Luxembourg_water_data_2019_2020/pos/201910_SW_5854_pos.mzML	0	0	0	0	0	0	0	1	0	0	0	0	0	0	0	0	0	0	0	0	0	0	0	0	0	0	0	0	0	0	0	0	0	0	0	0	0	0	0	0	0	0	0	0	0	0	0	0	0
mzspec:MSV000092815:raw/Run 1st round/O2205093.mzXML	0	0	0	0	0	0	0	1	0	0	0	0	0	0	0	0	0	0	0	0	0	0	0	0	0	0	0	0	0	0	0	0	0	0	0	0	0	0	0	0	0	0	0	0	0	0	0	0	0
mzspec:MSV000092221:ccms_peak/LuxWater_2019-2022/2019/Sep/201910_SW_5854_pos.mzML	0	0	0	0	0	0	0	1	0	0	0	0	0	0	0	0	0	0	0	0	0	0	0	0	0	0	0	0	0	0	0	0	0	0	0	0	0	0	0	0	0	0	0	0	0	0	0	0	0
mzspec:MSV000092221:peak/LuxWater_2019-2022/2019/Sep/201910_SW_5854_pos.mzML	0	0	0	0	0	0	0	1	0	0	0	0	0	0	0	0	0	0	0	0	0	0	0	0	0	0	0	0	0	0	0	0	0	0	0	0	0	0	0	0	0	0	0	0	0	0	0	0	0
mzspec:MSV000097131:updates/2025-02-26_ipmohanty_46275b6a/peak/mzML/BAXplate23_F8.mzML	0	0	0	0	0	0	0	1	0	0	0	0	0	0	0	0	0	0	0	0	0	0	0	0	0	0	0	0	0	0	0	0	0	0	0	0	0	0	0	0	0	0	0	0	0	0	0	0	0
mzspec:MSV000092221:peak/LuxWater_2019-2022/2020/Dec/water_20_07970.mzML	0	0	0	0	0	0	0	1	0	0	0	0	0	0	0	0	0	0	0	0	0	0	0	0	0	0	0	0	0	0	0	0	0	0	0	0	0	0	0	0	0	0	0	0	0	0	0	0	0
mzspec:MSV000092221:ccms_peak/LuxWater_2019-2022/2020/Dec/water_20_07970.mzML	0	0	0	0	0	0	0	1	0	0	0	0	0	0	0	0	0	0	0	0	0	0	0	0	0	0	0	0	0	0	0	0	0	0	0	0	0	0	0	0	0	0	0	0	0	0	0	0	0
mzspec:MSV000096359:peak/Burnett_RisePlus_Allmzml/RISEPLUS_QC_6mix_20.mzML	0	0	0	0	0	0	0	1	0	0	0	0	0	0	0	0	0	0	0	0	0	0	0	0	0	0	0	0	0	0	0	0	0	0	0	0	0	0	0	0	0	0	0	0	0	0	0	0	0
mzspec:MTBLS4381:FILES/DERIVED_FILES/HOLOFOOD_capLC_POS_SA10_28.mzML	0	0	0	0	0	0	0	1	0	0	0	0	0	0	0	0	0	0	0	0	0	0	0	0	0	0	0	0	0	0	0	0	0	0	0	0	0	0	0	0	0	0	0	0	0	0	0	0	0
mzspec:MSV000096359:ccms_peak/RAW/5_6_7/RISEPLUS_QC_6mix_20.mzML	0	0	0	0	0	0	0	1	0	0	0	0	0	0	0	0	0	0	0	0	0	0	0	0	0	0	0	0	0	0	0	0	0	0	0	0	0	0	0	0	0	0	0	0	0	0	0	0	0
mzspec:MSV000092221:peak/LuxWater_2019-2022/2022/Mar/22-02981_POS.mzML	0	0	0	0	0	0	0	1	0	0	0	0	0	0	0	0	0	0	0	0	0	0	0	0	0	0	0	0	0	0	0	0	0	0	0	0	0	0	0	0	0	0	0	0	0	0	0	0	0
mzspec:MSV000092221:ccms_peak/LuxWater_2019-2022/2022/Mar/22-02981_POS.mzML	0	0	0	0	0	0	0	1	0	0	0	0	0	0	0	0	0	0	0	0	0	0	0	0	0	0	0	0	0	0	0	0	0	0	0	0	0	0	0	0	0	0	0	0	0	0	0	0	0
[truncated: 101,244 more rows]
[truncated: 27 more columns]

## Sheet: Table S3
filename	C2:0 (pure)	C2:0 (crude)	C3:0 (pure)	C3:0 (crude)	C4:0 (pure)	C4:0 (crude)
mzspec:MTBLS12560:FILES/DERIVED_FILES/POS/S1901.mzML	0	0	0	1	0	0
mzspec:MSV000088842:peak/mzML/5B.mzML	0	0	0	1	0	0
mzspec:MSV000088842:ccms_peak/Raw/5B.mzML	0	0	0	1	0	0
mzspec:MSV000098437:peak/Urine_Hzrd_P1_P2_mzml/P1_B8_647225.mzML	0	0	0	1	0	0
mzspec:MSV000092032:peak/mzML/BAXplate6_B4.mzML	0	0	0	0	0	0
mzspec:MSV000094957:peak/POLAR_POSITIVE/B07_Polar_Daph_WAX1_Phenyl_LCMS_Pos_DIMSn.mzML	0	0	0	0	0	0
mzspec:MSV000083791:ccms_peak/data_raw/JB232_80_r2.mzML	0	0	0	0	0	0
mzspec:MSV000089313:ccms_peak/Samples_raw/14HM576.mzML	0	0	0	0	0	0
mzspec:MSV000092032:ccms_peak/raw/BAXplate6_C1.mzML	0	0	0	0	0	0
mzspec:MSV000092032:peak/mzML/BAXplate6_C1.mzML	0	0	0	0	0	0
mzspec:MSV000095905:peak/Set5_mzML/MCMK_RTE2023_Exploris240_440_R1.mzML	0	0	0	0	0	0
mzspec:MSV000092032:ccms_peak/raw/BAXplate6_E4.mzML	0	0	0	0	0	0
mzspec:MSV000092032:peak/mzML/BAXplate6_E4.mzML	0	0	0	0	0	0
mzspec:MSV000095905:peak/Set1_mzML/MCMK_RTE2023_Exploris240_694_R2.mzML	0	0	0	0	0	0
mzspec:MTBLS2273:FILES/DERIVED_FILES/B07_Polar_Daph_WAX1_Phenyl_LCMS_Pos_DIMSn.mzML	0	0	0	0	0	0
mzspec:MSV000092571:peak/mzML/P1_B8_A21_2_CrF.mzML	0	0	0	0	0	0
mzspec:MSV000092571:peak/mzML/P13_E2_A28_1_UNMAT.mzML	0	0	0	0	0	0
mzspec:MSV000092571:peak/mzML/P1_A8_A18_1_CrF.mzML	0	0	0	0	0	0
mzspec:MSV000092571:peak/mzML/P3_E5_A53_4_CrF.mzML	0	0	0	0	0	0
mzspec:MSV000092571:peak/mzML/P3_H2_A62_3_CrF.mzML	0	0	0	0	0	0
mzspec:MSV000092571:peak/mzML/P9_B5_A83_1_MAT.mzML	0	0	0	0	0	0
mzspec:MSV000092571:peak/mzML/P1_B10_A21_4_CrF.mzML	0	0	0	0	0	0
mzspec:MSV000092571:peak/mzML/P3_G11_A62_1_CrF.mzML	0	0	0	0	0	0
mzspec:MSV000083791:ccms_peak/data_raw/JB232_80_r3.mzML	0	0	0	0	0	0
mzspec:MSV000098055:peak/mzML/11829.mzML	0	0	0	0	0	0
mzspec:MSV000092571:peak/mzML/P7_D8_A69_1_UinvG.mzML	0	0	0	0	0	0
mzspec:MSV000092032:ccms_peak/raw/BAXplate6_E7.mzML	0	0	0	0	0	0
mzspec:MSV000092571:peak/mzML/P3_D8_A52_1_CrF.mzML	0	0	0	0	0	0
mzspec:MSV000092571:peak/mzML/P10_B2_A21_1_MAT.mzML	0	0	0	0	0	0
mzspec:MSV000095905:peak/Set1_mzML/MCMK_RTE2023_Exploris240_699_R2.mzML	0	0	0	0	0	0
mzspec:MSV000092571:peak/mzML/P3_D9_A52_2_CrF.mzML	0	0	0	0	0	0
mzspec:MSV000092571:peak/mzML/P3_F10_A58_2_CrF.mzML	0	0	0	0	0	0
mzspec:MSV000092032:peak/mzML/BAXplate6_E7.mzML	0	0	0	0	0	0
mzspec:MSV000092571:peak/mzML/P3_D6_A51_1_CrF.mzML	0	0	0	0	0	0
mzspec:MSV000092571:peak/mzML/P7_C10_A61_1_UinvG.mzML	0	0	0	0	0	0
mzspec:MSV000092571:peak/mzML/P8_B3_A105_1_UinvG.mzML	0	0	0	0	0	0
mzspec:MSV000092571:peak/mzML/P2_B10_A98_4_CrF.mzML	0	0	0	0	0	0
mzspec:MSV000092571:peak/mzML/P3_H4_A62_5_CrF.mzML	0	0	0	0	0	0
mzspec:MSV000092571:peak/mzML/P13_F8_A63_1_DIST.mzML	0	0	0	0	0	0
mzspec:MSV000092571:peak/mzML/P3_D11_A52_4_CrF.mzML	0	0	0	0	0	0
mzspec:MSV000092571:peak/mzML/P5_A1_A06_1_InVG.mzML	0	0	0	0	0	0
mzspec:MSV000092571:peak/mzML/P3_F9_A58_1_CrF.mzML	0	0	0	0	0	0
mzspec:MSV000092571:peak/mzML/P3_E10_A55_3_CrF.mzML	0	0	0	0	0	0
mzspec:MSV000098257:peak/mzML/POOLQC_exu_23.mzML	0	0	0	0	0	0
mzspec:MSV000096550:peak/Bigelow_76.mzML	0	0	0	0	0	0
mzspec:MSV000096550:ccms_peak/Bigelow_76.mzML	0	0	0	0	0	0
mzspec:MSV000091568:peak/mzML_4/312.mzML	0	0	0	0	0	0
mzspec:MSV000088332:ccms_peak/RAW/POS/190225_AR_BS_18_Pos.mzML	0	0	0	0	0	0
mzspec:MSV000097542:peak/Plate1to4_3X/P3_G6_G75751_1.mzML	0	0	0	0	0	0
mzspec:MSV000090696:peak/mzML/Tray_5_P_246.mzML	0	0	0	0	0	0
mzspec:MSV000092571:peak/mzML/P10_A6_A14_1_MAT.mzML	0	0	0	0	0	0
mzspec:MSV000092571:peak/mzML/P3_D4_A50_2_CrF.mzML	0	0	0	0	0	0
mzspec:MSV000098257:peak/mzML/extr045_511.mzML	0	0	0	0	0	0
mzspec:MSV000092571:peak/mzML/P5_E4_A73_1_InVG.mzML	0	0	0	0	0	0
mzspec:MSV000094528:peak/mzml_20220601_positive/20220613_100AGC_60000Res_pluskal_mce_1D2_K1_id.mzML	0	0	0	0	0	0
mzspec:MSV000091520:ccms_peak/Samples/14HM895.mzML	0	0	0	0	0	0
mzspec:MSV000091520:peak/Samples_mzML/14HM895.mzML	0	0	0	0	0	0
mzspec:NORMAN-27df0a3e-3578-4a30-b9e4-1505f9da010d:webform/sample/21534/UoA_POS_DataDependent_LC-ESI-QTOF_LIFE APEX 30 Harbour Porpoise liver from UK 05_Liverpool_UK_01.01.2017_LIFE APEX_34808.mzML	0	0	0	0	0	0
mzspec:MSV000092604:peak/mzml-pos/MGC2301319_JF_TARA_TREC_SPE_DOM_004_Z00_PPL_5.mzML	0	0	0	0	0	0
mzspec:MSV000095905:peak/Set6_mzML/MCMK_RTE2023_Exploris240_727_R1.mzML	0	0	0	0	0	0
mzspec:MSV000090696:peak/mzML/Tray_3_P_147.mzML	0	0	0	0	0	0
mzspec:MSV000095620:peak/mzML/EB80EHD10_S.mzML	0	0	0	0	0	0
mzspec:MSV000091520:ccms_peak/Samples/14HM618.mzML	0	0	0	0	0	0
mzspec:MSV000091520:peak/Samples_mzML/14HM618.mzML	0	0	0	0	0	0
mzspec:MSV000095702:peak/mzML/BP_010_F.mzML	0	0	0	0	0	0
mzspec:MSV000092032:ccms_peak/raw/BAXplate6_H10.mzML	0	0	0	0	0	0
mzspec:MSV000092032:peak/mzML/BAXplate6_H10.mzML	0	0	0	0	0	0
mzspec:MSV000092032:ccms_peak/raw/BAXplate6_G5.mzML	0	0	0	0	0	0
mzspec:MSV000092571:peak/mzML/P4_A8_A66_2_CrF.mzML	0	0	0	0	0	0
mzspec:MSV000092032:peak/mzML/BAXplate6_G5.mzML	0	0	0	0	0	0
mzspec:MSV000092571:peak/mzML/P6_D7_A42_1_SuFat.mzML	0	0	0	0	0	0
mzspec:MSV000092571:peak/mzML/P3_G7_A60_4_CrF.mzML	0	0	0	0	0	0
mzspec:MSV000096138:peak/mzML/3a_Asperg_control_cell.mzML	0	0	0	0	0	0
mzspec:MSV000096138:ccms_peak/raw/3a_Asperg_control_cell.mzML	0	0	0	0	0	0
mzspec:MSV000092571:peak/mzML/P1_C10_A26_3_CrF.mzML	0	0	0	0	0	0
mzspec:MSV000092571:peak/mzML/P1_C8_A26_1_CrF.mzML	0	0	0	0	0	0
mzspec:MSV000092571:peak/mzML/P3_G8_A60_5_CrF.mzML	0	0	0	0	0	0
mzspec:MSV000092571:peak/mzML/P1_B9_A21_3_CrF.mzML	0	0	0	0	0	0
mzspec:MSV000092571:peak/mzML/P10_F11_A60_2_MAT.mzML	0	0	0	0	0	0
mzspec:MSV000092571:peak/mzML/P3_E8_A55_1_CrF.mzML	0	0	0	0	0	0
mzspec:MSV000092571:peak/mzML/P2_C9_A103_4_CrF.mzML	0	0	0	0	0	0
mzspec:MSV000092571:peak/mzML/P3_F4_A56_4_CrF.mzML	0	0	0	0	0	0
mzspec:MSV000092571:peak/mzML/P3_A9_A42_5_CrF.mzML	0	0	0	0	0	0
mzspec:MSV000092571:peak/mzML/P3_C4_A47_2_CrF.mzML	0	0	0	0	0	0
mzspec:MSV000092571:peak/mzML/P10_A9_A16_1_MAT.mzML	0	0	0	0	0	0
mzspec:MSV000095704:peak/mzML/BP_010_F.mzML	0	0	0	0	0	0
mzspec:MSV000095704:peak/mzML/ST_011_F.mzML	0	0	0	0	0	0
mzspec:MSV000092571:peak/mzML/P4_B11_A73_1_CrF.mzML	0	0	0	0	0	0
mzspec:MSV000092032:ccms_peak/raw/BAXplate6_C4.mzML	0	0	0	0	0	0
mzspec:MSV000092571:peak/mzML/P10_F9_A59_1_MAT.mzML	0	0	0	0	0	0
mzspec:MSV000092571:peak/mzML/P7_A8_A29_1_UinvG.mzML	0	0	0	0	0	0
mzspec:MSV000092032:peak/mzML/BAXplate6_C4.mzML	0	0	0	0	0	0
mzspec:MSV000092571:peak/mzML/P2_A4_A93_1_CrF.mzML	0	0	0	0	0	0
mzspec:MSV000082387:ccms_peak/data_mzxml_yogurtp2/Samples/G95961_BB10_01_31688.mzML	0	0	0	0	0	0
mzspec:MSV000092571:peak/mzML/P3_D7_A51_2_CrF.mzML	0	0	0	0	0	0
mzspec:MSV000092571:peak/mzML/P4_A7_A66_1_CrF.mzML	0	0	0	0	0	0
mzspec:MSV000092571:peak/mzML/P3_G3_A59_2_CrF.mzML	0	0	0	0	0	0
mzspec:MSV000092571:peak/mzML/P4_A6_A65_4_CrF.mzML	0	0	0	0	0	0
mzspec:MSV000092571:peak/mzML/P3_C11_A49_3_CrF.mzML	0	0	0	0	0	0
mzspec:MSV000092571:peak/mzML/P7_E10_A87_1_UinvG.mzML	0	0	0	0	0	0
mzspec:MSV000093742:peak/pos-pc18-peaklist/pos_inf_non_7638_male_57_192_B_B9.mzXML	0	0	0	0	0	0
mzspec:MSV000092571:peak/mzML/P1_C9_A26_2_CrF.mzML	0	0	0	0	0	0
mzspec:MSV000092571:peak/mzML/P3_G6_A60_3_CrF.mzML	0	0	0	0	0	0
mzspec:MSV000092571:peak/mzML/P3_B8_A45_5_CrF.mzML	0	0	0	0	0	0
mzspec:MSV000092571:peak/mzML/P3_G5_A60_2_CrF.mzML	0	0	0	0	0	0
mzspec:MSV000092571:peak/mzML/P3_E9_A55_2_CrF.mzML	0	0	0	0	0	0
mzspec:MSV000092571:peak/mzML/P13_C4_B17_1_GUT.mzML	0	0	0	0	0	0
mzspec:MSV000092571:peak/mzML/P3_G2_A59_1_CrF.mzML	0	0	0	0	0	0
mzspec:MSV000092571:peak/mzML/P2_D10_A110_2_CrF.mzML	0	0	0	0	0	0
mzspec:MSV000096609:peak/NASTE_PCom_mzML/HIMB_2024_560_P_2_10_T3_MIC.mzML	0	0	0	0	0	0
mzspec:MSV000083791:ccms_peak/data_raw/JB232_80_r2_fe.mzML	0	0	0	0	0	0
mzspec:MSV000083791:ccms_peak/data_raw/JB232_100_r3_fe.mzML	0	0	0	0	0	0
mzspec:MSV000092571:peak/mzML/P8_A3_A92_1_UinvG.mzML	0	0	0	0	0	0
mzspec:MSV000096609:peak/NASTE_MCap_mzML/HIMB_2024_263_M_2_5_T3_MIC.mzML	0	0	0	0	0	0
mzspec:MSV000083791:ccms_peak/data_raw/JB232_80_r1_fe.mzML	0	0	0	0	0	0
mzspec:MSV000092571:peak/mzML/P5_D3_A60_1_InVG.mzML	0	0	0	0	0	0
mzspec:MSV000092571:peak/mzML/P13_A6_B03_1_MUC.mzML	0	0	0	0	0	0
mzspec:MSV000096609:peak/NASTE_MCap_mzML/HIMB_2024_186_M_6_15_T2_MIC.mzML	0	0	0	0	0	0
mzspec:MSV000096609:peak/NASTE_MCap_mzML/HIMB_2024_285_M_6_20_T3_MIC.mzML	0	0	0	0	0	0
mzspec:MSV000092571:peak/mzML/P3_F3_A56_3_CrF.mzML	0	0	0	0	0	0
mzspec:MSV000092571:peak/mzML/P3_B4_A45_1_CrF.mzML	0	0	0	0	0	0
mzspec:MSV000092571:peak/mzML/P9_C11_A95_1_MAT.mzML	0	0	0	0	0	0
mzspec:MSV000092571:peak/mzML/P3_E6_A53_5_CrF.mzML	0	0	0	0	0	0
mzspec:MSV000092571:peak/mzML/P7_D7_A68_1_UinvG.mzML	0	0	0	0	0	0
mzspec:MSV000092571:peak/mzML/P13_A7_B04_1_ENT.mzML	0	0	0	0	0	0
mzspec:MSV000092571:peak/mzML/P5_C1_A42_1_InVG.mzML	0	0	0	0	0	0
mzspec:MSV000092571:peak/mzML/P1_B12_A22_2_CrF.mzML	0	0	0	0	0	0
mzspec:MSV000092571:peak/mzML/P5_A3_A11_2_InVG.mzML	0	0	0	0	0	0
mzspec:MSV000089848:ccms_peak/Round 3/20210712_lkc6464_MGx_H20190756_FungalCrudeExtract_ATCC18224_Oats.mzML	0	0	0	0	0	0
mzspec:MSV000092571:peak/mzML/P1_A9_A18_2_CrF.mzML	0	0	0	0	0	0
mzspec:MSV000084900:ccms_peak/Global_Foodomics_composite_data_2020/MSV000083014_course/G95961_BB10_01_31688.mzML	0	0	0	0	0	0
mzspec:NORMAN-27df0a3e-3578-4a30-b9e4-1505f9da010d:webform/sample/21542/UoA_POS_DataDependent_LC-ESI-QTOF_LIFE APEX 26 Harbour Porpoise liver from UK 01_Kingston upon Hull_UK_01.01.2017_LIFE APEX_34810.mzML	0	0	0	0	0	0
mzspec:MSV000096028:peak/Dogfood_F18_org.mzML	0	0	0	0	0	0
mzspec:MSV000095702:peak/mzML/PoolQC_03.mzML	0	0	0	0	0	0
mzspec:MSV000092111:peak/mzml/CA_triolien_pellet_4_68.mzML	0	0	0	0	0	0
mzspec:MSV000092111:ccms_peak/Raw/CA_triolien_pellet_4_68.mzML	0	0	0	0	0	0
mzspec:MSV000097542:peak/Plate1to4_3X/P3_G6_G75751_3.mzML	0	0	0	0	0	0
mzspec:MSV000097542:peak/Plate1to4_3X/P3_F7_G74053_3.mzML	0	0	0	0	0	0
mzspec:MSV000096584:updates/2025-01-07_JAGONGO_1994_0a435195/peak/mzMLfile/P3_G6_G75751.mzML	0	0	0	0	0	0
mzspec:ST002977:Fecal_Metabolome_and_Microbiome_IDs/Raw_Data_Files/RPLC_1d_Iterative_MS2/Positive mode/2022_0801_2x_5uL_Cdiff_Pool_20min_CSH_Pos_ID_01.mzML	0	0	0	0	0	0
mzspec:MSV000083475:ccms_peak/RAW/PLATE7/7A6_8_5_thomas-19-s042-a02.mzML	0	0	0	0	0	0
mzspec:MSV000083475:peak/mzML/Swab_PLATE7_mzML/Plate7_Samples/7A6_8_5_thomas-19-s042-a02.mzML	0	0	0	0	0	0
mzspec:MSV000095702:peak/mzML/WH_016_F.mzML	0	0	0	0	0	0
mzspec:MSV000090017:ccms_peak/MicrobeMASST_ABO_raw_SELECTED/20220312_LQ_AB_103_P07H07_1_POS.mzML	0	0	0	0	0	0
mzspec:MSV000090017:peak/MicrobeMASST_ABO_mzML_SELECTED/20220312_LQ_AB_103_P07H07_1_POS.mzML	0	0	0	0	0	0
mzspec:MSV000098584:peak/Bigelow_289.mzML	0	0	0	0	0	0
mzspec:MSV000093272:raw/20180918_KBL_TM_HILICZ_Lakes_Geodes-Mendota/rawdata/20180918_KBL_TM_Lakes_GEODES_All3_QE-HF_HILICZ-VF1_USHXG01161_POS_MSMS_10_GEO-ME-44-UF_1_Rg70to1050-CE102040-0-7-S1_Run45.mzML	0	0	0	0	0	0
mzspec:MSV000097754:ccms_peak/Raw/Al_P_10.mzML	0	0	0	0	0	0
mzspec:MSV000096476:peak/peak/BPSP_Plasma_MZML/P5_E5_X2117122.mzML	0	0	0	0	0	0
mzspec:MTBLS11656:FILES/DERIVED_FILES/pos/B-37.mzXML	0	0	0	0	0	0
mzspec:MSV000095702:peak/mzML/ST_011_F.mzML	0	0	0	0	0	0
mzspec:MSV000097754:ccms_peak/Raw/Al_E_F1B_D_BR1_TRB.mzML	0	0	0	0	0	0
mzspec:MSV000096550:peak/Bigelow_92.mzML	0	0	0	0	0	0
mzspec:MSV000096550:peak/Bigelow_66.mzML	0	0	0	0	0	0
mzspec:MSV000096550:ccms_peak/Bigelow_92.mzML	0	0	0	0	0	0
mzspec:MSV000096550:ccms_peak/Bigelow_66.mzML	0	0	0	0	0	0
mzspec:MSV000097754:ccms_peak/Raw/POOLQC_05.mzML	0	0	0	0	0	0
mzspec:MSV000097754:ccms_peak/Raw/Al_E_F3C_D_BR3_TRC_R2.mzML	0	0	0	0	0	0
mzspec:MSV000097754:ccms_peak/Raw/POOLQC_06.mzML	0	0	0	0	0	0
mzspec:MSV000095217:raw/mzML/Maui_MCapitata_Batch1_38.mzML	0	0	0	0	0	0
mzspec:MSV000096796:peak/mzML/S1-S1_5uL.mzML	0	0	0	0	0	0
mzspec:MSV000095567:peak/BPSP_Plasma_MZML/P5_E5_X2117122.mzML	0	0	0	0	0	0
mzspec:MSV000092571:peak/mzML/P1_F11_A39_1_CrF.mzML	0	0	0	0	0	0
mzspec:MSV000092571:peak/mzML/P1_B7_A21_1_CrF.mzML	0	0	0	0	0	0
mzspec:MSV000092571:peak/mzML/P13_C1_B14_1_MUC.mzML	0	0	0	0	0	0
mzspec:MSV000081676:peak/data_mzxml/Samples/G79490_1x_10ul_rerun_RF2_01_19932.mzXML	0	0	0	0	0	0
mzspec:MSV000092677:peak/MZML-pos/VIEQ158_pos_1.mzML	0	0	0	0	0	0
mzspec:MSV000090696:peak/mzML/Tray_3_P_146.mzML	0	0	0	0	0	0
mzspec:MSV000092032:ccms_peak/raw/BAXplate6_D6.mzML	0	0	0	0	0	0
mzspec:MSV000092571:peak/mzML/P3_G1_A58_4_CrF.mzML	0	0	0	0	0	0
mzspec:MSV000092032:peak/mzML/BAXplate6_D6.mzML	0	0	0	0	0	0
mzspec:MSV000092571:peak/mzML/P1_G1_A39_3_CrF.mzML	0	0	0	0	0	0
mzspec:MSV000092571:peak/mzML/P1_E11_A36_1_CrF.mzML	0	0	0	0	0	0
mzspec:MSV000092571:peak/mzML/P2_D2_A105_1_CrF.mzML	0	0	0	0	0	0
mzspec:MSV000092571:peak/mzML/P2_C8_A103_3_CrF.mzML	0	0	0	0	0	0
mzspec:MSV000095567:peak/BPSP_Plasma_MZML/P6_E11_X2112486.mzML	0	0	0	0	0	0
mzspec:MSV000092677:peak/MZML-pos/VIEQ152_pos_1.mzML	0	0	0	0	0	0
mzspec:MSV000092571:peak/mzML/P1_D1_A28_1_CrF.mzML	0	0	0	0	0	0
mzspec:MSV000098452:raw/Maui_Mcapitata_Batch1/mzML/Maui_MCapitata_Batch1_38.mzML	0	0	0	0	0	0
mzspec:MSV000095905:peak/Set3_mzML/MCMK_RTE2023_Exploris240_538_R1.mzML	0	0	0	0	0	0
mzspec:MSV000092571:peak/mzML/P4_E10_A83_3_CrF.mzML	0	0	0	0	0	0
mzspec:MSV000096470:peak/mzML/T6-PP-R5.mzML	0	0	0	0	0	0
mzspec:MSV000092571:peak/mzML/P1_A2_A13_1_CrF.mzML	0	0	0	0	0	0
mzspec:MSV000095704:peak/mzML/PoolQC_03.mzML	0	0	0	0	0	0
mzspec:MSV000084900:ccms_peak/Global_Foodomics_composite_data_2020/MSV000083010_core/G79490_1x_10ul_rerun_RF2_01_19932.mzML	0	0	0	0	0	0
mzspec:MSV000096476:peak/peak/BPSP_Plasma_MZML/P6_E11_X2112486.mzML	0	0	0	0	0	0
mzspec:MSV000092571:peak/mzML/P3_B5_A45_2_CrF.mzML	0	0	0	0	0	0
mzspec:MSV000093172:peak/Converted/1293-IL.mzXML	0	0	0	0	0	0
mzspec:MSV000093742:peak/pos-pc18-peaklist/pos_inf_non_7494_male_53_192_B_B1.mzXML	0	0	0	0	0	0
mzspec:MSV000093742:peak/pos-pc18-peaklist/pos_inf_non_7009_Female_64_267_R_B7.mzXML	0	0	0	0	0	0
mzspec:MSV000093742:peak/pos-pc18-peaklist/pos_inf_non_7906_male_75_192_B_D8.mzXML	0	0	0	0	0	0
mzspec:MSV000093742:peak/pos-pc18-peaklist/pos_inf_prog_8353_female_73_192_B_G1.mzXML	0	0	0	0	0	0
mzspec:MSV000093742:peak/pos-pc18-peaklist/pos_inf_non_9162_male_70_193_G_A8.mzXML	0	0	0	0	0	0
mzspec:MSV000093742:peak/pos-pc18-peaklist/pos_inf_prog_10235_Male_75_267_R_A9.mzXML	0	0	0	0	0	0
mzspec:MSV000093742:peak/pos-pc18-peaklist/pos_uninf_prog_7583_female_70_192_B_B6.mzXML	0	0	0	0	0	0
mzspec:MSV000093742:peak/pos-pc18-peaklist/pos_inf_non_7414_male_53_192_B_A12.mzXML	0	0	0	0	0	0
mzspec:MSV000088645:ccms_peak/Plate_08_RAW/4057043667.mzML	0	0	0	0	0	0
mzspec:MSV000093742:peak/pos-pc18-peaklist/pos_inf_non_8296_male_52_192_B_F11.mzXML	0	0	0	0	0	0
mzspec:NORMAN-ac81ac07-9467-5449-bab5-93badb68b033:webform/sample/21010/UoA_POS_DataDependent_LC-ESI-QTOF_Liver of European polecat (Mustela putorius) collected in Oct 1993_Stockach_Germany_24.10.1993_LUBW predator chemical monitoring_46736.mzML	0	0	0	0	0	0
mzspec:MSV000092032:peak/mzML/BAXplate6_C7.mzML	0	0	0	0	0	0
mzspec:MSV000092677:peak/MZML-pos/VIEQ151_pos_1.mzML	0	0	0	0	0	0
mzspec:MSV000095704:peak/mzML/WH_016_F.mzML	0	0	0	0	0	0
mzspec:MSV000092032:peak/mzML/BAXplate6_C2.mzML	0	0	0	0	0	0
mzspec:MSV000092032:ccms_peak/raw/BAXplate6_C7.mzML	0	0	0	0	0	0
mzspec:MSV000092032:peak/mzML/BAXplate6_C6.mzML	0	0	0	0	0	0
mzspec:MSV000092032:ccms_peak/raw/BAXplate6_C6.mzML	0	0	0	0	0	0
mzspec:MSV000092032:ccms_peak/raw/BAXplate6_B4.mzML	0	0	0	0	0	0
mzspec:MSV000083647:ccms_peak/raw_files/palmer_plate7/00077E7959.mzML	0	0	0	0	0	0
mzspec:MSV000097754:ccms_peak/Raw/Al_P_9.mzML	0	0	0	0	0	0
mzspec:MSV000096550:peak/Bigelow_64.mzML	0	0	0	0	0	0
mzspec:MSV000083083:ccms_peak/raw_files/palmer_plate7/00077E7959.mzML	0	0	0	0	0	0
mzspec:MSV000097754:ccms_peak/Raw/Al_E_F2A_L_BR2_TRA.mzML	0	0	0	0	0	0
mzspec:MSV000097754:ccms_peak/Raw/Al_E_F4A_D_BR4_TRA.mzML	0	0	0	0	0	0
mzspec:MSV000095905:peak/Set5_mzML/MCMK_RTE2023_Exploris240_440_R2.mzML	0	0	0	0	0	0
mzspec:MSV000092571:peak/mzML/P7_D5_A66_2_UinvG.mzML	0	0	0	0	0	0
mzspec:MSV000092571:peak/mzML/P3_H3_A62_4_CrF.mzML	0	0	0	0	0	0
mzspec:MSV000092571:peak/mzML/P1_F2_A36_4_CrF.mzML	0	0	0	0	0	0
mzspec:MSV000095392:peak/EH23_GFF_030.mzML	0	0	0	0	0	0
mzspec:MSV000096550:ccms_peak/Bigelow_64.mzML	0	0	0	0	0	0
mzspec:MSV000092571:peak/mzML/P1_C6_A25_2_CrF.mzML	0	0	0	0	0	0
mzspec:MSV000096550:ccms_peak/Bigelow_19.mzML	0	0	0	0	0	0
mzspec:MSV000096550:peak/Bigelow_8.mzML	0	0	0	0	0	0
mzspec:MSV000096550:peak/Bigelow_19.mzML	0	0	0	0	0	0
mzspec:MSV000096550:ccms_peak/Bigelow_8.mzML	0	0	0	0	0	0
mzspec:MSV000096138:peak/mzML/19a_Botrytis_control_cell.mzML	0	0	0	0	0	0
mzspec:MSV000096138:ccms_peak/raw/19a_Botrytis_control_cell.mzML	0	0	0	0	0	0
mzspec:MSV000082074:ccms_peak/Samples/G79490_1x_10ul_rerun_RF2_01_19932.mzML	0	0	0	0	0	0
mzspec:MSV000083791:ccms_peak/data_raw/JB182_80_3.mzML	0	0	0	0	0	0
mzspec:MSV000090000:ccms_peak/P2_pos/150914_PMA_P2_G11.mzML	0	0	0	0	0	0
mzspec:MSV000092571:peak/mzML/P3_E3_A53_2_CrF.mzML	0	0	0	0	0	0
mzspec:MSV000091520:ccms_peak/Samples/14HM2197.mzML	0	0	0	0	0	0
mzspec:MSV000083014:peak/Samples/G95961_BB10_01_31688.mzXML	0	0	0	0	0	0
mzspec:ST002077:Pttime/20190429_JJ_VB_BioSFA_Pttime_1_QE144_Ag68377-924_USHXG01160_POS_MSMS-v2_25_exudate-12d_1_IR01_NA_109.mzML	0	0	0	0	0	0
mzspec:MSV000083010:ccms_peak/Samples/G79490_1x_10ul_rerun_RF2_01_19932.mzML	0	0	0	0	0	0
mzspec:MSV000091520:peak/Samples_mzML/14HM2197.mzML	0	0	0	0	0	0
mzspec:ST002044:HILIC/ESIPOS/NHF33_POS.mzML	0	0	0	0	0	0
mzspec:MSV000081949:ccms_peak/raw_files/samples/e_coli_alone__rep_1.mzML	0	0	0	0	0	0
mzspec:MSV000095702:peak/mzML/WH_003_F.mzML	0	0	0	0	0	0
mzspec:ST002044:HILIC/ESIPOS/D117_POS.mzML	0	0	0	0	0	0
mzspec:MTBLS834:FILES/Method 1/QXA03POSEAR20150306_INMS0115MD_HUMAN_PLASMA36_33.mzML	0	0	0	0	0	0
mzspec:MSV000094859:peak/DOM/DOM_mzML/DD_NW_P1_BR16_DOM.mzML	0	0	0	0	0	0
mzspec:MSV000091568:peak/mzML_4/307.mzML	0	0	0	0	0	0
mzspec:MSV000095734:peak/mzML/PS-F3-22-10.mzML	0	0	0	0	0	0
mzspec:NORMAN-85ab3057-e49c-56a4-ace2-310dffe77869:webform/sample/21086/UoA_POS_DataDependent_LC-ESI-QTOF_Liver white-tailed sea eagle Stade (Feb 2016, NS_89)_Cuxhaven_Germany_12.02.2016_IZW Raptor monitoring_42609.mzML	0	0	0	0	0	0
mzspec:MSV000097754:ccms_peak/Raw/Al_E_F1B_L_BR1_TRB.mzML	0	0	0	0	0	0
mzspec:MSV000097754:ccms_peak/Raw/Al_E_F1C_L_BR1_TRC.mzML	0	0	0	0	0	0
mzspec:MSV000092571:peak/mzML/P3_B2_A44_1_CrF.mzML	0	0	0	0	0	0
mzspec:MSV000096550:peak/Bigelow_45.mzML	0	0	0	0	0	0
mzspec:MSV000096550:ccms_peak/Bigelow_45.mzML	0	0	0	0	0	0
mzspec:MSV000084900:ccms_peak/Global_Foodomics_composite_data_2020/MSV000083010_core/G73517_1x_10ul_RB2_01_19783.mzML	0	0	0	0	0	0
mzspec:MSV000087006:peak/pos_mzML/20200313_DOM_Holl_RW_2.mzML	0	0	0	0	0	0
mzspec:MSV000087006:peak/pos_mzML/20200313_DOM_Holl_RW_1.mzML	0	0	0	0	0	0
mzspec:MSV000098638:peak/mzML/Baby_formula_Comm1_3.mzML	0	0	0	0	0	0
mzspec:MSV000098638:ccms_peak/mzML/Baby_formula_Comm1_3.mzML	0	0	0	0	0	0
mzspec:MSV000095905:peak/Set1_mzML/MCMK_RTE2023_Exploris240_689_R2.mzML	0	0	0	0	0	0
mzspec:MSV000085900:peak/pos_mzxml/positive_39_Nov_25_saliva_chronic_isoproterenol.mzXML	0	0	0	0	0	0
mzspec:MSV000083040:ccms_peak/beverages/G73517_1x_10ul_RB2_01_19783.mzML	0	0	0	0	0	0
mzspec:MSV000084143:ccms_peak/RAW_Files/TIC-15-29-2C.mzML	0	0	0	0	0	0
mzspec:MSV000097754:ccms_peak/Raw/Al_E_F3B_L_BR3_TRB.mzML	0	0	0	0	0	0
mzspec:MSV000092032:ccms_peak/raw/BAXplate6_A12.mzML	0	0	0	0	0	0
mzspec:MSV000086926:peak/DOM_mzML/20200313_DOM_Holl_RW_2.mzML	0	0	0	0	0	0
mzspec:MSV000086926:ccms_peak/DOM_mzML/20200313_DOM_Holl_RW_1.mzML	0	0	0	0	0	0
mzspec:MSV000092032:peak/mzML/BAXplate6_A12.mzML	0	0	0	0	0	0
mzspec:MSV000086926:ccms_peak/DOM_mzML/20200313_DOM_Holl_RW_2.mzML	0	0	0	0	0	0
mzspec:MSV000086926:peak/DOM_mzML/20200313_DOM_Holl_RW_1.mzML	0	0	0	0	0	0
mzspec:MSV000093742:peak/pos-pc18-peaklist/pos_inf_non_7077_female_41_192_B_A3.mzXML	0	0	0	0	0	0
mzspec:MSV000093742:peak/pos-pc18-peaklist/pos_inf_non_8629_male_65_192_B_H9.mzXML	0	0	0	0	0	0
mzspec:MSV000093742:peak/pos-pc18-peaklist/pos_uninf_non_8047_male_59_192_B_E5.mzXML	0	0	0	0	0	0
mzspec:MSV000093742:peak/pos-pc18-peaklist/pos_inf_non_8256_male_45_192_B_F7.mzXML	0	0	0	0	0	0
mzspec:MSV000093742:peak/pos-pc18-peaklist/pos_inf_non_7717_male_54_192_B_C5.mzXML	0	0	0	0	0	0
mzspec:MSV000093742:peak/pos-pc18-peaklist/pos_inf_prog_7892_female_48_192_B_D6.mzXML	0	0	0	0	0	0
mzspec:MSV000093742:peak/pos-pc18-peaklist/pos_inf_prog_10145_Female_73_267_R_A7.mzXML	0	0	0	0	0	0
mzspec:MSV000093742:peak/pos-pc18-peaklist/pos_inf_prog_7582_male_59_192_B_B5.mzXML	0	0	0	0	0	0
mzspec:MSV000093742:peak/pos-pc18-peaklist/pos_inf_prog_8582_female_53_192_B_H7.mzXML	0	0	0	0	0	0
mzspec:MSV000093742:peak/pos-pc18-peaklist/pos_uninf_non_7103_male_40_192_B_A4.mzXML	0	0	0	0	0	0
mzspec:MSV000093742:peak/pos-pc18-peaklist/pos_inf_non_7857_male_66_192_B_D3.mzXML	0	0	0	0	0	0
mzspec:MSV000093742:peak/pos-pc18-peaklist/pos_inf_non_7016_Male_57_267_R_A12.mzXML	0	0	0	0	0	0
mzspec:MSV000093742:peak/pos-pc18-peaklist/pos_inf_non_9965_Male_42_267_R_B5.mzXML	0	0	0	0	0	0
mzspec:MSV000093742:peak/pos-pc18-peaklist/pos_inf_non_7263_Female_76_267_R_B6.mzXML	0	0	0	0	0	0
mzspec:MSV000093742:peak/pos-pc18-peaklist/pos_uninf_non_8570_male_53_192_B_H5.mzXML	0	0	0	0	0	0
mzspec:MSV000098525:updates/2025-07-22_hgouda_f933647b/peak/rerun/mzML/Baby_formula_Comm1_3.mzML	0	0	0	0	0	0
mzspec:MSV000093742:peak/pos-pc18-peaklist/pos_inf_prog_7725_male_49_192_B_C6.mzXML	0	0	0	0	0	0
mzspec:MSV000093742:peak/pos-pc18-peaklist/pos_inf_non_8263_male_54_192_B_F9.mzXML	0	0	0	0	0	0
mzspec:MSV000093742:peak/pos-pc18-peaklist/pos_inf_non_7073_Male_60_267_R_B1.mzXML	0	0	0	0	0	0
mzspec:MSV000095905:peak/Set3_mzML/MCMK_RTE2023_Exploris240_530_R1.mzML	0	0	0	0	0	0
mzspec:MSV000095905:peak/Set6_mzML/MCMK_RTE2023_Exploris240_707_R2.mzML	0	0	0	0	0	0
mzspec:MSV000095905:peak/Set6_mzML/MCMK_RTE2023_Exploris240_712_R2.mzML	0	0	0	0	0	0
mzspec:MSV000084734:ccms_peak/files/Beverages_subset/files/G73517_1x_10ul_RB2_01_19783.mzML	0	0	0	0	0	0
mzspec:MSV000093742:peak/pos-pc18-peaklist/pos_inf_non_7680_female_65_192_B_C2.mzXML	0	0	0	0	0	0
mzspec:MSV000083010:ccms_peak/Samples/G73517_1x_10ul_RB2_01_19783.mzML	0	0	0	0	0	0
mzspec:MSV000093742:peak/pos-pc18-peaklist/pos_NA_8990_NA_NA_193_G_B5.mzXML	0	0	0	0	0	0
mzspec:MSV000095620:peak/mzML/EE79ALD10_S.mzML	0	0	0	0	0	0
mzspec:MSV000083791:ccms_peak/data_raw/JB232_80_r1.mzML	0	0	0	0	0	0
mzspec:ST002482:mzml endos/E-053.mzML	0	0	0	0	0	0
mzspec:MSV000092032:ccms_peak/raw/BAXplate6_A8.mzML	0	0	0	0	0	0
mzspec:MSV000092032:peak/mzML/BAXplate6_E6.mzML	0	0	0	0	0	0
mzspec:MSV000092032:ccms_peak/raw/BAXplate6_E12.mzML	0	0	0	0	0	0
mzspec:MSV000098055:peak/mzML/30603.mzML	0	0	0	0	0	0
mzspec:MSV000092032:peak/mzML/BAXplate6_E9.mzML	0	0	0	0	0	0
mzspec:MSV000092032:ccms_peak/raw/BAXplate6_C2.mzML	0	0	0	0	0	0
mzspec:MSV000092032:peak/mzML/BAXplate6_G6.mzML	0	0	0	0	0	0
mzspec:MSV000092032:peak/mzML/BAXplate6_E10.mzML	0	0	0	0	0	0
mzspec:MSV000092032:ccms_peak/raw/BAXplate6_G6.mzML	0	0	0	0	0	0
mzspec:MSV000090000:ccms_peak/P2_pos/150914_PMA_P2_F09.mzML	0	0	0	0	0	0
mzspec:MSV000083791:ccms_peak/data_raw/CCA_60_Fe.mzML	0	0	0	0	0	0
mzspec:MSV000084900:ccms_peak/Global_Foodomics_composite_data_2020/MSV000083010_core/G79522_1x_rerun_BF2_01_20213.mzML	0	0	0	0	0	0
mzspec:MSV000092032:peak/mzML/BAXplate6_E12.mzML	0	0	0	0	0	0
mzspec:MSV000092032:peak/mzML/BAXplate6_E5.mzML	0	0	0	0	0	0
mzspec:MSV000092032:ccms_peak/raw/BAXplate6_E5.mzML	0	0	0	0	0	0
mzspec:MSV000092032:ccms_peak/raw/BAXplate6_E10.mzML	0	0	0	0	0	0
mzspec:MSV000092032:ccms_peak/raw/BAXplate6_F2.mzML	0	0	0	0	0	0
mzspec:MSV000092032:peak/mzML/BAXplate6_A8.mzML	0	0	0	0	0	0
mzspec:MSV000092032:ccms_peak/raw/BAXplate6_E6.mzML	0	0	0	0	0	0
mzspec:MSV000092032:ccms_peak/raw/BAXplate6_E9.mzML	0	0	0	0	0	0
mzspec:MSV000092339:peak/MARS_F12.mzML	0	0	0	0	0	0
mzspec:MSV000093742:peak/pos-pc18-peaklist/pos_inf_non_9200_female_57_193_G_A12.mzXML	0	0	0	0	0	0
mzspec:MSV000095704:peak/mzML/WH_003_F.mzML	0	0	0	0	0	0
mzspec:MSV000090696:peak/mzML/Tray_3_P_118.mzML	0	0	0	0	0	0
mzspec:MSV000098525:updates/2025-07-22_hgouda_f933647b/peak/rerun/mzML/Baby_formula_Comm1_2.mzML	0	0	0	0	0	0
mzspec:MSV000092677:peak/MZML-pos/VIEQ94_pos_1.mzML	0	0	0	0	0	0
mzspec:MSV000098525:updates/2025-07-22_hgouda_f933647b/peak/rerun/mzML/Cow_Milk_2.mzML	0	0	0	0	0	0
mzspec:MSV000095697:peak/mzML/AN2WDOC_PPL_026_POS.mzML	0	0	0	0	0	0
mzspec:MSV000082074:ccms_peak/Samples/G79522_1x_rerun_BF2_01_20213.mzML	0	0	0	0	0	0
mzspec:MSV000095217:raw/mzML/Maui_Plobata_Batch3_184_WM_S15_C11_PL.mzML	0	0	0	0	0	0
mzspec:MSV000098638:ccms_peak/mzML/Baby_formula_Comm1_2.mzML	0	0	0	0	0	0
mzspec:MSV000098638:peak/mzML/Baby_formula_Comm1_2.mzML	0	0	0	0	0	0
mzspec:MSV000085480:raw/190627_Irina_OMZ_ETNP18_Exp2/mzML/ETNP18_Experiments_108_B_20190704123510.mzML	0	0	0	0	0	0
mzspec:MSV000085480:ccms_peak/190627_Irina_OMZ_ETNP18_Exp2/ETNP18_Experiments_108_B_20190704123510.mzML	0	0	0	0	0	0
mzspec:MSV000097754:ccms_peak/Raw/Al_E_F1C_D_BR1_TRC.mzML	0	0	0	0	0	0
mzspec:MSV000097754:ccms_peak/Raw/Al_E_F3B_D_BR3_TRB.mzML	0	0	0	0	0	0
mzspec:MSV000083010:ccms_peak/Samples/G79522_1x_rerun_BF2_01_20213.mzML	0	0	0	0	0	0
mzspec:MSV000091568:peak/mzML_4/182E.mzML	0	0	0	0	0	0
mzspec:MSV000081682:ccms_peak/data_mzxml/Samples/G79522_1x_rerun_BF2_01_20213.mzML	0	0	0	0	0	0
mzspec:MSV000080905:ccms_peak/Raw/Plate3/P3_EMP_14.mzML	0	0	0	0	0	0
mzspec:MSV000087459:ccms_peak/20210209_ctr_1_pos.mzML	0	0	0	0	0	0
mzspec:MSV000087459:peak/20210209_ctr_1_pos.mzML	0	0	0	0	0	0
mzspec:MSV000091755:peak/HILICprm_wildtype.mzXML	0	0	0	0	0	0
mzspec:MSV000092571:peak/mzML/P1_E10_A35_4_CrF.mzML	0	0	0	0	0	0
mzspec:NORMAN-85ab3057-e49c-56a4-ace2-310dffe77869:webform/sample/21076/UoA_POS_DataDependent_LC-ESI-QTOF_Liver white-tailed sea eagle Vorpommern Greifswald (Mar 2017, MV_580)_Greifswald_Germany_30.03.2017_IZW Raptor monitoring_42586.mzML	0	0	0	0	0	0
mzspec:MSV000098452:raw/Maui_Plobata_Batch3/mzML/Maui_Plobata_Batch3_184_WM_S15_C11_PL.mzML	0	0	0	0	0	0
mzspec:MSV000098638:ccms_peak/mzML/Cow_Milk_2.mzML	0	0	0	0	0	0
mzspec:MSV000098638:peak/mzML/Cow_Milk_2.mzML	0	0	0	0	0	0
mzspec:MSV000082074:ccms_peak/Samples/G73517_1x_10ul_RB2_01_19783.mzML	0	0	0	0	0	0
mzspec:MSV000092571:peak/mzML/P5_B3_A26_1_InVG.mzML	0	0	0	0	0	0
mzspec:MSV000083791:ccms_peak/data_raw/JB182_60_2_fe.mzML	0	0	0	0	0	0
mzspec:MSV000092571:peak/mzML/P8_A6_A95_1_UinvG.mzML	0	0	0	0	0	0
mzspec:MSV000092604:peak/mzml-pos/MGC2301317_JF_TARA_TREC_SPE_DOM_004_Z00_PPL_3.mzML	0	0	0	0	0	0
mzspec:MSV000092604:peak/mzml-pos/MGC2301368_JF_TREC_SW_SPE_DOM_RSC_LSI_01_PPL_2.mzML	0	0	0	0	0	0
mzspec:MSV000082387:ccms_peak/data_mzxml_yogurtp1/Samples/G95981_RG7_01_31582.mzML	0	0	0	0	0	0
mzspec:MSV000082387:ccms_peak/data_mzxml_yogurtp1/Samples/G96105_RH4_01_31594.mzML	0	0	0	0	0	0
mzspec:MSV000095424:peak/mzml_positive/P2402_MHW_140.mzML	0	0	0	0	0	0
mzspec:MSV000092032:ccms_peak/raw/BAXplate6_B12.mzML	0	0	0	0	0	0
mzspec:MSV000092032:peak/mzML/BAXplate6_D9.mzML	0	0	0	0	0	0
mzspec:MSV000095704:peak/mzML/BP_015_F.mzML	0	0	0	0	0	0
mzspec:MSV000092032:ccms_peak/raw/BAXplate6_D9.mzML	0	0	0	0	0	0
mzspec:MSV000092032:peak/mzML/BAXplate6_B12.mzML	0	0	0	0	0	0
mzspec:MSV000082072:ccms_peak/data_mzXML/Samples/G86888_1x_BB6_01_26558.mzML	0	0	0	0	0	0
mzspec:MSV000092571:peak/mzML/P6_E1_A62_1_SuFat.mzML	0	0	0	0	0	0
mzspec:MSV000093742:peak/pos-pc18-peaklist/pos_inf_non_7064_Female_51_267_R_C3.mzXML	0	0	0	0	0	0
mzspec:MSV000093742:peak/pos-pc18-peaklist/pos_uninf_prog_9092_female_62_193_G_A5.mzXML	0	0	0	0	0	0
mzspec:MSV000093742:peak/pos-pc18-peaklist/pos_inf_prog_8517_male_54_192_B_G11.mzXML	0	0	0	0	0	0
mzspec:MSV000093742:peak/pos-pc18-peaklist/pos_inf_non_7383_female_38_192_B_A11.mzXML	0	0	0	0	0	0
mzspec:MSV000093742:peak/pos-pc18-peaklist/pos_inf_prog_8704_Female_46_267_R_A5.mzXML	0	0	0	0	0	0
mzspec:MSV000093742:peak/pos-pc18-peaklist/pos_inf_prog_10272_Male_72_267_R_A10.mzXML	0	0	0	0	0	0
mzspec:MSV000093742:peak/pos-pc18-peaklist/pos_inf_non_7849_male_58_192_B_D1.mzXML	0	0	0	0	0	0
mzspec:MSV000093742:peak/pos-pc18-peaklist/pos_inf_non_7817_male_56_192_B_C11.mzXML	0	0	0	0	0	0
mzspec:MSV000093742:peak/pos-pc18-peaklist/pos_inf_prog_8640_male_20_192_B_H11.mzXML	0	0	0	0	0	0
mzspec:MSV000093742:peak/pos-pc18-peaklist/pos_uninf_non_7565_female_55_192_B_B4.mzXML	0	0	0	0	0	0
mzspec:MSV000093742:peak/pos-pc18-peaklist/pos_inf_prog_8364_male_66_192_B_G3.mzXML	0	0	0	0	0	0
mzspec:MSV000093742:peak/pos-pc18-peaklist/pos_inf_non_8051_male_69_192_B_E7.mzXML	0	0	0	0	0	0
mzspec:MSV000093742:peak/pos-pc18-peaklist/pos_inf_non_7536_female_65_192_B_B3.mzXML	0	0	0	0	0	0
mzspec:MSV000093742:peak/pos-pc18-peaklist/pos_start_QC_4.mzXML	0	0	0	0	0	0
mzspec:MSV000093742:peak/pos-pc18-peaklist/pos_inf_non_8017_male_63_192_B_E3.mzXML	0	0	0	0	0	0
mzspec:MSV000093742:peak/pos-pc18-peaklist/pos_inf_non_9108_male_55_193_G_A6.mzXML	0	0	0	0	0	0
mzspec:MSV000093742:peak/pos-pc18-peaklist/pos_inf_prog_8529_male_70_192_B_H1.mzXML	0	0	0	0	0	0
mzspec:MSV000093742:peak/pos-pc18-peaklist/pos_inf_non_8334_male_68_192_B_F12.mzXML	0	0	0	0	0	0
mzspec:MSV000093742:peak/pos-pc18-peaklist/pos_inf_non_7676_male_51_192_B_C1.mzXML	0	0	0	0	0	0
mzspec:MSV000093742:peak/pos-pc18-peaklist/pos_uninf_prog_8117_male_39_192_B_F1.mzXML	0	0	0	0	0	0
mzspec:MSV000093742:peak/pos-pc18-peaklist/pos_inf_non_7275_female_44_192_B_A7.mzXML	0	0	0	0	0	0
mzspec:MSV000093742:peak/pos-pc18-peaklist/pos_inf_non_7885_male_39_192_B_D5.mzXML	0	0	0	0	0	0
mzspec:MSV000093742:peak/pos-pc18-peaklist/pos_inf_prog_8568_female_56_192_B_H4.mzXML	0	0	0	0	0	0
mzspec:MSV000093742:peak/pos-pc18-peaklist/pos_inf_non_8101_female_40_192_B_E12.mzXML	0	0	0	0	0	0
mzspec:MSV000081682:ccms_peak/data_mzxml/Samples_lowintensity/G79524_1x_10ul_BE2_01_20288.mzML	0	0	0	0	0	0
mzspec:MSV000082268:peak/mzxml_files/samples/Plate7_GA6_01_24250.mzXML	0	0	0	0	0	0
mzspec:MSV000093742:peak/pos-pc18-peaklist/pos_inf_non_9168_female_56_193_G_A9.mzXML	0	0	0	0	0	0
mzspec:MSV000093742:peak/pos-pc18-peaklist/pos_inf_non_7366_male_49_192_B_A10.mzXML	0	0	0	0	0	0
mzspec:MSV000093742:peak/pos-pc18-peaklist/pos_inf_non_8614_female_59_192_B_H8.mzXML	0	0	0	0	0	0
mzspec:MSV000093742:peak/pos-pc18-peaklist/pos_inf_non_8040_male_21_192_B_E4.mzXML	0	0	0	0	0	0
mzspec:MSV000093742:peak/pos-pc18-peaklist/pos_uninf_non_7631_male_50_192_B_B8.mzXML	0	0	0	0	0	0
mzspec:MSV000093742:peak/pos-pc18-peaklist/pos_inf_non_8099_male_51_192_B_E11.mzXML	0	0	0	0	0	0
mzspec:MSV000093742:peak/pos-pc18-peaklist/pos_inf_prog_6511_male_69_192_B_A1.mzXML	0	0	0	0	0	0
mzspec:MSV000093742:peak/pos-pc18-peaklist/pos_uninf_non_7345_male_62_192_B_A9.mzXML	0	0	0	0	0	0
mzspec:MSV000093742:peak/pos-pc18-peaklist/pos_inf_non_7036_Female_54_267_R_B2.mzXML	0	0	0	0	0	0
mzspec:MSV000093742:peak/pos-pc18-peaklist/pos_inf_non_7178_female_62_192_B_A6.mzXML	0	0	0	0	0	0
mzspec:MSV000092032:ccms_peak/raw/BAXplate6_D11.mzML	0	0	0	0	0	0
mzspec:MSV000083010:ccms_peak/Samples/G79524_1x_10ul_BE2_01_20288.mzML	0	0	0	0	0	0
mzspec:MSV000092032:peak/mzML/BAXplate6_D11.mzML	0	0	0	0	0	0
mzspec:MSV000083040:ccms_peak/beverages/G79524_1x_10ul_BE2_01_20288.mzML	0	0	0	0	0	0
mzspec:MSV000087459:ccms_peak/20210209_med_1_pos.mzML	0	0	0	0	0	0
mzspec:MSV000095905:peak/Set5_mzML/MCMK_RTE2023_Exploris240_445_R2.mzML	0	0	0	0	0	0
mzspec:MSV000095905:peak/Set2_mzML/MCMK_RTE2023_Exploris240_82_R2.mzML	0	0	0	0	0	0
mzspec:MTBLS3322:FILES/DERIVED_FILES/POS/pos_multitracer_Glu_Gln_03.mzXML	0	0	0	0	0	0
mzspec:MSV000082074:ccms_peak/Samples/G79524_1x_10ul_BE2_01_20288.mzML	0	0	0	0	0	0
mzspec:MSV000095620:peak/mzML/BB67PBSD10_S.mzML	0	0	0	0	0	0
mzspec:MSV000095478:peak/Positive mode mzML/AS14.mzML	0	0	0	0	0	0
mzspec:MSV000095702:peak/mzML/BP_015_F.mzML	0	0	0	0	0	0
mzspec:MSV000096470:peak/mzML/T3-MP-R5.mzML	0	0	0	0	0	0
mzspec:MSV000083183:ccms_peak/raw/Bsub4_19.mzML	0	0	0	0	0	0
mzspec:MSV000083183:ccms_peak/raw/Bsub4_45.mzML	0	0	0	0	0	0
mzspec:MSV000084900:ccms_peak/Global_Foodomics_composite_data_2020/MSV000083010_core/G79524_1x_10ul_BE2_01_20288.mzML	0	0	0	0	0	0
mzspec:MSV000083183:ccms_peak/raw/Bsub4_25.mzML	0	0	0	0	0	0
mzspec:MSV000083791:ccms_peak/data_raw/JB232_100_r1.mzML	0	0	0	0	0	0
mzspec:MSV000092571:peak/mzML/P13_A4_B02_1_UN.mzML	0	0	0	0	0	0
mzspec:MSV000084900:ccms_peak/Global_Foodomics_composite_data_2020/MSV000083014_course/G96105_RH4_01_31594.mzML	0	0	0	0	0	0
mzspec:MSV000084900:ccms_peak/Global_Foodomics_composite_data_2020/MSV000083010_core/G86888_1x_BB6_01_26558.mzML	0	0	0	0	0	0
mzspec:MSV000084900:ccms_peak/Global_Foodomics_composite_data_2020/MSV000083014_course/G95981_RG7_01_31582.mzML	0	0	0	0	0	0
mzspec:MSV000091568:peak/mzML_2/73.mzML	0	0	0	0	0	0
mzspec:MSV000083383:updates/2019-10-30_allegraaron_e0b9cac9/other/allegraaron/190222_isa_wine_fungus infusion/mzXML_2/isa_3_fe.mzXML	0	0	0	0	0	0
mzspec:MSV000083383:updates/2019-10-30_allegraaron_e0b9cac9/other/allegraaron/190222_isa_wine_fungus infusion/mzXML/isa_3_fe.mzML	0	0	0	0	0	0
mzspec:MSV000095734:peak/mzML/OLIN_1285.mzML	0	0	0	0	0	0
mzspec:MSV000083010:ccms_peak/Samples/G86888_1x_BB6_01_26558.mzML	0	0	0	0	0	0
mzspec:MSV000097754:ccms_peak/Raw/Al_E_F5B_L_BR5_TRB.mzML	0	0	0	0	0	0
mzspec:MSV000082074:ccms_peak/Samples/G86888_1x_BB6_01_26558.mzML	0	0	0	0	0	0
mzspec:MSV000081676:ccms_peak/data_mzxml/Samples/G73517_1x_10ul_RB2_01_19783.mzML	0	0	0	0	0	0
mzspec:MSV000083014:peak/Samples/G95981_RG7_01_31582.mzXML	0	0	0	0	0	0
mzspec:MSV000083014:peak/Samples/G96105_RH4_01_31594.mzXML	0	0	0	0	0	0
mzspec:MSV000085480:raw/190627_Irina_OMZ_ETNP18/mzML/ETNP18_Experiments_150_20190703161102.mzML	0	0	0	0	0	0
mzspec:MSV000085480:ccms_peak/190627_Irina_OMZ_ETNP18/ETNP18_Experiments_150_20190703161102.mzML	0	0	0	0	0	0
mzspec:MSV000097542:peak/Plate1to4_3X/P3_F7_G74053_2.mzML	0	0	0	0	0	0
mzspec:MTBLS3322:FILES/DERIVED_FILES/POS/pos_multitracer_Glu_Gln_Ac_01.mzXML	0	0	0	0	0	0
mzspec:MSV000084674:ccms_peak/3610_seed_2_5_days_inicio_raiz.mzML	0	0	0	0	0	0
mzspec:MSV000083183:ccms_peak/raw/Bsub4_47.mzML	0	0	0	0	0	0
mzspec:MSV000083183:ccms_peak/raw/Bsub4_38.mzML	0	0	0	0	0	0
mzspec:MSV000083396:peak/1901_fungal_symbiont_confirmation_inclusion_list_mzML/H_Fungal_mycel_24h_P1B2.mzML	0	0	0	0	0	0
mzspec:MSV000082380:ccms_peak/raw/3610_seed_2_5_days_inicio_raiz.mzML	0	0	0	0	0	0
mzspec:MSV000085843:ccms_peak/raw/XA_Green_3.mzML	0	0	0	0	0	0
mzspec:MSV000083523:updates/2019-03-13_camolsan_96533cfb/peak/3610_seed_2_5_days_inicio_raiz.mzXML	0	0	0	0	0	0
mzspec:MSV000083320:ccms_peak/data/99846.mzML	0	0	0	0	0	0
mzspec:MSV000083320:ccms_peak/data/99844.mzML	0	0	0	0	0	0
mzspec:MSV000085480:raw/190627_Irina_OMZ_ETNP18_Exp2/mzML/ETNP18_Experiments_107.mzML	0	0	0	0	0	0
mzspec:MSV000085480:ccms_peak/190627_Irina_OMZ_ETNP18_Exp2/ETNP18_Experiments_107.mzML	0	0	0	0	0	0
mzspec:MSV000085129:peak/mzMLs_1/02447_Pl_5.mzML	0	0	0	0	0	0
mzspec:MSV000085129:ccms_peak/mzMLs_2/02494_Pl_9.mzML	0	0	0	0	0	0
mzspec:MSV000085129:peak/mzMLs_2/02494_Pl_9.mzML	0	0	0	0	0	0
mzspec:MSV000085129:ccms_peak/mzMLs_1/02447_Pl_5.mzML	0	0	0	0	0	0
mzspec:MSV000083183:ccms_peak/raw/Bsub4_35.mzML	0	0	0	0	0	0
mzspec:MSV000083183:ccms_peak/raw/Bsub4_27.mzML	0	0	0	0	0	0
mzspec:MSV000083183:ccms_peak/raw/Bsub4_46.mzML	0	0	0	0	0	0
mzspec:MSV000083372:ccms_peak/raw/ARMS_Mito_3_1.mzML	0	0	0	0	0	0
mzspec:MSV000083372:ccms_peak/raw/ARMS_Mito_5_1.mzML	0	0	0	0	0	0
mzspec:MSV000091211:peak/MZml/POS_4.mzML	0	0	0	0	0	0
mzspec:MSV000091568:peak/mzML_4/169E.mzML	0	0	0	0	0	0
mzspec:MSV000083014:peak/Samples/G96167_RA5_01_31457.mzXML	0	0	0	0	0	0
mzspec:MSV000085129:ccms_peak/mzMLs_1/02363_Pl_1.mzML	0	0	0	0	0	0
mzspec:MSV000083014:peak/Samples/G96202_repeat_RD6_01_31617.mzXML	0	0	0	0	0	0
mzspec:MSV000085129:peak/mzMLs_1/02363_Pl_1.mzML	0	0	0	0	0	0
mzspec:MSV000083014:peak/Samples/G96184_RA6_01_31459.mzXML	0	0	0	0	0	0
mzspec:MSV000082387:ccms_peak/data_mzxml_yogurtp1/Samples/G95979_repeat_RB7_01_31541.mzML	0	0	0	0	0	0
mzspec:MSV000084900:ccms_peak/Global_Foodomics_composite_data_2020/MSV000083014_course/G96202_repeat_RD6_01_31617.mzML	0	0	0	0	0	0
mzspec:MSV000084900:ccms_peak/Global_Foodomics_composite_data_2020/MSV000083014_course/G96167_RA5_01_31457.mzML	0	0	0	0	0	0
mzspec:MSV000084900:ccms_peak/Global_Foodomics_composite_data_2020/MSV000083014_course/G96184_RA6_01_31459.mzML	0	0	0	0	0	0
mzspec:MSV000083183:ccms_peak/raw/Bsub4_42.mzML	0	0	0	0	0	0
mzspec:MSV000083183:ccms_peak/raw/Bsub4_26.mzML	0	0	0	0	0	0
mzspec:MSV000090341:peak/mzML/targetlist4HCD40.mzML	0	0	0	0	0	0
mzspec:MSV000090341:peak/mzML/Atargetlist14HCD40.mzML	0	0	0	0	0	0
mzspec:MSV000090341:ccms_peak/raw/targetlist4HCD40.mzML	0	0	0	0	0	0
mzspec:MSV000090341:ccms_peak/raw/Atargetlist14HCD40.mzML	0	0	0	0	0	0
mzspec:MSV000095905:peak/Set6_mzML/MCMK_RTE2023_Exploris240_724_R1.mzML	0	0	0	0	0	0
mzspec:MSV000095905:peak/Set6_mzML/MCMK_RTE2023_Exploris240_731_R2.mzML	0	0	0	0	0	0
mzspec:MSV000093742:peak/pos-pc18-peaklist/pos_uninf_non_7617_male_66_192_B_B7.mzXML	0	0	0	0	0	0
mzspec:MSV000093742:peak/pos-pc18-peaklist/pos_uninf_non_7761_male_22_192_B_C9.mzXML	0	0	0	0	0	0
mzspec:MSV000093742:peak/pos-pc18-peaklist/pos_inf_prog_7659_male_70_192_B_B10.mzXML	0	0	0	0	0	0
mzspec:MSV000093742:peak/pos-pc18-peaklist/pos_start_QC_3.mzXML	0	0	0	0	0	0
mzspec:MSV000082387:ccms_peak/data_mzxml_yogurtp1/Samples/G96202_repeat_RD6_01_31617.mzML	0	0	0	0	0	0
mzspec:MSV000082387:ccms_peak/data_mzxml_yogurtp1/Samples/G96167_RA5_01_31457.mzML	0	0	0	0	0	0
mzspec:MSV000082387:ccms_peak/data_mzxml_yogurtp1/Samples/G96184_RA6_01_31459.mzML	0	0	0	0	0	0
mzspec:MSV000088021:ccms_peak/210617_Moorea19_HaloOptimusInteractomicsDiel/Mo_2019_541.mzML	0	0	0	0	0	0
mzspec:MSV000088021:peak/mzML/Moorea19_HaloOptimusInteractomics/Mo_2019_541.mzML	0	0	0	0	0	0
mzspec:MSV000088021:updates/2021-10-11_ikoester_a6273ef2/peak/mzMLcorr/210617_Moorea19_HaloOptimusInteractomicsDiel/Mo_2019_541.mzML	0	0	0	0	0	0
mzspec:MSV000083183:ccms_peak/raw/Bsub4_29.mzML	0	0	0	0	0	0
mzspec:MSV000090341:peak/mzML/qc14-list6-HCD60.mzML	0	0	0	0	0	0
mzspec:MSV000090341:ccms_peak/raw/qc14-list6-HCD60.mzML	0	0	0	0	0	0
mzspec:MSV000095620:peak/mzML/EB69ALD10_S.mzML	0	0	0	0	0	0
mzspec:MSV000081676:peak/data_mzxml/Samples/G75230_1x_10ul_RD12_01_19824.mzXML	0	0	0	0	0	0
mzspec:MSV000083077:ccms_peak/Plate1/PHT_20_023_Cort_Waking.mzML	0	0	0	0	0	0
mzspec:MSV000091568:peak/mzML_4/159E.mzML	0	0	0	0	0	0
mzspec:MSV000083010:ccms_peak/Samples/G75230_1x_10ul_RD12_01_19824.mzML	0	0	0	0	0	0
mzspec:MSV000097754:ccms_peak/Raw/Al_P_5.mzML	0	0	0	0	0	0
mzspec:MSV000081952:ccms_peak/raw_files/Plate1/Samples/PHT_20_023_Cort_Waking.mzML	0	0	0	0	0	0
mzspec:MSV000082821:ccms_peak/data/G96178_repeat2_RH10_01_31679.mzML	0	0	0	0	0	0
mzspec:MSV000084900:ccms_peak/Global_Foodomics_composite_data_2020/MSV000083014_course/G95979_repeat_RB7_01_31541.mzML	0	0	0	0	0	0
mzspec:MSV000083014:peak/Samples/G96178_repeat2_RH10_01_31679.mzXML	0	0	0	0	0	0
mzspec:MSV000087006:peak/pos_mzML/20200224_DOM_Holl_RW_2.mzML	0	0	0	0	0	0
mzspec:NORMAN-85ab3057-e49c-56a4-ace2-310dffe77869:webform/sample/21122/UoA_POS_DataDependent_LC-ESI-QTOF_Liver white-tailed sea eagle Ludwigslust Parchim (Feb 2015, MV_530)_Parchim_Germany_02.12.2015_IZW Raptor monitoring_42559.mzML	0	0	0	0	0	0
mzspec:MSV000086926:ccms_peak/DOM_mzML/20200224_DOM_Holl_RW_2.mzML	0	0	0	0	0	0
mzspec:MSV000086926:peak/DOM_mzML/20200224_DOM_Holl_RW_2.mzML	0	0	0	0	0	0
mzspec:MSV000082074:ccms_peak/Samples/G75230_1x_10ul_RD12_01_19824.mzML	0	0	0	0	0	0
mzspec:MSV000092823:raw/ADCe00479.mzML	0	0	0	0	0	0
mzspec:MSV000090820:peak/mzML/14494_18NAVY39_BLOOD_12_EDTA.mzML	0	0	0	0	0	0
mzspec:MSV000092677:peak/MZML-pos/VIEQ55_pos_1.mzML	0	0	0	0	0	0
mzspec:MSV000085071:ccms_peak/Mushrooms_POS_P1_mzXML/P1_H7_GH7_01_52927.mzML	0	0	0	0	0	0
mzspec:MSV000092820:raw/083123_Matthaei_Herbarium_lowmz/2019_Matthaei_nBuOH_150-450mz/Chamaemelum-nobile-Flower-nBuOH-2019.mzML	0	0	0	0	0	0
mzspec:ST001861:20190525_Indranil_pos_spme_meta9_1.mzML	0	0	0	0	0	0
mzspec:ST001861:20190525_Indranil_pos_spme_meta7_1.mzML	0	0	0	0	0	0
mzspec:ST001861:20190525_Indranil_pos_spme_meta10_2.mzML	0	0	0	0	0	0
mzspec:MSV000096138:peak/mzML/20a_Botrytis_control_cell.mzML	0	0	0	0	0	0
mzspec:MSV000096138:ccms_peak/raw/20a_Botrytis_control_cell.mzML	0	0	0	0	0	0
mzspec:MSV000084900:ccms_peak/Global_Foodomics_composite_data_2020/MSV000083014_course/G96178_repeat2_RH10_01_31679.mzML	0	0	0	0	0	0
mzspec:MSV000084900:ccms_peak/Global_Foodomics_composite_data_2020/MSV000083010_core/G75230_1x_10ul_RD12_01_19824.mzML	0	0	0	0	0	0
mzspec:MSV000095905:peak/Set6_mzML/MCMK_RTE2023_Exploris240_707_R1.mzML	0	0	0	0	0	0
mzspec:MSV000095905:peak/Set6_mzML/MCMK_RTE2023_Exploris240_726_R2.mzML	0	0	0	0	0	0
mzspec:MSV000095905:peak/Set5_mzML/MCMK_RTE2023_Exploris240_445_R1.mzML	0	0	0	0	0	0
mzspec:MSV000093742:peak/pos-pc18-peaklist/pos_inf_non_7031_Male_53_267_R_B11.mzXML	0	0	0	0	0	0
mzspec:MSV000093742:peak/pos-pc18-peaklist/pos_inf_non_8645_male_45_192_B_H12.mzXML	0	0	0	0	0	0
mzspec:MSV000093742:peak/pos-pc18-peaklist/pos_inf_prog_8997_male_51_193_G_A1.mzXML	0	0	0	0	0	0
mzspec:MSV000093742:peak/pos-pc18-peaklist/pos_inf_non_9413_Male_79_267_R_B8.mzXML	0	0	0	0	0	0
[truncated: 102,728 more rows]

## Sheet: Table S4
filename	C18:1(9Z)	C18:1(9E)	C18:1(11Z)	C18:1(11E)	C18:2(9Z,12Z)	C18:2(9E,12E)	C8:0-3OH	C8:0-8OH
[truncated: 103,244 more rows]

[truncated: 2 more sheets: Table S5, Table S6]
